# Supplementary material for: Functional comparison of metabolic networks across species
Source: Nat Commun. 2023 Mar 27;14:1699. doi: 10.1038/s41467-023-37429-5 (PMC10043025; doi:10.1038/s41467-023-37429-5)
Supplement: Supplementary file 4 — Supplementary Dataset 1 [file 41467_2023_37429_MOESM4_ESM.xlsx]

## Sheet: Sheet1
ID	name1	name2	grow	modelredWorked	taxid	taxname	species	SEEDId	speciesSynonym	HabitatPrimary	Temperature	Oxygen	Gram	Microbiome	GTDB_Phylum	GTDB_Class	GTDB_Order	NCBI_Phylum	NCBI_Class	NCBI_Order	GenomeSize	ProteinCount	Taxonomy	habID	MDID	GTDBID	hasHabitatPrimary	isFresh_water	isHost	isHuman	isMarine	isOther	isSoil	hasTemperature	isMesophile	isPsychrophile	isThermophile	hasOxygen	isAerobe	isAnaerobe	isFacultative	hasGram	isNegative	isPositive	hasTaxonomy	isActinobacteria	isAlphaproteobacteria	isAquificae	isBacteroidetes
1	Seed100226	model1	TRUE	1	100226	Streptomyces coelicolor A3(2)	Streptomyces coelicolor	100226.1	Streptomyces coelicolor A3(2)	Soil	Mesophile	Aerobe	Positive	Negative	Actinobacteriota	Actinomycetia	Streptomycetales	Actinobacteria	Actinobacteria	Streptomycetales	8667664	7735	Actinobacteria	1207	372	RS_GCF_008931305.1	TRUE	FALSE	FALSE	FALSE	FALSE	FALSE	TRUE	TRUE	TRUE	FALSE	FALSE	TRUE	TRUE	FALSE	FALSE	TRUE	FALSE	TRUE	TRUE	TRUE	FALSE	FALSE	FALSE
2	Seed106370	model2	TRUE	0	106370	Frankia casuarinae	Frankia casuarinae	106370.11	CECT 9043, DSM 45818, Frankia casuarinae Nouioui et al. 2016, Frankia casuarinae, Frankia sp. BR, Frankia sp. CcI3, Frankia sp. Cg70.9, Frankia sp. Thr, strain CcI3	Soil	Mesophile	Aerobe			Actinobacteriota	Actinomycetia	Mycobacteriales	Actinobacteria	Actinobacteria	Frankiales	5306294	4803	Actinobacteria	551		RS_GCF_000611815.2	TRUE	FALSE	FALSE	FALSE	FALSE	FALSE	TRUE	TRUE	TRUE	FALSE	FALSE	TRUE	TRUE	FALSE	FALSE	FALSE	FALSE	FALSE	TRUE	TRUE	FALSE	FALSE	FALSE
3	Seed115711	model3	TRUE	1	115711	Chlamydophila pneumoniae AR39	Chlamydophila pneumoniae	115711.7	Chlamydia pneumoniae AR39, Chlamydophila pneumoniae AR39	Host	Mesophile				Chlamydiota	Chlamydiia	Chlamydiales	Chlamydiae	Chlamydiia	Chlamydiales	1229853	1057	Chlamydiae	320		RS_GCF_000091085.2	TRUE	FALSE	TRUE	FALSE	FALSE	FALSE	FALSE	TRUE	TRUE	FALSE	FALSE	FALSE	FALSE	FALSE	FALSE	FALSE	FALSE	FALSE	TRUE	FALSE	FALSE	FALSE	FALSE
4	Seed122586	model4	TRUE	1	122586	Neisseria meningitidis MC58	Neisseria meningitidis	122586.1	Neisseria meningitidis MC58, Neisseria meningitidis serogroup B strain MC58	Human	Mesophile	Aerobe	Negative	Positive	Proteobacteria	Gammaproteobacteria	Burkholderiales	Proteobacteria	Betaproteobacteria	Neisseriales	2272360	2107	Betaproteobacteria	840	7252	RS_GCF_000008805.1	TRUE	FALSE	FALSE	TRUE	FALSE	FALSE	FALSE	TRUE	TRUE	FALSE	FALSE	TRUE	TRUE	FALSE	FALSE	TRUE	TRUE	FALSE	TRUE	FALSE	FALSE	FALSE	FALSE
6	Seed137722	model6	TRUE	1	137722	Azospirillum sp.B510	Azospirillum sp.B510	137722.3	Azospirillum lipoferum B510, Azospirillum sp. B510	Soil	Mesophile	Facultative			Proteobacteria	Alphaproteobacteria	Azospirillales	Proteobacteria	Alphaproteobacteria	Rhodospirillales	7599738	6607	Alphaproteobacteria	88		RS_GCF_000010725.1	TRUE	FALSE	FALSE	FALSE	FALSE	FALSE	TRUE	TRUE	TRUE	FALSE	FALSE	TRUE	FALSE	FALSE	TRUE	FALSE	FALSE	FALSE	TRUE	FALSE	TRUE	FALSE	FALSE
7	Seed1496	model7	TRUE	1	1496	Clostridioides difficile	Clostridioides difficile	1496.1	AS 1.2184, ATCC 9689, Bacillus difficilis Hall and O'Toole 1935, Bacillus difficilis, BCRC 10642, CCRC 10642, CCRC:10642, CCUG 4938, CIP 104282, Clostridioides difficile (Hall and O'Toole 1935) Lawson et al. 2016, Clostridioides difficile, Clostridium difficile (Hall and O'Toole 1935) Prevot 1938 (Approved Lists 1980), Clostridium difficile, Clostridium difficle, Clostridium sp. HMSC19D05, DSM 12…	Host	Mesophile	Anaerobe	Positive	Positive	Firmicutes_A	Clostridia	Peptostreptococcales	Firmicutes	Clostridia	Clostridiales	4146079	3893	Firmicutes	360	2227	GB_GCA_000935985.1	TRUE	FALSE	TRUE	FALSE	FALSE	FALSE	FALSE	TRUE	TRUE	FALSE	FALSE	TRUE	FALSE	TRUE	FALSE	TRUE	FALSE	TRUE	TRUE	FALSE	FALSE	FALSE	FALSE
8	Seed158879	model8	TRUE	1	158879	Staphylococcus aureus subsp.aureus N315	Staphylococcus aureus	158879.1	Staphylococcus aureus (strain N315), Staphylococcus aureus subsp. aureus N315	Host	Mesophile	Facultative	Positive	Positive	Firmicutes	Bacilli	Staphylococcales	Firmicutes	Bacilli	Bacillales	2839469	2592	Firmicutes	1131	3705	RS_GCF_000009645.1	TRUE	FALSE	TRUE	FALSE	FALSE	FALSE	FALSE	TRUE	TRUE	FALSE	FALSE	TRUE	FALSE	FALSE	TRUE	TRUE	FALSE	TRUE	TRUE	FALSE	FALSE	FALSE	FALSE
9	Seed160490	model9	TRUE	1	160490	Streptococcus pyogenes M1 GAS	Streptococcus pyogenes	160490.1	Streptococcus pyogenes ATCC 700294, Streptococcus pyogenes M1 GAS, Streptococcus pyogenes (serotype 1 / M1 GAS), Streptococcus pyogenes SF370, Streptococcus pyogenes strain SF370	Human	Mesophile	Facultative		Positive	Firmicutes	Bacilli	Lactobacillales	Firmicutes	Bacilli	Lactobacillales	1852433	1776	Firmicutes	1180	6876	RS_GCF_000006785.2	TRUE	FALSE	FALSE	TRUE	FALSE	FALSE	FALSE	TRUE	TRUE	FALSE	FALSE	TRUE	FALSE	FALSE	TRUE	FALSE	FALSE	FALSE	TRUE	FALSE	FALSE	FALSE	FALSE
10	Seed160492	model10	TRUE	1	160492	Xylella fastidiosa 9a5c	Xylella fastidiosa	160492.1	Xylella fastidiosa 9a5c	Host	Mesophile	Aerobe	Negative	Negative	Proteobacteria	Gammaproteobacteria	Xanthomonadales	Proteobacteria	Gammaproteobacteria	Xanthomonadales	2731750	2664	Gammaproteobacteria	1352	893	RS_GCF_000006725.1	TRUE	FALSE	TRUE	FALSE	FALSE	FALSE	FALSE	TRUE	TRUE	FALSE	FALSE	TRUE	TRUE	FALSE	FALSE	TRUE	TRUE	FALSE	TRUE	FALSE	FALSE	FALSE	FALSE
11	Seed161544	model11	TRUE	1	161544	Bacillus sp.SG-1	Bacillus sp.SG-1	161544.4	Bacillus sp. SG-1						Firmicutes	Bacilli	Bacillales_B	Firmicutes	Bacilli	Bacillales	3948965	4030	Firmicutes			RS_GCF_000181495.1	FALSE	FALSE	FALSE	FALSE	FALSE	FALSE	FALSE	FALSE	FALSE	FALSE	FALSE	FALSE	FALSE	FALSE	FALSE	FALSE	FALSE	FALSE	TRUE	FALSE	FALSE	FALSE	FALSE
12	Seed163164	model12	TRUE	0	163164	Wolbachia endosymbiont of Drosophila melanogaster	Wolbachia endosymbiont	163164.1	Wolbachia (endosymbiont of Drosophila melanogaster), Wolbachia endosymbiont of Drosophila melanogaster, Wolbachia pipientis wMel, Wolbachia sp. wMel	Host	Mesophile	Aerobe	Negative	Negative	Proteobacteria	Alphaproteobacteria	Rickettsiales	Proteobacteria	Alphaproteobacteria	Rickettsiales	1237996	1228	Alphaproteobacteria	1334	1775	RS_GCF_014354345.1	TRUE	FALSE	TRUE	FALSE	FALSE	FALSE	FALSE	TRUE	TRUE	FALSE	FALSE	TRUE	TRUE	FALSE	FALSE	TRUE	TRUE	FALSE	TRUE	FALSE	TRUE	FALSE	FALSE
13	Seed164546	model13	TRUE	1	164546	Cupriavidus taiwanensis	Cupriavidus taiwanensis	164546.7	CCUG 44338, CIP 107171, Cupriavidus taiwanensis (Chen et al. 2001) Vandamme and Coenye 2004, Cupriavidus taiwanensis, LMG 19424, LMG:19424, Ralstonia taiwanensis Chen et al. 2001, Ralstonia taiwanensis, strain R1, Wautersia taiwanensis (Chen et al. 2001) Vaneechoutte et al. 2004, Wautersia taiwanensis				Negative		Proteobacteria	Gammaproteobacteria	Burkholderiales	Proteobacteria	Betaproteobacteria	Burkholderiales	6668242	5912	Betaproteobacteria	408	4720	RS_GCF_900249715.1	FALSE	FALSE	FALSE	FALSE	FALSE	FALSE	FALSE	FALSE	FALSE	FALSE	FALSE	FALSE	FALSE	FALSE	FALSE	TRUE	TRUE	FALSE	TRUE	FALSE	FALSE	FALSE	FALSE
15	Seed169963	model15	TRUE	1	169963	Listeria monocytogenes EGD-e	Listeria monocytogenes	169963.1	Listeria monocytogenes ATCC BAA-679, Listeria monocytogenes EGDe, Listeria monocytogenes EGD-e, Listeria monocytogenes strain EGD-e, Listeria monocytogenes str. EGD-e	Soil,Fresh water,Human	Mesophile	Facultative		Positive	Firmicutes	Bacilli	Lactobacillales	Firmicutes	Bacilli	Bacillales	2944523	2877	Firmicutes	719	5073	RS_GCF_009866885.1	TRUE	TRUE	FALSE	TRUE	FALSE	FALSE	TRUE	TRUE	TRUE	FALSE	FALSE	TRUE	FALSE	FALSE	TRUE	FALSE	FALSE	FALSE	TRUE	FALSE	FALSE	FALSE	FALSE
16	Seed170187	model16	TRUE	0	170187	Streptococcus pneumoniae TIGR4	Streptococcus pneumoniae	170187.1	Streptococcus pneumoniae ATCC BAA-334, Streptococcus pneumoniae TIGR4	Human	Mesophile	Facultative			Firmicutes	Bacilli	Lactobacillales	Firmicutes	Bacilli	Lactobacillales	2160842	2124	Firmicutes	1178		RS_GCF_000006885.1	TRUE	FALSE	FALSE	TRUE	FALSE	FALSE	FALSE	TRUE	TRUE	FALSE	FALSE	TRUE	FALSE	FALSE	TRUE	FALSE	FALSE	FALSE	TRUE	FALSE	FALSE	FALSE	FALSE
18	Seed176299	model18	TRUE	1	176299	Agrobacterium fabrum str. C58	Agrobacterium fabrum	176299.3	Agrobacterium fabrum str. C58, Agrobacterium tumefaciens (strain C58 / ATCC 33970), Agrobacterium tumefaciens (strain C58), Agrobacterium tumefaciens str. C58 (Cereon), Agrobacterium tumefaciens str. C58 (Dupont), Agrobacterium tumefaciens str. C58, Agrobacterium tumefaciens str. C58 (U. Washington), Rhizobium radiobacter str. C58 (Cereon), Rhizobium radiobacter str. C58 (Dupont), Rhizobium radio…	Host	Mesophile	Aerobe	Negative	Negative	Proteobacteria	Alphaproteobacteria	Rhizobiales	Proteobacteria	Alphaproteobacteria	Rhizobiales	5147408	4795	Alphaproteobacteria	43	1870	RS_GCF_007679885.1	TRUE	FALSE	TRUE	FALSE	FALSE	FALSE	FALSE	TRUE	TRUE	FALSE	FALSE	TRUE	TRUE	FALSE	FALSE	TRUE	TRUE	FALSE	TRUE	FALSE	TRUE	FALSE	FALSE
19	Seed177416	model19	TRUE	1	177416	Francisella tularensis subsp.tularensis SCHU S4	Francisella tularensis	177416.3	Francisella tularensis Biovar A str. Schu 4, Francisella tularensis Biovar A str. SCHU S4, Francisella tularensis subsp. tularensis Schu 4, Francisella tularensis subsp. tularensis SCHU S4, Francisella tularensis subsp. tularensis strain SCHU S4, Francisella tularensis subsp. tularensis str. SCHU S4	Host,Fresh water	Mesophile	Aerobe	Negative	Negative	Proteobacteria	Gammaproteobacteria	Francisellales	Proteobacteria	Gammaproteobacteria	Thiotrichales	1892789	2033	Gammaproteobacteria	547	5245	RS_GCF_000833535.1	TRUE	TRUE	TRUE	FALSE	FALSE	FALSE	FALSE	TRUE	TRUE	FALSE	FALSE	TRUE	TRUE	FALSE	FALSE	TRUE	TRUE	FALSE	TRUE	FALSE	FALSE	FALSE	FALSE
20	Seed189518	model20	TRUE	1	189518	Leptospira interrogans serovar Lai str. 56601	Leptospira interrogans	189518.1	Leptospira interrogans serovar Lai str. 56601	Host,Soil,Fresh water	Mesophile	Aerobe	Negative	Positive	Spirochaetota	Leptospirae	Leptospirales	Spirochaetes	Spirochaetia	Leptospirales	4698134	3785	Spirochaetes	706	6896	RS_GCF_000092565.1	TRUE	TRUE	TRUE	FALSE	FALSE	FALSE	TRUE	TRUE	TRUE	FALSE	FALSE	TRUE	TRUE	FALSE	FALSE	TRUE	TRUE	FALSE	TRUE	FALSE	FALSE	FALSE	FALSE
22	Seed192222	model22	TRUE	1	192222	Campylobacter jejuni subsp.jejuni NCTC 11168 = ATCC 700819	Campylobacter jejuni	192222.1	Campylobacter jejuni subsp. jejuni ATCC 700819 = NCTC 11168, Campylobacter jejuni subsp. jejuni ATCC 700819, Campylobacter jejuni subsp. jejuni NCTC 11168 = ATCC 700819, Campylobacter jejuni subsp. jejuni NCTC 11168	Host	Mesophile	Aerobe	Negative	Negative	Campylobacterota	Campylobacteria	Campylobacterales	Proteobacteria	Epsilonproteobacteria	Campylobacterales	1641481	1658	Epsilonproteobacteria	252	6708	RS_GCF_000009085.1	TRUE	FALSE	TRUE	FALSE	FALSE	FALSE	FALSE	TRUE	TRUE	FALSE	FALSE	TRUE	TRUE	FALSE	FALSE	TRUE	TRUE	FALSE	TRUE	FALSE	FALSE	FALSE	FALSE
23	Seed194439	model23	TRUE	1	194439	Chlorobium tepidum TLS	Chlorobium tepidum	194439.1	Chlorobaculum tepidum TLS, Chlorobium tepidum TLS	Fresh water	Thermophile	Anaerobe			Bacteroidota	Chlorobia	Chlorobiales	Chlorobi	Chlorobia	Chlorobiales	2154946	2009	Chlorobi	332		RS_GCF_000006985.1	TRUE	TRUE	FALSE	FALSE	FALSE	FALSE	FALSE	TRUE	FALSE	FALSE	TRUE	TRUE	FALSE	TRUE	FALSE	FALSE	FALSE	FALSE	TRUE	FALSE	FALSE	FALSE	FALSE
24	Seed198094	model24	TRUE	1	198094	Bacillus anthracis str. Ames	Bacillus anthracis	198094.1	Bacillus anthracis Ames, Bacillus anthracis (strain Ames), Bacillus anthracis strain Ames, Bacillus anthracis str. Ames	Soil	Mesophile	Aerobe	Positive	Negative	Firmicutes	Bacilli	Bacillales	Firmicutes	Bacilli	Bacillales	5227293	5474	Firmicutes	93	6715	RS_GCF_000007845.1	TRUE	FALSE	FALSE	FALSE	FALSE	FALSE	TRUE	TRUE	TRUE	FALSE	FALSE	TRUE	TRUE	FALSE	FALSE	TRUE	FALSE	TRUE	TRUE	FALSE	FALSE	FALSE	FALSE
25	Seed205914	model25	TRUE	1	205914	Haemophilus somnus 129PT	Haemophilus somnus	205914.11	Haemophilus somnus 129PT, Histophilus somni 129PT, Histophilus somni str. 129PT	Host	Mesophile	Facultative			Proteobacteria	Gammaproteobacteria	Enterobacterales	Proteobacteria	Gammaproteobacteria	Pasteurellales	2012878	1829	Gammaproteobacteria	598		RS_GCF_000011785.1	TRUE	FALSE	TRUE	FALSE	FALSE	FALSE	FALSE	TRUE	TRUE	FALSE	FALSE	TRUE	FALSE	FALSE	TRUE	FALSE	FALSE	FALSE	TRUE	FALSE	FALSE	FALSE	FALSE
26	Seed205918	model26	TRUE	1	205918	Pseudomonas syringae pv. syringae B728a	Pseudomonas syringae	205918.4	Pseudomonas syringae pv. syringae B728a, Pseudomonas syringae pv. syringae strain B728a, Pseudomonas syringae pv. syringae str. B728a	Other	Mesophile	Aerobe	Negative	Negative	Proteobacteria	Gammaproteobacteria	Pseudomonadales	Proteobacteria	Gammaproteobacteria	Pseudomonadales	6093698	5207	Gammaproteobacteria	964	182	RS_GCF_000012245.1	TRUE	FALSE	FALSE	FALSE	FALSE	TRUE	FALSE	TRUE	TRUE	FALSE	FALSE	TRUE	TRUE	FALSE	FALSE	TRUE	TRUE	FALSE	TRUE	FALSE	FALSE	FALSE	FALSE
27	Seed205922	model27	TRUE	1	205922	Pseudomonas fluorescens Pf0-1	Pseudomonas fluorescens	205922.3	Pseudomonas fluorescens Pf0-1, Pseudomonas fluorescens strain Pf0-1, Pseudomonas fluorescens str. Pf0-1	Soil	Mesophile	Aerobe	Negative	Positive	Proteobacteria	Gammaproteobacteria	Pseudomonadales	Proteobacteria	Gammaproteobacteria	Pseudomonadales	6438405	5739	Gammaproteobacteria	952	5491	RS_GCF_000012445.1	TRUE	FALSE	FALSE	FALSE	FALSE	FALSE	TRUE	TRUE	TRUE	FALSE	FALSE	TRUE	TRUE	FALSE	FALSE	TRUE	TRUE	FALSE	TRUE	FALSE	FALSE	FALSE	FALSE
28	Seed206672	model28	TRUE	1	206672	Bifidobacterium longum NCC2705	Bifidobacterium longum	206672.1	Bifidobacterium longum NCC2705, Bifidobacterium longum str. NCC2705	Human	Mesophile	Anaerobe	Positive	Positive	Actinobacteriota	Actinomycetia	Actinomycetales	Actinobacteria	Actinobacteria	Bifidobacteriales	2260266	1833	Actinobacteria	159	5119	RS_GCF_000007525.1	TRUE	FALSE	FALSE	TRUE	FALSE	FALSE	FALSE	TRUE	TRUE	FALSE	FALSE	TRUE	FALSE	TRUE	FALSE	TRUE	FALSE	TRUE	TRUE	TRUE	FALSE	FALSE	FALSE
29	Seed207559	model29	TRUE	1	207559	Desulfovibrio alaskensis G20	Desulfovibrio alaskensis	207559.3	Desulfovibrio alaskensis G20, Desulfovibrio alaskensis strain G20, Desulfovibrio alaskensis str. G20, Desulfovibrio desulfuricans subsp. desulfuricans str. G20		Mesophile	Anaerobe	Negative		Desulfobacterota	Desulfovibrionia	Desulfovibrionales	Proteobacteria	Deltaproteobacteria	Desulfovibrionales	3730232	3348	Deltaproteobacteria	451	3586	RS_GCF_000012665.1	FALSE	FALSE	FALSE	FALSE	FALSE	FALSE	FALSE	TRUE	TRUE	FALSE	FALSE	TRUE	FALSE	TRUE	FALSE	TRUE	TRUE	FALSE	TRUE	FALSE	FALSE	FALSE	FALSE
30	Seed208964	model30	TRUE	1	208964	Pseudomonas aeruginosa PAO1	Pseudomonas aeruginosa	208964.1	Pseudomonas aeruginosa PAO1, Pseudomonas sp. PAO1	Host,Soil,Fresh water	Mesophile	Aerobe	Negative	Positive	Proteobacteria	Gammaproteobacteria	Pseudomonadales	Proteobacteria	Gammaproteobacteria	Pseudomonadales	6256735	5728	Gammaproteobacteria	947	4921	GB_GCA_014639105.1	TRUE	TRUE	TRUE	FALSE	FALSE	FALSE	TRUE	TRUE	TRUE	FALSE	FALSE	TRUE	TRUE	FALSE	FALSE	TRUE	TRUE	FALSE	TRUE	FALSE	FALSE	FALSE	FALSE
31	Seed210007	model31	TRUE	1	210007	Streptococcus mutans UA159	Streptococcus mutans	210007.1	Streptococcus mutans str. UA159, Streptococcus mutans UA159	Host	Mesophile	Facultative	Positive	Positive	Firmicutes	Bacilli	Lactobacillales	Firmicutes	Bacilli	Lactobacillales	2032925	1897	Firmicutes	1160	1151	RS_GCF_000007465.2	TRUE	FALSE	TRUE	FALSE	FALSE	FALSE	FALSE	TRUE	TRUE	FALSE	FALSE	TRUE	FALSE	FALSE	TRUE	TRUE	FALSE	TRUE	TRUE	FALSE	FALSE	FALSE	FALSE
32	Seed211110	model32	TRUE	1	211110	Streptococcus agalactiae NEM316	Streptococcus agalactiae	211110.1	Streptococcus agalactiae NEM316, Streptococcus agalactiae str. NEM316	Host	Mesophile	Facultative	Positive	Negative	Firmicutes	Bacilli	Lactobacillales	Firmicutes	Bacilli	Lactobacillales	2211485	2140	Firmicutes	1150	3527	RS_GCF_000196055.1	TRUE	FALSE	TRUE	FALSE	FALSE	FALSE	FALSE	TRUE	TRUE	FALSE	FALSE	TRUE	FALSE	FALSE	TRUE	TRUE	FALSE	TRUE	TRUE	FALSE	FALSE	FALSE	FALSE
33	Seed211586	model33	TRUE	1	211586	Shewanella oneidensis MR-1	Shewanella oneidensis	211586.9	Shewanella oneidensis ATCC 700550, Shewanella oneidensis MR-1, Shewanella oneidensis strain MR-1, Shewanella oneidensis str. MR-1, Shewanella sp. MR-1	Fresh water	Mesophile	Facultative	Negative		Proteobacteria	Gammaproteobacteria	Enterobacterales	Proteobacteria	Gammaproteobacteria	Alteromonadales	5131424	4595	Gammaproteobacteria	1085	6294	RS_GCF_000146165.2	TRUE	TRUE	FALSE	FALSE	FALSE	FALSE	FALSE	TRUE	TRUE	FALSE	FALSE	TRUE	FALSE	FALSE	TRUE	TRUE	TRUE	FALSE	TRUE	FALSE	FALSE	FALSE	FALSE
34	Seed212717	model34	TRUE	1	212717	Clostridium tetani E88	Clostridium tetani	212717.1	Clostridium tetani E88, Clostridium tetani str. E88	Host	Mesophile	Anaerobe	Positive	Negative	Firmicutes_A	Clostridia	Clostridiales	Firmicutes	Clostridia	Clostridiales	2873333	2799	Firmicutes	375	7356	RS_GCF_000007625.1	TRUE	FALSE	TRUE	FALSE	FALSE	FALSE	FALSE	TRUE	TRUE	FALSE	FALSE	TRUE	FALSE	TRUE	FALSE	TRUE	FALSE	TRUE	TRUE	FALSE	FALSE	FALSE	FALSE
35	Seed216596	model35	TRUE	1	216596	Rhizobium leguminosarum bv. viciae 3841	Rhizobium leguminosarum	216596.1	Rhizobium leguminosarum bv. viciae 3841, Rhizobium leguminosarum bv. viciae str. 3841	Host	Mesophile	Aerobe	Negative		Proteobacteria	Alphaproteobacteria	Rhizobiales	Proteobacteria	Alphaproteobacteria	Rhizobiales	7751309	7356	Alphaproteobacteria	989	4499	RS_GCF_000009265.1	TRUE	FALSE	TRUE	FALSE	FALSE	FALSE	FALSE	TRUE	TRUE	FALSE	FALSE	TRUE	TRUE	FALSE	FALSE	TRUE	TRUE	FALSE	TRUE	FALSE	TRUE	FALSE	FALSE
36	Seed217	model36	TRUE	1	217	Helicobacter mustelae	Helicobacter mustelae	217.1	ATCC 43772, Campylobacter mustelae (Fox et al. 1988) Fox et al. 1989, Campylobacter mustelae, Campylobacter pylori mustelae, Campylobacter pylori subsp. mustelae Fox et al. 1988, Campylobacter pylori subsp. mustelae, CCUG 25715, CIP 103759, Helicobacter mustelae (Fox et al. 1988) Goodwin et al. 1989, Helicobacter mustelae, LMG 13647, LMG:13647, NCTC 12198, strain R85-13-6	Host	Mesophile	Aerobe	Negative	Negative	Campylobacterota	Campylobacteria	Campylobacterales	Proteobacteria	Epsilonproteobacteria	Campylobacterales	1693077	1534	Epsilonproteobacteria	612	4952	RS_GCF_900451085.1	TRUE	FALSE	TRUE	FALSE	FALSE	FALSE	FALSE	TRUE	TRUE	FALSE	FALSE	TRUE	TRUE	FALSE	FALSE	TRUE	TRUE	FALSE	TRUE	FALSE	FALSE	FALSE	FALSE
37	Seed220664	model37	TRUE	1	220664	Pseudomonas protegens Pf-5	Pseudomonas protegens	220664.3	Pseudomonas fluorescens Pf-5, Pseudomonas protegens Pf-5, Pseudomonas protegens strain Pf-5, Pseudomonas protegens str. Pf-5, Pseudomonas sp. Pf-5	Soil,Fresh water	Mesophile	Aerobe	Negative		Proteobacteria	Gammaproteobacteria	Pseudomonadales	Proteobacteria	Gammaproteobacteria	Pseudomonadales	7074893	6276	Gammaproteobacteria	951	722	RS_GCF_000012265.1	TRUE	TRUE	FALSE	FALSE	FALSE	FALSE	TRUE	TRUE	TRUE	FALSE	FALSE	TRUE	TRUE	FALSE	FALSE	TRUE	TRUE	FALSE	TRUE	FALSE	FALSE	FALSE	FALSE
38	Seed220668	model38	TRUE	1	220668	Lactobacillus plantarum WCFS1	Lactobacillus plantarum	220668.1	Lactobacillus plantarum strain WCFS1, Lactobacillus plantarum str. WCFS1, Lactobacillus plantarum WCFS1	Human	Mesophile	Facultative	Positive		Firmicutes	Bacilli	Lactobacillales	Firmicutes	Bacilli	Lactobacillales	3348624	3131	Firmicutes	676	257	RS_GCF_000203855.3	TRUE	FALSE	FALSE	TRUE	FALSE	FALSE	FALSE	TRUE	TRUE	FALSE	FALSE	TRUE	FALSE	FALSE	TRUE	TRUE	FALSE	TRUE	TRUE	FALSE	FALSE	FALSE	FALSE
39	Seed221988	model39	TRUE	1	221988	Mannheimia succiniciproducens MBEL55E	Mannheimia succiniciproducens	221988.1	[Mannheimia] succiniciproducens MBEL55E, Mannheimia succiniciproducens MBEL55E, Mannheimia succiniciproducens str. MBEL55E	Host	Mesophile	Anaerobe	Negative	Negative	Proteobacteria	Gammaproteobacteria	Enterobacterales	Proteobacteria	Gammaproteobacteria	Pasteurellales	2314078	2120	Gammaproteobacteria	729	1783	RS_GCF_000007745.1	TRUE	FALSE	TRUE	FALSE	FALSE	FALSE	FALSE	TRUE	TRUE	FALSE	FALSE	TRUE	FALSE	TRUE	FALSE	TRUE	TRUE	FALSE	TRUE	FALSE	FALSE	FALSE	FALSE
40	Seed223926	model40	TRUE	1	223926	Vibrio parahaemolyticus RIMD 2210633	Vibrio parahaemolyticus	223926.1	Vibrio parahaemolyticus RIMD 2210633, Vibrio parahaemolyticus str. RIMD 2210633	Host,Fresh water	Mesophile	Facultative	Negative	Positive	Proteobacteria	Gammaproteobacteria	Enterobacterales	Proteobacteria	Gammaproteobacteria	Vibrionales	5165770	4583	Gammaproteobacteria	1324	817	RS_GCF_000196095.1	TRUE	TRUE	TRUE	FALSE	FALSE	FALSE	FALSE	TRUE	TRUE	FALSE	FALSE	TRUE	FALSE	FALSE	TRUE	TRUE	TRUE	FALSE	TRUE	FALSE	FALSE	FALSE	FALSE
41	Seed224308	model41	TRUE	1	224308	Bacillus subtilis subsp.subtilis str. 168	Bacillus subtilis	224308.1	Bacillus subtilis 168, Bacillus subtilis subsp. subtilis 168, Bacillus subtilis subsp. subtilis str. 168, Bacillus subtilis subsp. subtilis str. BGSC 1A700	Soil	Mesophile	Facultative	Positive		Firmicutes	Bacilli	Bacillales	Firmicutes	Bacilli	Bacillales	4215398	4225	Firmicutes	121	1410	RS_GCF_002009095.1	TRUE	FALSE	FALSE	FALSE	FALSE	FALSE	TRUE	TRUE	TRUE	FALSE	FALSE	TRUE	FALSE	FALSE	TRUE	TRUE	FALSE	TRUE	TRUE	FALSE	FALSE	FALSE	FALSE
42	Seed224324	model42	TRUE	1	224324	Aquifex aeolicus VF5	Aquifex aeolicus	224324.1	Aquifex aeolicus str. VF5, Aquifex aeolicus VF5	Marine	Thermophile	Facultative	Negative	Negative	Aquificota	Aquificae	Aquificales	Aquificae	Aquificae	Aquificales	1590791	1776	Aquificae	73	5779	RS_GCF_000008625.1	TRUE	FALSE	FALSE	FALSE	TRUE	FALSE	FALSE	TRUE	FALSE	FALSE	TRUE	TRUE	FALSE	FALSE	TRUE	TRUE	TRUE	FALSE	TRUE	FALSE	FALSE	TRUE	FALSE
43	Seed224326	model43	TRUE	1	224326	Borrelia burgdorferi B31	Borrelia burgdorferi	224326.1	Borrelia burgdorferi B31, Borrelia burgdorferi str. B31, Borreliella burgdorferi B31	Host	Mesophile	Aerobe	Negative	Negative	Spirochaetota	Spirochaetia	Borreliales	Spirochaetes	Spirochaetia	Spirochaetales	1521208	1511	Spirochaetes	170	462	RS_GCF_000008685.2	TRUE	FALSE	TRUE	FALSE	FALSE	FALSE	FALSE	TRUE	TRUE	FALSE	FALSE	TRUE	TRUE	FALSE	FALSE	TRUE	TRUE	FALSE	TRUE	FALSE	FALSE	FALSE	FALSE
44	Seed224911	model44	TRUE	1	224911	Bradyrhizobium diazoefficiens USDA 110	Bradyrhizobium diazoefficiens	224911.1	Bradyrhizobium diazoefficiens USDA 110, Bradyrhizobium japonicum USDA 110	Host	Mesophile	Aerobe	Negative	Negative	Proteobacteria	Alphaproteobacteria	Rhizobiales	Proteobacteria	Alphaproteobacteria	Rhizobiales	9106064	8493	Alphaproteobacteria	182	4943	RS_GCF_001642675.1	TRUE	FALSE	TRUE	FALSE	FALSE	FALSE	FALSE	TRUE	TRUE	FALSE	FALSE	TRUE	TRUE	FALSE	FALSE	TRUE	TRUE	FALSE	TRUE	FALSE	TRUE	FALSE	FALSE
45	Seed224914	model45	TRUE	1	224914	Brucella melitensis bv. 1 str. 16M	Brucella melitensis	224914.1	Brucella melitensis ATCC 23456, Brucella melitensis bv. 1 str. 16M	Host	Mesophile	Aerobe	Negative	Negative	Proteobacteria	Alphaproteobacteria	Rhizobiales_A	Proteobacteria	Alphaproteobacteria	Rhizobiales	3283081	3145	Alphaproteobacteria	191	369	RS_GCF_000250795.1	TRUE	FALSE	TRUE	FALSE	FALSE	FALSE	FALSE	TRUE	TRUE	FALSE	FALSE	TRUE	TRUE	FALSE	FALSE	TRUE	TRUE	FALSE	TRUE	FALSE	TRUE	FALSE	FALSE
46	Seed226185	model46	TRUE	1	226185	Enterococcus faecalis V583	Enterococcus faecalis	226185.1	Enterococcus faecalis strain V583, Enterococcus faecalis str. V583, Enterococcus faecalis V583	Human	Mesophile	Facultative	Positive	Negative	Firmicutes	Bacilli	Lactobacillales	Firmicutes	Bacilli	Lactobacillales	3359974	3271	Firmicutes	485	1729	RS_GCF_000007785.1	TRUE	FALSE	FALSE	TRUE	FALSE	FALSE	FALSE	TRUE	TRUE	FALSE	FALSE	TRUE	FALSE	FALSE	TRUE	TRUE	FALSE	TRUE	TRUE	FALSE	FALSE	FALSE	FALSE
47	Seed227377	model47	TRUE	1	227377	Coxiella burnetii RSA 493	Coxiella burnetii	227377.1	Coxiella burnetii RSA 493, Coxiella burnetii str. RSA 493	Host,Soil	Mesophile	Facultative	Negative	Negative	Proteobacteria	Gammaproteobacteria	Coxiellales	Proteobacteria	Gammaproteobacteria	Legionellales	2077120	2091	Gammaproteobacteria	401	1462	RS_GCF_000826165.1	TRUE	FALSE	TRUE	FALSE	FALSE	FALSE	TRUE	TRUE	TRUE	FALSE	FALSE	TRUE	FALSE	FALSE	TRUE	TRUE	TRUE	FALSE	TRUE	FALSE	FALSE	FALSE	FALSE
48	Seed228399	model48	TRUE	1	228399	Actinobacillus pleuropneumoniae serovar 1 str. 4074	Actinobacillus pleuropneumoniae	228399.1	Actinobacillus pleuropneumoniae 4074, Actinobacillus pleuropneumoniae serovar 1 str. 4074, Actinobacillus pleuropneumoniae serovar 1 strain 4074	Host	Mesophile	Facultative	Negative	Negative	Proteobacteria	Gammaproteobacteria	Enterobacterales	Proteobacteria	Gammaproteobacteria	Pasteurellales	2318649	2174	Gammaproteobacteria	30	3933	RS_GCF_000178495.2	TRUE	FALSE	TRUE	FALSE	FALSE	FALSE	FALSE	TRUE	TRUE	FALSE	FALSE	TRUE	FALSE	FALSE	TRUE	TRUE	TRUE	FALSE	TRUE	FALSE	FALSE	FALSE	FALSE
49	Seed228410	model49	TRUE	1	228410	Nitrosomonas europaea ATCC 19718	Nitrosomonas europaea	228410.1	Nitrosomonas europaea ATCC 19718, Nitrosomonas europaea str. ATCC 19718	Soil,Fresh water	Mesophile	Aerobe	Negative	Negative	Proteobacteria	Gammaproteobacteria	Burkholderiales	Proteobacteria	Betaproteobacteria	Nitrosomonadales	2812094	2670	Betaproteobacteria	852	6517	RS_GCF_000009145.1	TRUE	TRUE	FALSE	FALSE	FALSE	FALSE	TRUE	TRUE	TRUE	FALSE	FALSE	TRUE	TRUE	FALSE	FALSE	TRUE	TRUE	FALSE	TRUE	FALSE	FALSE	FALSE	FALSE
50	Seed232721	model50	TRUE	1	232721	Acidovorax sp.JS42	Acidovorax sp.JS42	232721.5	Acidovorax sp. JS42	Soil	Mesophile	Aerobe			Proteobacteria	Gammaproteobacteria	Burkholderiales	Proteobacteria	Betaproteobacteria	Burkholderiales	4585154	4339	Betaproteobacteria	21		RS_GCF_000015545.1	TRUE	FALSE	FALSE	FALSE	FALSE	FALSE	TRUE	TRUE	TRUE	FALSE	FALSE	TRUE	TRUE	FALSE	FALSE	FALSE	FALSE	FALSE	TRUE	FALSE	FALSE	FALSE	FALSE
51	Seed233412	model51	TRUE	1	233412	Haemophilus ducreyi 35000HP	Haemophilus ducreyi	233412.1	[Haemophilus] ducreyi 35000HP, Haemophilus ducreyi 35000HP, Haemophilus ducreyi str. 35000HP	Host	Mesophile	Anaerobe	Negative	Negative	Proteobacteria	Gammaproteobacteria	Enterobacterales	Proteobacteria	Gammaproteobacteria	Pasteurellales	1698955	1689	Gammaproteobacteria	589	611	RS_GCF_000007945.1	TRUE	FALSE	TRUE	FALSE	FALSE	FALSE	FALSE	TRUE	TRUE	FALSE	FALSE	TRUE	FALSE	TRUE	FALSE	TRUE	TRUE	FALSE	TRUE	FALSE	FALSE	FALSE	FALSE
52	Seed234826	model52	TRUE	0	234826	Anaplasma marginale str. St. Maries	Anaplasma marginale	234826.3	Anaplasma marginale 'St. Maries', Anaplasma marginale strain St. Maries, Anaplasma marginale str. St. Maries	Host	Mesophile	Aerobe	Negative		Proteobacteria	Alphaproteobacteria	Rickettsiales	Proteobacteria	Alphaproteobacteria	Rickettsiales	1197687	1018	Alphaproteobacteria	70	3326	RS_GCF_000011945.1	TRUE	FALSE	TRUE	FALSE	FALSE	FALSE	FALSE	TRUE	TRUE	FALSE	FALSE	TRUE	TRUE	FALSE	FALSE	TRUE	TRUE	FALSE	TRUE	FALSE	TRUE	FALSE	FALSE
53	Seed235279	model53	TRUE	1	235279	Helicobacter hepaticus ATCC 51449	Helicobacter hepaticus	235279.1	Helicobacter hepaticus ATCC 51449, Helicobacter hepaticus str. ATCC 51449	Human	Mesophile	Aerobe	Negative		Campylobacterota	Campylobacteria	Campylobacterales	Proteobacteria	Epsilonproteobacteria	Campylobacterales	1799146	1802	Epsilonproteobacteria	611	843	RS_GCF_000007905.1	TRUE	FALSE	FALSE	TRUE	FALSE	FALSE	FALSE	TRUE	TRUE	FALSE	FALSE	TRUE	TRUE	FALSE	FALSE	TRUE	TRUE	FALSE	TRUE	FALSE	FALSE	FALSE	FALSE
54	Seed242231	model54	TRUE	1	242231	Neisseria gonorrhoeae FA 1090	Neisseria gonorrhoeae	242231.4	Neisseria gonorrhoeae FA 1090, Neisseria gonorrhoeae strain FA 1090, Neisseria gonorrhoeae str. FA 1090	Host	Mesophile	Aerobe	Negative	Positive	Proteobacteria	Gammaproteobacteria	Burkholderiales	Proteobacteria	Betaproteobacteria	Neisseriales	2153922	2142	Betaproteobacteria	834	6102	RS_GCF_000006845.1	TRUE	FALSE	TRUE	FALSE	FALSE	FALSE	FALSE	TRUE	TRUE	FALSE	FALSE	TRUE	TRUE	FALSE	FALSE	TRUE	TRUE	FALSE	TRUE	FALSE	FALSE	FALSE	FALSE
55	Seed243230	model55	TRUE	0	243230	Deinococcus radiodurans R1	Deinococcus radiodurans	243230.1	Deinococcus radiodurans R1, Deinococcus radiodurans str. R1	Soil	Mesophile	Aerobe	Negative		Deinococcota	Deinococci	Deinococcales	Deinococcus-Thermus	Deinococci	Deinococcales	3344765	3217	Deinococcus-Thermus	430	2943	RS_GCF_001638825.1	TRUE	FALSE	FALSE	FALSE	FALSE	FALSE	TRUE	TRUE	TRUE	FALSE	FALSE	TRUE	TRUE	FALSE	FALSE	TRUE	TRUE	FALSE	TRUE	FALSE	FALSE	FALSE	FALSE
56	Seed243231	model56	TRUE	1	243231	Geobacter sulfurreducens PCA	Geobacter sulfurreducens	243231.1	Geobacter sulfurreducens PCA, Geobacter sulfurreducens strain PCA, Geobacter sulfurreducens str. PCA	Soil	Mesophile	Anaerobe	Negative		Desulfobacterota_F	Desulfuromonadia	Geobacterales	Proteobacteria	Deltaproteobacteria	Desulfuromonadales	3814128	3417	Deltaproteobacteria	576	818	RS_GCF_000007985.2	TRUE	FALSE	FALSE	FALSE	FALSE	FALSE	TRUE	TRUE	TRUE	FALSE	FALSE	TRUE	FALSE	TRUE	FALSE	TRUE	TRUE	FALSE	TRUE	FALSE	FALSE	FALSE	FALSE
57	Seed243233	model57	TRUE	1	243233	Methylococcus capsulatus str. Bath	Methylococcus capsulatus	243233.4	Methylococcus capsulatus ATCC 33009, Methylococcus capsulatus Bath, Methylococcus capsulatus MC, Methylococcus capsulatus NCIB 11132, Methylococcus capsulatus str. Bath		Thermophile	Aerobe	Negative		Proteobacteria	Gammaproteobacteria	Methylococcales	Proteobacteria	Gammaproteobacteria	Methylococcales	3304561	3046	Gammaproteobacteria	757	220	RS_GCF_000008325.1	FALSE	FALSE	FALSE	FALSE	FALSE	FALSE	FALSE	TRUE	FALSE	FALSE	TRUE	TRUE	TRUE	FALSE	FALSE	TRUE	TRUE	FALSE	TRUE	FALSE	FALSE	FALSE	FALSE
58	Seed243261	model58	TRUE	1	243261	Burkholderia sp.Ch1-1	Burkholderia sp.Ch1-1	243261.3	Burkholderia sp. Ch1-1						Proteobacteria	Gammaproteobacteria	Burkholderiales	Proteobacteria	Betaproteobacteria	Burkholderiales	8743528	7949	Betaproteobacteria			RS_GCF_000178415.2	FALSE	FALSE	FALSE	FALSE	FALSE	FALSE	FALSE	FALSE	FALSE	FALSE	FALSE	FALSE	FALSE	FALSE	FALSE	FALSE	FALSE	FALSE	TRUE	FALSE	FALSE	FALSE	FALSE
59	Seed243273	model59	TRUE	1	243273	Mycoplasma genitalium G37	Mycoplasma genitalium	243273.1	Mycoplasma genitalium ATCC 33530, Mycoplasma genitalium G37, Mycoplasma genitalium strain G37, Mycoplasma genitalium str. G37	Host	Mesophile	Facultative		Positive	Firmicutes	Bacilli	Mycoplasmatales	Tenericutes	Mollicutes	Mycoplasmatales	580076	527	Tenericutes	811	583	RS_GCF_000027325.1	TRUE	FALSE	TRUE	FALSE	FALSE	FALSE	FALSE	TRUE	TRUE	FALSE	FALSE	TRUE	FALSE	FALSE	TRUE	FALSE	FALSE	FALSE	TRUE	FALSE	FALSE	FALSE	FALSE
61	Seed243276	model61	TRUE	0	243276	Treponema pallidum subsp.pallidum str. Nichols	Treponema pallidum	243276.1	Treponema pallidum Nichols, Treponema pallidum subsp. pallidum str. Nichols	Host	Mesophile	Anaerobe	Negative	Negative	Spirochaetota	Spirochaetia	Treponematales	Spirochaetes	Spirochaetia	Spirochaetales	1139633	983	Spirochaetes	1296	3384	RS_GCF_000410535.2	TRUE	FALSE	TRUE	FALSE	FALSE	FALSE	FALSE	TRUE	TRUE	FALSE	FALSE	TRUE	FALSE	TRUE	FALSE	TRUE	TRUE	FALSE	TRUE	FALSE	FALSE	FALSE	FALSE
62	Seed243277	model62	TRUE	1	243277	Vibrio cholerae O1 biovar El Tor str. N16961	Vibrio cholerae	243277.1	Vibrio cholerae El Tor N16961, Vibrio cholerae O1 biovar El Tor str. N16961, Vibrio cholerae O1 biovar eltor str. N16961, Vibrio cholerae serotype O1 biotype El Tor strain N16961, Vibrio cholerae serotype O1 biotype ElTor strain N16961	Fresh water,Human	Mesophile	Facultative	Negative	Negative	Proteobacteria	Gammaproteobacteria	Enterobacterales	Proteobacteria	Gammaproteobacteria	Vibrionales	4033501	3552	Gammaproteobacteria	1318	227	RS_GCF_900205735.1	TRUE	TRUE	FALSE	TRUE	FALSE	FALSE	FALSE	TRUE	TRUE	FALSE	FALSE	TRUE	FALSE	FALSE	TRUE	TRUE	TRUE	FALSE	TRUE	FALSE	FALSE	FALSE	FALSE
63	Seed244592	model63	TRUE	1	244592	Labrenzia alexandrii DFL-11	Labrenzia alexandrii	244592.3	Ahrensia sp. DFL-11, Labrenzia alexandrii DFL-11, Labrenzia alexandrii strain DFL-11, Labrenzia alexandrii str. DFL-11, Stappia alexandrii DFL-11				Negative		Proteobacteria	Alphaproteobacteria	Rhizobiales	Proteobacteria	Alphaproteobacteria	Rhodobacterales	5462930	5076	Alphaproteobacteria		5741	RS_GCF_000158095.2	FALSE	FALSE	FALSE	FALSE	FALSE	FALSE	FALSE	FALSE	FALSE	FALSE	FALSE	FALSE	FALSE	FALSE	FALSE	TRUE	TRUE	FALSE	TRUE	FALSE	TRUE	FALSE	FALSE
64	Seed246194	model64	TRUE	0	246194	Carboxydothermus hydrogenoformans Z-2901	Carboxydothermus hydrogenoformans	246194.3	Carboxydothermus hydrogenoformans str. Z-2901, Carboxydothermus hydrogenoformans Z-2901	Fresh water	Thermophile	Anaerobe	Positive		Firmicutes_B	Desulfotomaculia	Carboxydothermales	Firmicutes	Clostridia	Thermoanaerobacterales	2401520	2478	Firmicutes	293	4757	RS_GCF_000012865.1	TRUE	TRUE	FALSE	FALSE	FALSE	FALSE	FALSE	TRUE	FALSE	FALSE	TRUE	TRUE	FALSE	TRUE	FALSE	TRUE	FALSE	TRUE	TRUE	FALSE	FALSE	FALSE	FALSE
65	Seed246200	model65	TRUE	1	246200	Ruegeria pomeroyi DSS-3	Ruegeria pomeroyi	246200.3	Ruegeria pomeroyi DSS-3, Ruegeria pomeroyi strain DSS-3, Ruegeria pomeroyi str. DSS-3, Silicibacter pomeroyi DSS-3	Fresh water	Mesophile	Aerobe	Negative	Negative	Proteobacteria	Alphaproteobacteria	Rhodobacterales	Proteobacteria	Alphaproteobacteria	Rhodobacterales	4601048	4393	Alphaproteobacteria	1039	3301	RS_GCF_000011965.2	TRUE	TRUE	FALSE	FALSE	FALSE	FALSE	FALSE	TRUE	TRUE	FALSE	FALSE	TRUE	TRUE	FALSE	FALSE	TRUE	TRUE	FALSE	TRUE	FALSE	TRUE	FALSE	FALSE
66	Seed247156	model66	TRUE	0	247156	Nocardia farcinica IFM 10152	Nocardia farcinica	247156.1	Nocardia farcinica IFM 10152, Nocardia farcinica strain IFM 10152, Nocardia farcinica str. IFM 10152	Host,Soil,Fresh water	Mesophile	Aerobe	Positive	Negative	Actinobacteriota	Actinomycetia	Mycobacteriales	Actinobacteria	Actinobacteria	Corynebacteriales	6292344	5977	Actinobacteria	856	5532	RS_GCF_000009805.1	TRUE	TRUE	TRUE	FALSE	FALSE	FALSE	TRUE	TRUE	TRUE	FALSE	FALSE	TRUE	TRUE	FALSE	FALSE	TRUE	FALSE	TRUE	TRUE	TRUE	FALSE	FALSE	FALSE
67	Seed257313	model67	TRUE	1	257313	Bordetella pertussis Tohama I	Bordetella pertussis	257313.1	Bordetella pertussis Tohama I	Host	Mesophile	Aerobe	Negative	Positive	Proteobacteria	Gammaproteobacteria	Burkholderiales	Proteobacteria	Betaproteobacteria	Burkholderiales	4086189	3887	Betaproteobacteria	166	5874	RS_GCF_004794295.1	TRUE	FALSE	TRUE	FALSE	FALSE	FALSE	FALSE	TRUE	TRUE	FALSE	FALSE	TRUE	TRUE	FALSE	FALSE	TRUE	TRUE	FALSE	TRUE	FALSE	FALSE	FALSE	FALSE
68	Seed258594	model68	TRUE	1	258594	Rhodopseudomonas palustris CGA009	Rhodopseudomonas palustris	258594.1	Rhodopseudomonas palustris CGA009, Rhodopseudomonas palustris strain CGA009, Rhodopseudomonas palustris str. CGA009	Soil,Fresh water	Mesophile	Facultative	Negative	Negative	Proteobacteria	Alphaproteobacteria	Rhizobiales	Proteobacteria	Alphaproteobacteria	Rhizobiales	5467640	4968	Alphaproteobacteria	1006	6752	RS_GCF_000195775.1	TRUE	TRUE	FALSE	FALSE	FALSE	FALSE	TRUE	TRUE	TRUE	FALSE	FALSE	TRUE	FALSE	FALSE	TRUE	TRUE	TRUE	FALSE	TRUE	FALSE	TRUE	FALSE	FALSE
69	Seed259536	model69	TRUE	1	259536	Psychrobacter arcticus 273-4	Psychrobacter arcticus	259536.19	Psychrobacter arcticus 273-4, Psychrobacter arcticus str. 273-4, Psychrobacter arcticus strain 273-4, Psychrobacter sp. 273-4	Soil,Fresh water	Psychrophile	Aerobe	Negative	Negative	Proteobacteria	Gammaproteobacteria	Pseudomonadales	Proteobacteria	Gammaproteobacteria	Pseudomonadales	2650701	2199	Gammaproteobacteria	970	2730	RS_GCF_000012305.1	TRUE	TRUE	FALSE	FALSE	FALSE	FALSE	TRUE	TRUE	FALSE	TRUE	FALSE	TRUE	TRUE	FALSE	FALSE	TRUE	TRUE	FALSE	TRUE	FALSE	FALSE	FALSE	FALSE
72	Seed262768	model72	TRUE	1	262768	Onion yellows phytoplasma OY-M	Onion yellows	262768.1	Onion yellows phytoplasma OY-M, Onion yellows phytoplasma str. 'onion yellows'	Host	Mesophile	Aerobe	Positive		Firmicutes	Bacilli	Acholeplasmatales	Tenericutes	Mollicutes	Acholeplasmatales	853092	956	Tenericutes	872	6566	GB_GCA_000009845.1	TRUE	FALSE	TRUE	FALSE	FALSE	FALSE	FALSE	TRUE	TRUE	FALSE	FALSE	TRUE	TRUE	FALSE	FALSE	TRUE	FALSE	TRUE	TRUE	FALSE	FALSE	FALSE	FALSE
73	Seed264203	model73	TRUE	0	264203	Zymomonas mobilis subsp.mobilis ZM4 = ATCC 31821	Zymomonas mobilis	264203.3	Zymomonas mobilis subsp. mobilis ATCC 31821, Zymomonas mobilis subsp. mobilis ATCC 31821 = ZM4, Zymomonas mobilis subsp. mobilis ZM4 = ATCC 31821, Zymomonas mobilis subsp. mobilis ZM4		Mesophile	Facultative	Negative		Proteobacteria	Alphaproteobacteria	Sphingomonadales	Proteobacteria	Alphaproteobacteria	Sphingomonadales	2200312	1905	Alphaproteobacteria	1374	3813	RS_GCF_003054575.1	FALSE	FALSE	FALSE	FALSE	FALSE	FALSE	FALSE	TRUE	TRUE	FALSE	FALSE	TRUE	FALSE	FALSE	TRUE	TRUE	TRUE	FALSE	TRUE	FALSE	TRUE	FALSE	FALSE
75	Seed265072	model75	TRUE	1	265072	Methylobacillus flagellatus KT	Methylobacillus flagellatus	265072.7	Methylobacillus flagellatus KT, Methylobacillus flagellatus strain KT, Methylobacillus flagellatus str. KT	Other	Mesophile	Aerobe		Negative	Proteobacteria	Gammaproteobacteria	Burkholderiales	Proteobacteria	Betaproteobacteria	Nitrosomonadales	2971517	2844	Betaproteobacteria	747	6275	RS_GCF_000013705.1	TRUE	FALSE	FALSE	FALSE	FALSE	TRUE	FALSE	TRUE	TRUE	FALSE	FALSE	TRUE	TRUE	FALSE	FALSE	FALSE	FALSE	FALSE	TRUE	FALSE	FALSE	FALSE	FALSE
76	Seed266117	model76	TRUE	1	266117	Rubrobacter xylanophilus DSM 9941	Rubrobacter xylanophilus	266117.6	Rubrobacter xylanophilus DSM 9941, Rubrobacter xylanophilus strain DSM 9941, Rubrobacter xylanophilus str. DSM 9941	Soil	Thermophile	Aerobe	Positive	Negative	Actinobacteriota	Rubrobacteria	Rubrobacterales	Actinobacteria	Rubrobacteria	Rubrobacterales	3225748	3240	Actinobacteria	1038	6253	RS_GCF_000014185.1	TRUE	FALSE	FALSE	FALSE	FALSE	FALSE	TRUE	TRUE	FALSE	FALSE	TRUE	TRUE	TRUE	FALSE	FALSE	TRUE	FALSE	TRUE	TRUE	TRUE	FALSE	FALSE	FALSE
77	Seed266265	model77	TRUE	1	266265	Paraburkholderia xenovorans LB400	Paraburkholderia xenovorans	266265.5	Burkholderia cepacia LB400, Burkholderia fungorum LB400, Burkholderia sp. LB400, Burkholderia xenovorans LB400, Paraburkholderia xenovorans LB400, Pseudomonas LB400, Pseudomonas sp. LB400, Pseudomonas sp. (strain LB400)	Host,Soil	Mesophile	Aerobe			Proteobacteria	Gammaproteobacteria	Burkholderiales	Proteobacteria	Betaproteobacteria	Burkholderiales	9702951	8680	Betaproteobacteria	233		RS_GCF_000756045.1	TRUE	FALSE	TRUE	FALSE	FALSE	FALSE	TRUE	TRUE	TRUE	FALSE	FALSE	TRUE	TRUE	FALSE	FALSE	FALSE	FALSE	FALSE	TRUE	FALSE	FALSE	FALSE	FALSE
78	Seed266834	model78	TRUE	1	266834	Sinorhizobium meliloti 1021	Sinorhizobium meliloti	266834.1	Sinorhizobium meliloti 1021, Sinorhizobium meliloti str. 1021, Sinorhizobium meliloti strain 1021	Host,Soil	Mesophile	Aerobe	Negative		Proteobacteria	Alphaproteobacteria	Rhizobiales	Proteobacteria	Alphaproteobacteria	Rhizobiales	6691694	6303	Alphaproteobacteria	1103	4071	RS_GCF_000006965.1	TRUE	FALSE	TRUE	FALSE	FALSE	FALSE	TRUE	TRUE	TRUE	FALSE	FALSE	TRUE	TRUE	FALSE	FALSE	TRUE	TRUE	FALSE	TRUE	FALSE	TRUE	FALSE	FALSE
79	Seed266940	model79	TRUE	1	266940	Kineococcus radiotolerans SRS30216 = ATCC BAA-149	Kineococcus radiotolerans	266940.5	Kineococcus-like str. SRS30216, Kineococcus radiotolerans ATCC BAA-149 = SRS30216, Kineococcus radiotolerans ATCC BAA-149, Kineococcus radiotolerans SRS30216 = ATCC BAA-149, Kineococcus radiotolerans SRS30216	Fresh water	Mesophile	Aerobe	Positive	Negative	Actinobacteriota	Actinomycetia	Actinomycetales	Actinobacteria	Actinobacteria	Kineosporiales	4956672	4708	Actinobacteria	644	829	RS_GCF_000017305.1	TRUE	TRUE	FALSE	FALSE	FALSE	FALSE	FALSE	TRUE	TRUE	FALSE	FALSE	TRUE	TRUE	FALSE	FALSE	TRUE	FALSE	TRUE	TRUE	TRUE	FALSE	FALSE	FALSE
80	Seed267608	model80	TRUE	1	267608	Ralstonia solanacearum GMI1000	Ralstonia solanacearum	267608.1	Ralstonia solanacearum GMI1000, Ralstonia solanacearum strain GMI1000, Ralstonia solanacearum str. GMI1000	Soil	Mesophile	Aerobe	Negative	Negative	Proteobacteria	Gammaproteobacteria	Burkholderiales	Proteobacteria	Betaproteobacteria	Burkholderiales	5810922	5062	Betaproteobacteria	981	6111	RS_GCF_000009125.1	TRUE	FALSE	FALSE	FALSE	FALSE	FALSE	TRUE	TRUE	TRUE	FALSE	FALSE	TRUE	TRUE	FALSE	FALSE	TRUE	TRUE	FALSE	TRUE	FALSE	FALSE	FALSE	FALSE
82	Seed269482	model82	TRUE	1	269482	Burkholderia vietnamiensis G4	Burkholderia vietnamiensis	269482.1	Burkholderia vietnamiensis G4, Burkholderia vietnamiensis strain G4, Burkholderia vietnamiensis str. G4	Other	Mesophile	Facultative	Negative		Proteobacteria	Gammaproteobacteria	Burkholderiales	Proteobacteria	Betaproteobacteria	Burkholderiales	8391070	7710	Betaproteobacteria	232	2208	GB_GCA_000016205.1	TRUE	FALSE	FALSE	FALSE	FALSE	TRUE	FALSE	TRUE	TRUE	FALSE	FALSE	TRUE	FALSE	FALSE	TRUE	TRUE	TRUE	FALSE	TRUE	FALSE	FALSE	FALSE	FALSE
83	Seed269483	model83	TRUE	1	269483	Burkholderia cepacia	Burkholderia cepacia	269483.3		Host	Mesophile	Facultative	Negative	Positive	Proteobacteria	Gammaproteobacteria	Burkholderiales	Proteobacteria	Betaproteobacteria	Burkholderiales	8554913	7732	Betaproteobacteria	204	1624	RS_GCF_900446175.1	TRUE	FALSE	TRUE	FALSE	FALSE	FALSE	FALSE	TRUE	TRUE	FALSE	FALSE	TRUE	FALSE	FALSE	TRUE	TRUE	TRUE	FALSE	TRUE	FALSE	FALSE	FALSE	FALSE
84	Seed269798	model84	TRUE	1	269798	Cytophaga hutchinsonii ATCC 33406	Cytophaga hutchinsonii	269798.12	Cytophaga hutchinsonii ATCC 33406, Cytophaga hutchinsonii strain ATCC 33406, Cytophaga hutchinsonii str. ATCC 33406	Soil,Fresh water	Mesophile	Aerobe	Negative	Negative	Bacteroidota	Bacteroidia	Cytophagales	Bacteroidetes	Cytophagia	Cytophagales	4375780	3789	Bacteroidetes	417	7431	RS_GCF_900119565.1	TRUE	TRUE	FALSE	FALSE	FALSE	FALSE	TRUE	TRUE	TRUE	FALSE	FALSE	TRUE	TRUE	FALSE	FALSE	TRUE	TRUE	FALSE	TRUE	FALSE	FALSE	FALSE	TRUE
85	Seed269799	model85	TRUE	1	269799	Geobacter metallireducens GS-15	Geobacter metallireducens	269799.3	Geobacter metallireducens GS-15, Geobacter metallireducens strain GS-15, Geobacter metallireducens str. GS-15	Fresh water	Mesophile	Anaerobe	Negative		Desulfobacterota_F	Desulfuromonadia	Geobacterales	Proteobacteria	Deltaproteobacteria	Desulfuromonadales	4011182	3595	Deltaproteobacteria	575	6576	RS_GCF_000012925.1	TRUE	TRUE	FALSE	FALSE	FALSE	FALSE	FALSE	TRUE	TRUE	FALSE	FALSE	TRUE	FALSE	TRUE	FALSE	TRUE	TRUE	FALSE	TRUE	FALSE	FALSE	FALSE	FALSE
86	Seed270374	model86	TRUE	1	270374	Marinobacter sp.ELB17	Marinobacter sp.ELB17	270374.3	Marinobacter sp. ELB17						Proteobacteria	Gammaproteobacteria	Pseudomonadales	Proteobacteria	Gammaproteobacteria	Alteromonadales	4894744	4726	Gammaproteobacteria			RS_GCF_000169375.1	FALSE	FALSE	FALSE	FALSE	FALSE	FALSE	FALSE	FALSE	FALSE	FALSE	FALSE	FALSE	FALSE	FALSE	FALSE	FALSE	FALSE	FALSE	TRUE	FALSE	FALSE	FALSE	FALSE
87	Seed271848	model87	TRUE	1	271848	Burkholderia thailandensis E264	Burkholderia thailandensis	271848.6	Burkholderia thailandensis ATCC 700388, Burkholderia thailandensis E264, Burkholderia thailandensis strain E264, Burkholderia thailandensis str. E264	Soil	Mesophile	Aerobe	Negative	Positive	Proteobacteria	Gammaproteobacteria	Burkholderiales	Proteobacteria	Betaproteobacteria	Burkholderiales	6354340	5397	Betaproteobacteria	231	5857	RS_GCF_000152285.1	TRUE	FALSE	FALSE	FALSE	FALSE	FALSE	TRUE	TRUE	TRUE	FALSE	FALSE	TRUE	TRUE	FALSE	FALSE	TRUE	TRUE	FALSE	TRUE	FALSE	FALSE	FALSE	FALSE
88	Seed272560	model88	TRUE	1	272560	Burkholderia pseudomallei K96243	Burkholderia pseudomallei	272560.3	Burkholderia pseudomallei K96243, Burkholderia pseudomallei strain K96243, Burkholderia pseudomallei str. K96243	Host,Soil	Mesophile	Aerobe	Negative	Negative	Proteobacteria	Gammaproteobacteria	Burkholderiales	Proteobacteria	Betaproteobacteria	Burkholderiales	7247547	5948	Betaproteobacteria	228	7488	RS_GCF_000011545.1	TRUE	FALSE	TRUE	FALSE	FALSE	FALSE	TRUE	TRUE	TRUE	FALSE	FALSE	TRUE	TRUE	FALSE	FALSE	TRUE	TRUE	FALSE	TRUE	FALSE	FALSE	FALSE	FALSE
89	Seed272561	model89	TRUE	0	272561	Chlamydia trachomatis D/UW-3/CX	Chlamydia trachomatis	272561.1	Chlamydia trachomatis D/UW-3/CX, Chlamydia trachomatis strain D/UW-3/CX, Chlamydia trachomatis str. D/UW-3/CX	Host	Mesophile		Negative		Chlamydiota	Chlamydiia	Chlamydiales	Chlamydiae	Chlamydiia	Chlamydiales	1042519	897	Chlamydiae	313	4805	RS_GCF_000008725.1	TRUE	FALSE	TRUE	FALSE	FALSE	FALSE	FALSE	TRUE	TRUE	FALSE	FALSE	FALSE	FALSE	FALSE	FALSE	TRUE	TRUE	FALSE	TRUE	FALSE	FALSE	FALSE	FALSE
90	Seed272562	model90	TRUE	1	272562	Clostridium acetobutylicum ATCC 824	Clostridium acetobutylicum	272562.1	Clostridium acetobutylicum ATCC 824, Clostridium acetobutylicum DSM 792, Clostridium acetobutylicum strain ATCC 824, Clostridium acetobutylicum str. ATCC 824	Soil	Mesophile	Anaerobe	Positive	Negative	Firmicutes_A	Clostridia	Clostridiales	Firmicutes	Clostridia	Clostridiales	4132880	3896	Firmicutes	344	4951	RS_GCF_000008765.1	TRUE	FALSE	FALSE	FALSE	FALSE	FALSE	TRUE	TRUE	TRUE	FALSE	FALSE	TRUE	FALSE	TRUE	FALSE	TRUE	FALSE	TRUE	TRUE	FALSE	FALSE	FALSE	FALSE
91	Seed272622	model91	TRUE	1	272622	Lactococcus lactis subsp.cremoris SK11	Lactococcus lactis	272622.10	Lactobacillus cremoris SK11, Lactococcus lactis subsp. cremoris SK11, Lactococcus lactis subsp. cremoris strain SK11, Lactococcus lactis subsp. cremoris str. SK11		Mesophile	Facultative	Positive	Negative	Firmicutes	Bacilli	Lactobacillales	Firmicutes	Bacilli	Lactobacillales	2598348	2717	Firmicutes	688	273	RS_GCF_000014545.1	FALSE	FALSE	FALSE	FALSE	FALSE	FALSE	FALSE	TRUE	TRUE	FALSE	FALSE	TRUE	FALSE	FALSE	TRUE	TRUE	FALSE	TRUE	TRUE	FALSE	FALSE	FALSE	FALSE
93	Seed272624	model93	TRUE	1	272624	Legionella pneumophila subsp.pneumophila str. Philadelphia 1	Legionella pneumophila	272624.3	Legionella pneumophila subsp. pneumophila 'Philadelphia 1', Legionella pneumophila subsp. pneumophila strain Philadelphia 1, Legionella pneumophila subsp. pneumophila str. Philadelphia 1, Legionella pneumophila subsp. pneumophila str. Philadelphia-1	Host,Soil,Fresh water	Mesophile	Aerobe	Negative	Negative	Proteobacteria	Gammaproteobacteria	Legionellales	Proteobacteria	Gammaproteobacteria	Legionellales	3397754	3024	Gammaproteobacteria	699	6285	RS_GCF_000008485.1	TRUE	TRUE	TRUE	FALSE	FALSE	FALSE	TRUE	TRUE	TRUE	FALSE	FALSE	TRUE	TRUE	FALSE	FALSE	TRUE	TRUE	FALSE	TRUE	FALSE	FALSE	FALSE	FALSE
94	Seed272626	model94	TRUE	1	272626	Listeria innocua Clip11262	Listeria innocua	272626.1	Listeria innocua Clip11262, Listeria innocua strain Clip11262, Listeria innocua str. Clip11262	Soil	Mesophile	Facultative	Positive	Negative	Firmicutes	Bacilli	Lactobacillales	Firmicutes	Bacilli	Bacillales	3093113	3130	Firmicutes	714	1892	RS_GCF_000195795.1	TRUE	FALSE	FALSE	FALSE	FALSE	FALSE	TRUE	TRUE	TRUE	FALSE	FALSE	TRUE	FALSE	FALSE	TRUE	TRUE	FALSE	TRUE	TRUE	FALSE	FALSE	FALSE	FALSE
95	Seed272630	model95	TRUE	1	272630	Methylobacterium extorquens AM1	Methylobacterium extorquens	272630.7	Methylobacterium extorquens AM1, Methylorubrum extorquens AM1, Pseudomonas sp. AM1		Mesophile	Aerobe		Negative	Proteobacteria	Alphaproteobacteria	Rhizobiales	Proteobacteria	Alphaproteobacteria	Rhizobiales	6123851	5764	Alphaproteobacteria	750	5167	RS_GCF_000083545.1	FALSE	FALSE	FALSE	FALSE	FALSE	FALSE	FALSE	TRUE	TRUE	FALSE	FALSE	TRUE	TRUE	FALSE	FALSE	FALSE	FALSE	FALSE	TRUE	FALSE	TRUE	FALSE	FALSE
96	Seed272635	model96	TRUE	1	272635	Mycoplasma pulmonis UAB CTIP	Mycoplasma pulmonis	272635.1	Mycoplasma pulmonis strain UAB CTIP, Mycoplasma pulmonis str. UAB CTIP, Mycoplasma pulmonis UAB CTIP	Host	Mesophile	Facultative	Negative	Negative	Firmicutes	Bacilli	Mycoplasmatales	Tenericutes	Mollicutes	Mycoplasmatales	963879	756	Tenericutes	824	4622	RS_GCF_000195875.1	TRUE	FALSE	TRUE	FALSE	FALSE	FALSE	FALSE	TRUE	TRUE	FALSE	FALSE	TRUE	FALSE	FALSE	TRUE	TRUE	TRUE	FALSE	TRUE	FALSE	FALSE	FALSE	FALSE
98	Seed272843	model98	TRUE	1	272843	Pasteurella multocida subsp.multocida str. Pm70	Pasteurella multocida	272843.1	Pasteurella multocida subsp. multocida Pm70, Pasteurella multocida subsp. multocida strain Pm70, Pasteurella multocida subsp. multocida str. Pm70	Host	Mesophile	Facultative	Negative	Negative	Proteobacteria	Gammaproteobacteria	Enterobacterales	Proteobacteria	Gammaproteobacteria	Pasteurellales	2257487	2032	Gammaproteobacteria	891	1251	RS_GCF_000006825.1	TRUE	FALSE	TRUE	FALSE	FALSE	FALSE	FALSE	TRUE	TRUE	FALSE	FALSE	TRUE	FALSE	FALSE	TRUE	TRUE	TRUE	FALSE	TRUE	FALSE	FALSE	FALSE	FALSE
99	Seed272947	model99	TRUE	1	272947	Rickettsia prowazekii str. Madrid E	Rickettsia prowazekii	272947.1	Rickettsia prowazekii 'Madrid E', Rickettsia prowazekii strain Madrid E, Rickettsia prowazekii str. Madrid E	Host	Mesophile	Aerobe	Negative	Positive	Proteobacteria	Alphaproteobacteria	Rickettsiales	Proteobacteria	Alphaproteobacteria	Rickettsiales	1111523	897	Alphaproteobacteria	1025	1199	RS_GCF_000195735.1	TRUE	FALSE	TRUE	FALSE	FALSE	FALSE	FALSE	TRUE	TRUE	FALSE	FALSE	TRUE	TRUE	FALSE	FALSE	TRUE	TRUE	FALSE	TRUE	FALSE	TRUE	FALSE	FALSE
100	Seed279714	model100	TRUE	1	279714	Pseudogulbenkiania ferrooxidans 2002	Pseudogulbenkiania ferrooxidans	279714.3	Chromobacterium sp. 2002, Lutiella nitroferrum 2002, Lutiella nitroferrum ATCC BAA-1479, Pseudogulbenkiania ferrooxidans 2002, Pseudogulbenkiania ferrooxidans str. 2002, Pseudogulbenkiania ferrooxidans strain 2002				Negative	Negative	Proteobacteria	Gammaproteobacteria	Burkholderiales	Proteobacteria	Betaproteobacteria	Neisseriales	4228787	3917	Betaproteobacteria		1359	RS_GCF_000174355.1	FALSE	FALSE	FALSE	FALSE	FALSE	FALSE	FALSE	FALSE	FALSE	FALSE	FALSE	FALSE	FALSE	FALSE	FALSE	TRUE	TRUE	FALSE	TRUE	FALSE	FALSE	FALSE	FALSE
101	Seed281090	model101	TRUE	0	281090	Leifsonia xyli subsp.xyli str. CTCB07	Leifsonia xyli	281090.3	Leifsonia xyli subsp. xyli CTCB07, Leifsonia xyli subsp. xyli strain CTCB07, Leifsonia xyli subsp. xyli str. CTCB07	Host	Mesophile	Aerobe	Positive	Negative	Actinobacteriota	Actinomycetia	Actinomycetales	Actinobacteria	Actinobacteria	Micrococcales	2584158	2765	Actinobacteria	700	5006	RS_GCF_000007665.1	TRUE	FALSE	TRUE	FALSE	FALSE	FALSE	FALSE	TRUE	TRUE	FALSE	FALSE	TRUE	TRUE	FALSE	FALSE	TRUE	FALSE	TRUE	TRUE	TRUE	FALSE	FALSE	FALSE
102	Seed283942	model102	TRUE	1	283942	Idiomarina loihiensis L2TR	Idiomarina loihiensis	283942.3	Idiomarina loihiensis L2TR, Idiomarina loihiensis strain L2TR, Idiomarina loihiensis str. L2TR	Marine	Psychrophile	Aerobe	Negative		Proteobacteria	Gammaproteobacteria	Enterobacterales	Proteobacteria	Gammaproteobacteria	Alteromonadales	2839318	2658	Gammaproteobacteria	634	1621	RS_GCF_000008465.1	TRUE	FALSE	FALSE	FALSE	TRUE	FALSE	FALSE	TRUE	FALSE	TRUE	FALSE	TRUE	TRUE	FALSE	FALSE	TRUE	TRUE	FALSE	TRUE	FALSE	FALSE	FALSE	FALSE
103	Seed288681	model103	TRUE	1	288681	Bacillus cereus E33L	Bacillus cereus	288681.12	Bacillus cereus E33L, Bacillus cereus strain E33L, Bacillus cereus str. E33L, Bacillus cereus ZK	Host,Soil	Mesophile	Facultative	Positive	Positive	Firmicutes	Bacilli	Bacillales	Firmicutes	Bacilli	Bacillales	5846781	5871	Firmicutes	106	4218	RS_GCF_000833045.1	TRUE	FALSE	TRUE	FALSE	FALSE	FALSE	TRUE	TRUE	TRUE	FALSE	FALSE	TRUE	FALSE	FALSE	TRUE	TRUE	FALSE	TRUE	TRUE	FALSE	FALSE	FALSE	FALSE
104	Seed290397	model104	TRUE	0	290397	Anaeromyxobacter dehalogenans 2CP-C	Anaeromyxobacter dehalogenans	290397.13	Anaeromyxobacter dehalogenans 2CP-C, Anaeromyxobacter dehalogenans ATCC BAA-259, Anaeromyxobacter dehalogenans str. 2CP-C, Anaeromyxobacter dehalogenans strain 2CP-C	Soil	Mesophile	Anaerobe	Negative	Negative	Myxococcota	Myxococcia	Myxococcales	Proteobacteria	Deltaproteobacteria	Myxococcales	5013479	4471	Deltaproteobacteria	65	7413	RS_GCF_000013385.1	TRUE	FALSE	FALSE	FALSE	FALSE	FALSE	TRUE	TRUE	TRUE	FALSE	FALSE	TRUE	FALSE	TRUE	FALSE	TRUE	TRUE	FALSE	TRUE	FALSE	FALSE	FALSE	FALSE
105	Seed290402	model105	TRUE	1	290402	Clostridium beijerinckii NCIMB 8052	Clostridium beijerinckii	290402.34	Clostridium [acetobutylicum] NCIMB 8052, Clostridium beijerinckii NCIMB 8052, Clostridium beijerinckii strain NCIMB 8052, Clostridium beijerinckii str. NCIMB 8052	Soil,Fresh water	Mesophile	Anaerobe	Positive	Negative	Firmicutes_A	Clostridia	Clostridiales	Firmicutes	Clostridia	Clostridiales	6000632	5252	Firmicutes	346	5398	RS_GCF_000016965.1	TRUE	TRUE	FALSE	FALSE	FALSE	FALSE	TRUE	TRUE	TRUE	FALSE	FALSE	TRUE	FALSE	TRUE	FALSE	TRUE	FALSE	TRUE	TRUE	FALSE	FALSE	FALSE	FALSE
106	Seed290633	model106	TRUE	1	290633	Gluconobacter oxydans 621H	Gluconobacter oxydans	290633.1	Gluconobacter oxydans 621H, Gluconobacter oxydans str. 621H, Gluconobacter oxydans strain 621H	Other	Mesophile	Aerobe	Negative		Proteobacteria	Alphaproteobacteria	Acetobacterales	Proteobacteria	Alphaproteobacteria	Rhodospirillales	2922384	2837	Alphaproteobacteria	585	3263	RS_GCF_000011685.1	TRUE	FALSE	FALSE	FALSE	FALSE	TRUE	FALSE	TRUE	TRUE	FALSE	FALSE	TRUE	TRUE	FALSE	FALSE	TRUE	TRUE	FALSE	TRUE	FALSE	TRUE	FALSE	FALSE
107	Seed292414	model107	TRUE	1	292414	Ruegeria sp.TM1040	Ruegeria sp.TM1040	292414.10	Ruegeria sp. TM1040, Silicibacter sp. TM1040	Host,Marine	Mesophile	Aerobe			Proteobacteria	Alphaproteobacteria	Rhodobacterales	Proteobacteria	Alphaproteobacteria	Rhodobacterales	4153699	3916	Alphaproteobacteria	1040		RS_GCF_000014065.1	TRUE	FALSE	TRUE	FALSE	TRUE	FALSE	FALSE	TRUE	TRUE	FALSE	FALSE	TRUE	TRUE	FALSE	FALSE	FALSE	FALSE	FALSE	TRUE	FALSE	TRUE	FALSE	FALSE
108	Seed292415	model108	TRUE	1	292415	Thiobacillus denitrificans ATCC 25259	Thiobacillus denitrificans	292415.3	Thiobacillus denitrificans ATCC 25259, Thiobacillus denitrificans strain ATCC 25259, Thiobacillus denitrificans str. ATCC 25259	Soil	Mesophile	Facultative	Negative	Negative	Proteobacteria	Gammaproteobacteria	Burkholderiales	Proteobacteria	Betaproteobacteria	Nitrosomonadales	2909809	2819	Betaproteobacteria	1289	3362	RS_GCF_000012745.1	TRUE	FALSE	FALSE	FALSE	FALSE	FALSE	TRUE	TRUE	TRUE	FALSE	FALSE	TRUE	FALSE	FALSE	TRUE	TRUE	TRUE	FALSE	TRUE	FALSE	FALSE	FALSE	FALSE
109	Seed292459	model109	TRUE	0	292459	Symbiobacterium thermophilum IAM 14863	Symbiobacterium thermophilum	292459.1	Symbiobacterium thermophilum IAM 14863, Symbiobacterium thermophilum strain IAM 14863, Symbiobacterium thermophilum str. IAM 14863	Soil	Thermophile	Anaerobe	Negative	Negative	Firmicutes_E	Symbiobacteriia	Symbiobacteriales	Firmicutes	Clostridia	Clostridiales	3566135	3297	Firmicutes	1222	7019	RS_GCF_000009905.1	TRUE	FALSE	FALSE	FALSE	FALSE	FALSE	TRUE	TRUE	FALSE	FALSE	TRUE	TRUE	FALSE	TRUE	FALSE	TRUE	TRUE	FALSE	TRUE	FALSE	FALSE	FALSE	FALSE
110	Seed295405	model110	TRUE	1	295405	Bacteroides fragilis YCH46	Bacteroides fragilis	295405.11	Bacteroides fragilis strain YCH46, Bacteroides fragilis str. YCH46, Bacteroides fragilis YCH46	Human	Mesophile	Anaerobe	Negative	Positive	Bacteroidota	Bacteroidia	Bacteroidales	Bacteroidetes	Bacteroidia	Bacteroidales	5310990	4416	Bacteroidetes	131	505	RS_GCF_000009925.1	TRUE	FALSE	FALSE	TRUE	FALSE	FALSE	FALSE	TRUE	TRUE	FALSE	FALSE	TRUE	FALSE	TRUE	FALSE	TRUE	TRUE	FALSE	TRUE	FALSE	FALSE	FALSE	TRUE
111	Seed296591	model111	TRUE	1	296591	Polaromonas sp.JS666	Polaromonas sp.JS666	296591.1	Polaromonas sp. JS666	Fresh water	Mesophile	Aerobe			Proteobacteria	Gammaproteobacteria	Burkholderiales	Proteobacteria	Betaproteobacteria	Burkholderiales	5072534	4727	Betaproteobacteria	912		RS_GCF_900103405.1	TRUE	TRUE	FALSE	FALSE	FALSE	FALSE	FALSE	TRUE	TRUE	FALSE	FALSE	TRUE	TRUE	FALSE	FALSE	FALSE	FALSE	FALSE	TRUE	FALSE	FALSE	FALSE	FALSE
114	Seed298386	model114	TRUE	1	298386	Photobacterium profundum SS9	Photobacterium profundum	298386.1	deep-sea eubacterium SS9, Photobacterium profundum SS9, Photobacterium profundum strain SS9, Photobacterium profundum str. SS9, Photobacterium sp. SS9, Photobacterium sp. (strain SS9), Photobacterium SS9	Marine	Psychrophile	Facultative	Negative	Negative	Proteobacteria	Gammaproteobacteria	Enterobacterales	Proteobacteria	Gammaproteobacteria	Vibrionales	6403280	5823	Gammaproteobacteria	906	2942	RS_GCF_000196255.1	TRUE	FALSE	FALSE	FALSE	TRUE	FALSE	FALSE	TRUE	FALSE	TRUE	FALSE	TRUE	FALSE	FALSE	TRUE	TRUE	TRUE	FALSE	TRUE	FALSE	FALSE	FALSE	FALSE
115	Seed299768	model115	TRUE	0	299768	Streptococcus thermophilus CNRZ1066	Streptococcus thermophilus	299768.3	Streptococcus thermophilus CNRZ1066, Streptococcus thermophilus strain CNRZ1066, Streptococcus thermophilus str. CNRZ1066	Other	Thermophile	Facultative	Positive		Firmicutes	Bacilli	Lactobacillales	Firmicutes	Bacilli	Lactobacillales	1796226	1899	Firmicutes	1201	7016	RS_GCF_000011845.1	TRUE	FALSE	FALSE	FALSE	FALSE	TRUE	FALSE	TRUE	FALSE	FALSE	TRUE	TRUE	FALSE	FALSE	TRUE	TRUE	FALSE	TRUE	TRUE	FALSE	FALSE	FALSE	FALSE
116	Seed302409	model116	TRUE	1	302409	Ehrlichia ruminantium str. Gardel	Ehrlichia ruminantium	302409.3	Ehrlichia ruminantium strain Gardel, Ehrlichia ruminantium str. Gardel	Host	Mesophile		Negative		Proteobacteria	Alphaproteobacteria	Rickettsiales	Proteobacteria	Alphaproteobacteria	Rickettsiales	1499920	973	Alphaproteobacteria	476	7145	RS_GCF_000050405.1	TRUE	FALSE	TRUE	FALSE	FALSE	FALSE	FALSE	TRUE	TRUE	FALSE	FALSE	FALSE	FALSE	FALSE	FALSE	TRUE	TRUE	FALSE	TRUE	FALSE	TRUE	FALSE	FALSE
117	Seed309807	model117	TRUE	0	309807	Salinibacter ruber DSM 13855	Salinibacter ruber	309807.19	Salinibacter ruber DSM 13855, Salinibacter ruber strain DSM 13855, Salinibacter ruber str. DSM 13855	Other	Mesophile	Aerobe	Negative	Negative	Bacteroidota	Rhodothermia	Rhodothermales	Bacteroidetes		Bacteroidetes Order II. Incertae sedis	3587328	3036	Bacteroidetes	1046	4658	RS_GCF_000013045.1	TRUE	FALSE	FALSE	FALSE	FALSE	TRUE	FALSE	TRUE	TRUE	FALSE	FALSE	TRUE	TRUE	FALSE	FALSE	TRUE	TRUE	FALSE	TRUE	FALSE	FALSE	FALSE	TRUE
118	Seed314225	model118	TRUE	1	314225	Erythrobacter litoralis HTCC2594	Erythrobacter litoralis	314225.3	Erythrobacter litoralis HTCC2594, Erythrobacter litoralis strain HTCC2594, Erythrobacter litoralis str. HTCC2594	Marine	Mesophile	Aerobe	Negative	Negative	Proteobacteria	Alphaproteobacteria	Sphingomonadales	Proteobacteria	Alphaproteobacteria	Sphingomonadales	3052398	2964	Alphaproteobacteria	492	2139	RS_GCF_000013005.1	TRUE	FALSE	FALSE	FALSE	TRUE	FALSE	FALSE	TRUE	TRUE	FALSE	FALSE	TRUE	TRUE	FALSE	FALSE	TRUE	TRUE	FALSE	TRUE	FALSE	TRUE	FALSE	FALSE
119	Seed314282	model119	TRUE	1	314282	Psychromonas sp.CNPT3	Psychromonas sp.CNPT3	314282.3	Psychromonas sp. CNPT3						Proteobacteria	Gammaproteobacteria	Enterobacterales	Proteobacteria	Gammaproteobacteria	Alteromonadales	3052410	2586	Gammaproteobacteria			RS_GCF_000153405.2	FALSE	FALSE	FALSE	FALSE	FALSE	FALSE	FALSE	FALSE	FALSE	FALSE	FALSE	FALSE	FALSE	FALSE	FALSE	FALSE	FALSE	FALSE	TRUE	FALSE	FALSE	FALSE	FALSE
120	Seed314289	model120	TRUE	1	314289	Vibrio sp.AND4	Vibrio sp.AND4	314289.8	Vibrio campbellii AND4, Vibrio campbellii strain AND4, Vibrio campbellii str. AND4, Vibrio cf. harveyi AND4, Vibrio sp. AND4						Proteobacteria	Gammaproteobacteria	Enterobacterales	Proteobacteria	Gammaproteobacteria	Vibrionales	4255798	3839	Gammaproteobacteria			RS_GCF_000171815.1	FALSE	FALSE	FALSE	FALSE	FALSE	FALSE	FALSE	FALSE	FALSE	FALSE	FALSE	FALSE	FALSE	FALSE	FALSE	FALSE	FALSE	FALSE	TRUE	FALSE	FALSE	FALSE	FALSE
121	Seed314565	model121	TRUE	1	314565	Xanthomonas campestris pv. campestris str. 8004	Xanthomonas campestris	314565.3	Xanthomonas campestris pv. campestris 8004, Xanthomonas campestris pv. campestris str. 8004, Xanthomonas campestris pv. campestris strain 8004	Host	Mesophile	Aerobe	Negative		Proteobacteria	Gammaproteobacteria	Xanthomonadales	Proteobacteria	Gammaproteobacteria	Xanthomonadales	5148708	4350	Gammaproteobacteria	1342	2880	RS_GCF_000012105.1	TRUE	FALSE	TRUE	FALSE	FALSE	FALSE	FALSE	TRUE	TRUE	FALSE	FALSE	TRUE	TRUE	FALSE	FALSE	TRUE	TRUE	FALSE	TRUE	FALSE	FALSE	FALSE	FALSE
122	Seed315730	model122	TRUE	1	315730	Bacillus weihenstephanensis KBAB4	Bacillus weihenstephanensis	315730.11	Bacillus cereus KBAB4, Bacillus mycoides KBAB4, Bacillus weihenstephanensis KBAB4	Soil	Psychrophile	Facultative			Firmicutes	Bacilli	Bacillales	Firmicutes	Bacilli	Bacillales	5872743	5823	Firmicutes	129	753	RS_GCF_000018825.1	TRUE	FALSE	FALSE	FALSE	FALSE	FALSE	TRUE	TRUE	FALSE	TRUE	FALSE	TRUE	FALSE	FALSE	TRUE	FALSE	FALSE	FALSE	TRUE	FALSE	FALSE	FALSE	FALSE
123	Seed317025	model123	TRUE	1	317025	Thiomicrospira crunogena XCL-2	Thiomicrospira crunogena	317025.3	Hydrogenovibrio crunogenus XCL-2, Thiomicrospira crunogena XCL-2	Marine	Mesophile	Anaerobe	Negative		Proteobacteria	Gammaproteobacteria	Thiomicrospirales	Proteobacteria	Gammaproteobacteria	Thiotrichales	2427734	2267	Gammaproteobacteria	1290	3734	RS_GCF_000012605.1	TRUE	FALSE	FALSE	FALSE	TRUE	FALSE	FALSE	TRUE	TRUE	FALSE	FALSE	TRUE	FALSE	TRUE	FALSE	TRUE	TRUE	FALSE	TRUE	FALSE	FALSE	FALSE	FALSE
124	Seed317655	model124	TRUE	1	317655	Sphingopyxis alaskensis RB2256	Sphingopyxis alaskensis	317655.17	Sphingopyxis alaskensis RB2256, Sphingopyxis alaskensis strain RB2256, Sphingopyxis alaskensis str. RB2256	Marine	Mesophile	Aerobe	Negative		Proteobacteria	Alphaproteobacteria	Sphingomonadales	Proteobacteria	Alphaproteobacteria	Sphingomonadales	3373713	3240	Alphaproteobacteria	1114	4700	RS_GCF_000013985.1	TRUE	FALSE	FALSE	FALSE	TRUE	FALSE	FALSE	TRUE	TRUE	FALSE	FALSE	TRUE	TRUE	FALSE	FALSE	TRUE	TRUE	FALSE	TRUE	FALSE	TRUE	FALSE	FALSE
125	Seed318161	model125	TRUE	1	318161	Shewanella denitrificans OS217	Shewanella denitrificans	318161.16	Shewanella denitrificans OS217, Shewanella denitrificans strain OS217, Shewanella denitrificans str. OS217	Marine	Mesophile	Facultative	Negative		Proteobacteria	Gammaproteobacteria	Enterobacterales	Proteobacteria	Gammaproteobacteria	Alteromonadales	4545906	3904	Gammaproteobacteria	1079	550	RS_GCF_000013765.1	TRUE	FALSE	FALSE	FALSE	TRUE	FALSE	FALSE	TRUE	TRUE	FALSE	FALSE	TRUE	FALSE	FALSE	TRUE	TRUE	TRUE	FALSE	TRUE	FALSE	FALSE	FALSE	FALSE
126	Seed318167	model126	TRUE	1	318167	Shewanella frigidimarina NCIMB 400	Shewanella frigidimarina	318167.13	Shewanella frigidimarina NCIMB 400, Shewanella frigidimarina strain NCIMB 400, Shewanella frigidimarina str. NCIMB 400	Marine	Mesophile	Facultative	Negative		Proteobacteria	Gammaproteobacteria	Enterobacterales	Proteobacteria	Gammaproteobacteria	Alteromonadales	4845257	4124	Gammaproteobacteria	1080	2615	RS_GCF_000014705.1	TRUE	FALSE	FALSE	FALSE	TRUE	FALSE	FALSE	TRUE	TRUE	FALSE	FALSE	TRUE	FALSE	FALSE	TRUE	TRUE	TRUE	FALSE	TRUE	FALSE	FALSE	FALSE	FALSE
127	Seed319224	model127	TRUE	1	319224	Shewanella putrefaciens CN-32	Shewanella putrefaciens	319224.15	Shewanella putrefaciens CN-32, Shewanella putrefaciens strain CN-32, Shewanella putrefaciens str. CN-32	Soil,Fresh water	Mesophile	Anaerobe	Negative		Proteobacteria	Gammaproteobacteria	Enterobacterales	Proteobacteria	Gammaproteobacteria	Alteromonadales	4659220	4052	Gammaproteobacteria	1088	941	RS_GCF_000016585.1	TRUE	TRUE	FALSE	FALSE	FALSE	FALSE	TRUE	TRUE	TRUE	FALSE	FALSE	TRUE	FALSE	TRUE	FALSE	TRUE	TRUE	FALSE	TRUE	FALSE	FALSE	FALSE	FALSE
128	Seed31964	model128	TRUE	1	31964	Clavibacter michiganensis subsp.sepedonicus	Clavibacter michiganensis	31964.6	Aplanobacter sepedonicum (sic) (Spieckermann and Kotthoff 1914) Smith 1920, Aplanobacter sepedonicum, ATCC 33113, Bacterium sepedonicum Spieckermann and Kotthoff 1914, Bacterium sepedonicum, CCUG 23908, CFBP 2049, CIP 104844, Clavibacter michiganense sepedonicum, Clavibacter michiganensis sepedonicum, Clavibacter michiganensis subsp. sepedonicus corrig. (Spieckermann and Kotthoff 1914) Davis et a…	Host	Mesophile	Aerobe	Positive	Negative	Actinobacteriota	Actinomycetia	Actinomycetales	Actinobacteria	Actinobacteria	Micrococcales	3411659	3256	Actinobacteria	342	5687	RS_GCF_002240585.1	TRUE	FALSE	TRUE	FALSE	FALSE	FALSE	FALSE	TRUE	TRUE	FALSE	FALSE	TRUE	TRUE	FALSE	FALSE	TRUE	FALSE	TRUE	TRUE	TRUE	FALSE	FALSE	FALSE
131	Seed320389	model131	TRUE	1	320389	Burkholderia mallei NCTC 10247	Burkholderia mallei	320389.3	Burkholderia mallei NCTC 10247, Burkholderia mallei strain NCTC 10247, Burkholderia mallei str. NCTC 10247	Host	Mesophile	Aerobe	Negative	Positive	Proteobacteria	Gammaproteobacteria	Burkholderiales	Proteobacteria	Betaproteobacteria	Burkholderiales	5827656	5014	Betaproteobacteria	219	2188	RS_GCF_000762285.1	TRUE	FALSE	TRUE	FALSE	FALSE	FALSE	FALSE	TRUE	TRUE	FALSE	FALSE	TRUE	TRUE	FALSE	FALSE	TRUE	TRUE	FALSE	TRUE	FALSE	FALSE	FALSE	FALSE
133	Seed323098	model133	TRUE	0	323098	Nitrobacter winogradskyi Nb-255	Nitrobacter winogradskyi	323098.3	Nitrobacter winogradskyi Nb-255, Nitrobacter winogradskyi strain Nb-255, Nitrobacter winogradskyi str. Nb-255	Soil	Mesophile	Facultative	Negative	Negative	Proteobacteria	Alphaproteobacteria	Rhizobiales	Proteobacteria	Alphaproteobacteria	Rhizobiales	3402093	3262	Alphaproteobacteria	847	141	RS_GCF_000012725.1	TRUE	FALSE	FALSE	FALSE	FALSE	FALSE	TRUE	TRUE	TRUE	FALSE	FALSE	TRUE	FALSE	FALSE	TRUE	TRUE	TRUE	FALSE	TRUE	FALSE	TRUE	FALSE	FALSE
134	Seed323261	model134	TRUE	1	323261	Nitrosococcus oceani ATCC 19707	Nitrosococcus oceani	323261.3	Nitrosococcus oceani ATCC 19707, Nitrosococcus oceani C-107, Nitrosococcus oceani NCIMB 11848, Nitrosococcus oceani strain ATCC 19707, Nitrosococcus oceani str. ATCC 19707	Marine	Mesophile	Aerobe	Negative	Negative	Proteobacteria	Gammaproteobacteria	Nitrosococcales	Proteobacteria	Gammaproteobacteria	Chromatiales	3522111	3319	Gammaproteobacteria	849	365	RS_GCF_000012805.1	TRUE	FALSE	FALSE	FALSE	TRUE	FALSE	FALSE	TRUE	TRUE	FALSE	FALSE	TRUE	TRUE	FALSE	FALSE	TRUE	TRUE	FALSE	TRUE	FALSE	FALSE	FALSE	FALSE
135	Seed324925	model135	TRUE	1	324925	Pelodictyon phaeoclathratiforme BU-1	Pelodictyon phaeoclathratiforme	324925.4	Pelodictyon phaeoclathratiforme BU-1, Pelodictyon phaeoclathratiforme DSM 5477, Pelodictyon phaeoclathratiforme strain BU-1, Pelodictyon phaeoclathratiforme str. BU-1	Fresh water,Marine	Mesophile	Anaerobe	Negative	Negative	Bacteroidota	Chlorobia	Chlorobiales	Chlorobi	Chlorobia	Chlorobiales	3018238	2922	Chlorobi	901	3343	RS_GCF_000020645.1	TRUE	TRUE	FALSE	FALSE	TRUE	FALSE	FALSE	TRUE	TRUE	FALSE	FALSE	TRUE	FALSE	TRUE	FALSE	TRUE	TRUE	FALSE	TRUE	FALSE	FALSE	FALSE	FALSE
136	Seed326297	model136	TRUE	1	326297	Shewanella amazonensis SB2B	Shewanella amazonensis	326297.7	Shewanella amazonensis SB2B, Shewanella amazonensis strain SB2B, Shewanella amazonensis str. SB2B	Other	Mesophile	Facultative	Negative		Proteobacteria	Gammaproteobacteria	Enterobacterales	Proteobacteria	Gammaproteobacteria	Alteromonadales	4306142	3723	Gammaproteobacteria	1073	6916	RS_GCF_000015245.1	TRUE	FALSE	FALSE	FALSE	FALSE	TRUE	FALSE	TRUE	TRUE	FALSE	FALSE	TRUE	FALSE	FALSE	TRUE	TRUE	TRUE	FALSE	TRUE	FALSE	FALSE	FALSE	FALSE
137	Seed326298	model137	TRUE	0	326298	Sulfurimonas denitrificans DSM 1251	Sulfurimonas denitrificans	326298.3	Sulfurimonas denitrificans DSM 1251, Sulfurimonas denitrificans strain DSM 1251, Sulfurimonas denitrificans str. DSM 1251, Thiomicrospira denitrificans ATCC 33889	Marine	Mesophile	Anaerobe	Negative		Campylobacterota	Campylobacteria	Campylobacterales	Proteobacteria	Epsilonproteobacteria	Campylobacterales	2201561	2166	Epsilonproteobacteria	1219	2003	RS_GCF_000012965.1	TRUE	FALSE	FALSE	FALSE	TRUE	FALSE	FALSE	TRUE	TRUE	FALSE	FALSE	TRUE	FALSE	TRUE	FALSE	TRUE	TRUE	FALSE	TRUE	FALSE	FALSE	FALSE	FALSE
138	Seed326442	model138	TRUE	1	326442	Pseudoalteromonas haloplanktis TAC125	Pseudoalteromonas haloplanktis	326442.4	Pseudoalteromonas haloplanktis strain TAC125, Pseudoalteromonas haloplanktis str. TAC125, Pseudoalteromonas haloplanktis TAC125	Marine	Psychrophile	Aerobe	Negative		Proteobacteria	Gammaproteobacteria	Enterobacterales	Proteobacteria	Gammaproteobacteria	Alteromonadales	5021465	4328	Gammaproteobacteria	942	2912	RS_GCF_000238355.1	TRUE	FALSE	FALSE	FALSE	TRUE	FALSE	FALSE	TRUE	FALSE	TRUE	FALSE	TRUE	TRUE	FALSE	FALSE	TRUE	TRUE	FALSE	TRUE	FALSE	FALSE	FALSE	FALSE
139	Seed331271	model139	TRUE	1	331271	Burkholderia cenocepacia AU 1054	Burkholderia cenocepacia	331271.3	Burkholderia cenocepacia AU 1054	Host	Mesophile	Facultative	Negative		Proteobacteria	Gammaproteobacteria	Burkholderiales	Proteobacteria	Betaproteobacteria	Burkholderiales	7279116	6514	Betaproteobacteria	210	545	RS_GCF_000014085.1	TRUE	FALSE	TRUE	FALSE	FALSE	FALSE	FALSE	TRUE	TRUE	FALSE	FALSE	TRUE	FALSE	FALSE	TRUE	TRUE	TRUE	FALSE	TRUE	FALSE	FALSE	FALSE	FALSE
142	Seed335543	model142	TRUE	1	335543	Syntrophobacter fumaroxidans MPOB	Syntrophobacter fumaroxidans	335543.6	syntrophic propionate-oxidizing bacterium DSM 10017, Syntrophobacter fumaroxidans DSM 10017, Syntrophobacter fumaroxidans MPOB, Syntrophobacter fumaroxidans strain MPOB, Syntrophobacter fumaroxidans str. MPOB, Syntrophobacter sp. DSM 10017	Fresh water	Mesophile	Anaerobe	Negative		Desulfobacterota	Syntrophobacteria	Syntrophobacterales	Proteobacteria	Deltaproteobacteria	Syntrophobacterales	4990251	4154	Deltaproteobacteria	1235	3539	RS_GCF_000014965.1	TRUE	TRUE	FALSE	FALSE	FALSE	FALSE	FALSE	TRUE	TRUE	FALSE	FALSE	TRUE	FALSE	TRUE	FALSE	TRUE	TRUE	FALSE	TRUE	FALSE	FALSE	FALSE	FALSE
143	Seed342108	model143	TRUE	1	342108	Magnetospirillum magneticum AMB-1	Magnetospirillum magneticum	342108.5	Magnetospirillum magneticum AMB-1, Magnetospirillum magneticum strain AMB-1, Magnetospirillum magneticum str. AMB-1, Magnetospirillum sp. AMB-1, Magnetospirillum sp. (strain AMB-1)	Host,Fresh water	Mesophile	Aerobe	Negative		Proteobacteria	Alphaproteobacteria	Rhodospirillales	Proteobacteria	Alphaproteobacteria	Rhodospirillales	4967148	4628	Alphaproteobacteria	727	1771	RS_GCF_000009985.1	TRUE	TRUE	TRUE	FALSE	FALSE	FALSE	FALSE	TRUE	TRUE	FALSE	FALSE	TRUE	TRUE	FALSE	FALSE	TRUE	TRUE	FALSE	TRUE	FALSE	TRUE	FALSE	FALSE
144	Seed342610	model144	TRUE	1	342610	Pseudoalteromonas atlantica T6c	Pseudoalteromonas atlantica	342610.3	Pseudoalteromonas atlantica strain T6c, Pseudoalteromonas atlantica str. T6c, Pseudoalteromonas atlantica T6c	Fresh water	Mesophile	Aerobe	Negative		Proteobacteria	Gammaproteobacteria	Enterobacterales	Proteobacteria	Gammaproteobacteria	Alteromonadales	5187005	4414	Gammaproteobacteria	941	1715	RS_GCF_000014225.1	TRUE	TRUE	FALSE	FALSE	FALSE	FALSE	FALSE	TRUE	TRUE	FALSE	FALSE	TRUE	TRUE	FALSE	FALSE	TRUE	TRUE	FALSE	TRUE	FALSE	FALSE	FALSE	FALSE
146	Seed349101	model146	TRUE	1	349101	Rhodobacter sphaeroides ATCC 17029	Rhodobacter sphaeroides	349101.4	Rhodobacter sphaeroides ATCC 17029, Rhodobacter sphaeroides strain ATCC 17029, Rhodobacter sphaeroides str. ATCC 17029		Mesophile	Facultative	Negative		Proteobacteria	Alphaproteobacteria	Rhodobacterales	Proteobacteria	Alphaproteobacteria	Rhodobacterales	4489380	4212	Alphaproteobacteria	994	314	RS_GCF_000015985.1	FALSE	FALSE	FALSE	FALSE	FALSE	FALSE	FALSE	TRUE	TRUE	FALSE	FALSE	TRUE	FALSE	FALSE	TRUE	TRUE	TRUE	FALSE	TRUE	FALSE	TRUE	FALSE	FALSE
147	Seed349106	model147	TRUE	1	349106	Psychrobacter sp.PRwf-1	Psychrobacter sp.PRwf-1	349106.5	Psychrobacter sp. PRwf-1	Host,Soil,Marine	Psychrophile	Aerobe			Proteobacteria	Gammaproteobacteria	Pseudomonadales	Proteobacteria	Gammaproteobacteria	Pseudomonadales	2995049	2441	Gammaproteobacteria	972		RS_GCF_000016885.1	TRUE	FALSE	TRUE	FALSE	TRUE	FALSE	TRUE	TRUE	FALSE	TRUE	FALSE	TRUE	TRUE	FALSE	FALSE	FALSE	FALSE	FALSE	TRUE	FALSE	FALSE	FALSE	FALSE
148	Seed350054	model148	TRUE	1	350054	Mycobacterium gilvum PYR-GCK	Mycobacterium gilvum	350054.11	Mycobacterium flavescens ATCC 700033, Mycobacterium flavescens PYR-GCK, Mycobacterium gilvum PYR-GCK, Mycolicibacterium gilvum PYR-GCK	Soil	Mesophile	Aerobe		Negative	Actinobacteriota	Actinomycetia	Mycobacteriales	Actinobacteria	Actinobacteria	Corynebacteriales	5982829	5727	Actinobacteria	783	2411	RS_GCF_000016365.1	TRUE	FALSE	FALSE	FALSE	FALSE	FALSE	TRUE	TRUE	TRUE	FALSE	FALSE	TRUE	TRUE	FALSE	FALSE	FALSE	FALSE	FALSE	TRUE	TRUE	FALSE	FALSE	FALSE
149	Seed351016	model149	TRUE	1	351016	Roseobacter sp.AzwK-3b	Roseobacter sp.AzwK-3b	351016.3	Roseobacter sp. AzwK-3b						Proteobacteria	Alphaproteobacteria	Rhodobacterales	Proteobacteria	Alphaproteobacteria	Rhodobacterales	4178704	4049	Alphaproteobacteria			RS_GCF_000170875.1	FALSE	FALSE	FALSE	FALSE	FALSE	FALSE	FALSE	FALSE	FALSE	FALSE	FALSE	FALSE	FALSE	FALSE	FALSE	FALSE	FALSE	FALSE	TRUE	FALSE	TRUE	FALSE	FALSE
150	Seed351746	model150	TRUE	1	351746	Pseudomonas putida F1	Pseudomonas putida	351746.4	Pseudomonas putida F1, Pseudomonas putida strain F1, Pseudomonas putida str. F1	Soil	Mesophile	Aerobe	Negative		Proteobacteria	Gammaproteobacteria	Pseudomonadales	Proteobacteria	Gammaproteobacteria	Pseudomonadales	5959964	5294	Gammaproteobacteria	957	2182	RS_GCF_000016865.1	TRUE	FALSE	FALSE	FALSE	FALSE	FALSE	TRUE	TRUE	TRUE	FALSE	FALSE	TRUE	TRUE	FALSE	FALSE	TRUE	TRUE	FALSE	TRUE	FALSE	FALSE	FALSE	FALSE
151	Seed354	model151	TRUE	1	354	Azotobacter vinelandii	Azotobacter vinelandii	354.1	ATCC 478, Azotobacter miscellum, Azotobacter vinelandii Lipman 1903, Azotobacter vinelandii, bacterium ASAZT-122, bacterium ASAZT-146, bacterium ASAZT-68, DSM 2289, IAM 15004, JCM 21475, LMG 8758, LMG:8758, NBRC 102612, NCCB 26007, NRRL B-14641, VKM B-1617	Soil	Mesophile	Aerobe		Negative	Proteobacteria	Gammaproteobacteria	Pseudomonadales	Proteobacteria	Gammaproteobacteria	Pseudomonadales	5484531	5135	Gammaproteobacteria	89	7491	RS_GCF_900119555.1	TRUE	FALSE	FALSE	FALSE	FALSE	FALSE	TRUE	TRUE	TRUE	FALSE	FALSE	TRUE	TRUE	FALSE	FALSE	FALSE	FALSE	FALSE	TRUE	FALSE	FALSE	FALSE	FALSE
153	Seed360095	model153	TRUE	1	360095	Bartonella bacilliformis KC583	Bartonella bacilliformis	360095.3	Bartonella bacilliformis KC583, Bartonella bacilliformis strain KC583, Bartonella bacilliformis str. KC583	Host	Mesophile	Aerobe	Negative		Proteobacteria	Alphaproteobacteria	Rhizobiales_A	Proteobacteria	Alphaproteobacteria	Rhizobiales	1445021	1235	Alphaproteobacteria	136	2605	RS_GCF_000015445.1	TRUE	FALSE	TRUE	FALSE	FALSE	FALSE	FALSE	TRUE	TRUE	FALSE	FALSE	TRUE	TRUE	FALSE	FALSE	TRUE	TRUE	FALSE	TRUE	FALSE	TRUE	FALSE	FALSE
154	Seed360106	model154	TRUE	1	360106	Campylobacter fetus subsp.fetus 82-40	Campylobacter fetus	360106.5	Campylobacter fetus subsp. fetus 82-40, Campylobacter fetus subsp. fetus str. 82-40, Campylobacter fetus subsp. fetus strain 82-40	Host	Mesophile	Aerobe	Negative	Negative	Campylobacterota	Campylobacteria	Campylobacterales	Proteobacteria	Epsilonproteobacteria	Campylobacterales	1773615	1741	Epsilonproteobacteria	246	580	RS_GCF_000015085.1	TRUE	FALSE	TRUE	FALSE	FALSE	FALSE	FALSE	TRUE	TRUE	FALSE	FALSE	TRUE	TRUE	FALSE	FALSE	TRUE	TRUE	FALSE	TRUE	FALSE	FALSE	FALSE	FALSE
155	Seed360107	model155	TRUE	1	360107	Campylobacter hominis ATCC BAA-381	Campylobacter hominis	360107.5	Campylobacter hominis ATCC BAA-381, Campylobacter hominis strain ATCC BAA-381, Campylobacter hominis str. ATCC BAA-381	Host	Mesophile	Aerobe	Negative	Positive	Campylobacterota	Campylobacteria	Campylobacterales	Proteobacteria	Epsilonproteobacteria	Campylobacterales	1714951	1637	Epsilonproteobacteria	247	4582	RS_GCF_000017585.1	TRUE	FALSE	TRUE	FALSE	FALSE	FALSE	FALSE	TRUE	TRUE	FALSE	FALSE	TRUE	TRUE	FALSE	FALSE	TRUE	TRUE	FALSE	TRUE	FALSE	FALSE	FALSE	FALSE
157	Seed360910	model157	TRUE	1	360910	Bordetella avium 197N	Bordetella avium	360910.3	Bordetella avium 197N, Bordetella avium str. 197N, Bordetella avium strain 197N	Host	Mesophile	Aerobe	Negative	Positive	Proteobacteria	Gammaproteobacteria	Burkholderiales	Proteobacteria	Betaproteobacteria	Burkholderiales	3732255	3409	Betaproteobacteria	163	757	RS_GCF_000070465.1	TRUE	FALSE	TRUE	FALSE	FALSE	FALSE	FALSE	TRUE	TRUE	FALSE	FALSE	TRUE	TRUE	FALSE	FALSE	TRUE	TRUE	FALSE	TRUE	FALSE	FALSE	FALSE	FALSE
158	Seed362242	model158	TRUE	1	362242	Mycobacterium ulcerans Agy99	Mycobacterium ulcerans	362242.7	Mycobacterium ulcerans Agy99, Mycobacterium ulcerans str. Agy99, Mycobacterium ulcerans strain Agy99	Host,Fresh water	Mesophile	Aerobe		Negative	Actinobacteriota	Actinomycetia	Mycobacteriales	Actinobacteria	Actinobacteria	Corynebacteriales	5805761	5562	Actinobacteria	798	4207	RS_GCF_000013925.1	TRUE	TRUE	TRUE	FALSE	FALSE	FALSE	FALSE	TRUE	TRUE	FALSE	FALSE	TRUE	TRUE	FALSE	FALSE	FALSE	FALSE	FALSE	TRUE	TRUE	FALSE	FALSE	FALSE
159	Seed365044	model159	TRUE	1	365044	Polaromonas naphthalenivorans CJ2	Polaromonas naphthalenivorans	365044.20	Polaromonas naphthalenivorans CJ2, Polaromonas naphthalenivorans strain CJ2, Polaromonas naphthalenivorans str. CJ2	Fresh water	Mesophile	Aerobe	Negative	Negative	Proteobacteria	Gammaproteobacteria	Burkholderiales	Proteobacteria	Betaproteobacteria	Burkholderiales	5366143	5020	Betaproteobacteria	913	3923	RS_GCF_000015505.1	TRUE	TRUE	FALSE	FALSE	FALSE	FALSE	FALSE	TRUE	TRUE	FALSE	FALSE	TRUE	TRUE	FALSE	FALSE	TRUE	TRUE	FALSE	TRUE	FALSE	FALSE	FALSE	FALSE
160	Seed367737	model160	TRUE	1	367737	Arcobacter butzleri RM4018	Arcobacter butzleri	367737.4	Arcobacter butzleri RM4018, Arcobacter butzleri strain RM4018, Arcobacter butzleri str. RM4018	Host,Fresh water,Marine	Mesophile	Aerobe	Negative		Campylobacterota	Campylobacteria	Campylobacterales	Proteobacteria	Epsilonproteobacteria	Campylobacterales	2341251	2285	Epsilonproteobacteria	75	3364	RS_GCF_000014025.1	TRUE	TRUE	TRUE	FALSE	TRUE	FALSE	FALSE	TRUE	TRUE	FALSE	FALSE	TRUE	TRUE	FALSE	FALSE	TRUE	TRUE	FALSE	TRUE	FALSE	FALSE	FALSE	FALSE
163	Seed376686	model163	TRUE	1	376686	Flavobacterium johnsoniae UW101	Flavobacterium johnsoniae	376686.10	Flavobacterium johnsoniae ATCC 17061, Flavobacterium johnsoniae DSM 2064, Flavobacterium johnsoniae IAM 14304, Flavobacterium johnsoniae IFO 14942, Flavobacterium johnsoniae LMG 1341, Flavobacterium johnsoniae MYX.1.1.1, Flavobacterium johnsoniae NBRC 14942, Flavobacterium johnsoniae NCIB 11054, Flavobacterium johnsoniae strain UW101, Flavobacterium johnsoniae str. UW101, Flavobacterium johnsonia…	Soil,Fresh water	Mesophile	Aerobe	Negative	Negative	Bacteroidota	Bacteroidia	Flavobacteriales	Bacteroidetes	Flavobacteriia	Flavobacteriales	6041815	5208	Bacteroidetes	536	899	RS_GCF_002221975.1	TRUE	TRUE	FALSE	FALSE	FALSE	FALSE	TRUE	TRUE	TRUE	FALSE	FALSE	TRUE	TRUE	FALSE	FALSE	TRUE	TRUE	FALSE	TRUE	FALSE	FALSE	FALSE	TRUE
165	Seed380749	model165	TRUE	1	380749	Hydrogenobaculum sp.Y04AAS1	Hydrogenobaculum sp.Y04AAS1	380749.4	Hydrogenobaculum sp. Y04AAS1	Fresh water	Thermophile	Aerobe			Aquificota	Aquificae	Aquificales	Aquificae	Aquificae	Aquificales	1559514	1636	Aquificae	630		RS_GCF_000020785.1	TRUE	TRUE	FALSE	FALSE	FALSE	FALSE	FALSE	TRUE	FALSE	FALSE	TRUE	TRUE	TRUE	FALSE	FALSE	FALSE	FALSE	FALSE	TRUE	FALSE	FALSE	TRUE	FALSE
166	Seed381666	model166	TRUE	1	381666	Ralstonia eutropha H16	Ralstonia eutropha	381666.6	Alcaligenes eutropha H16, Cupriavidus necator ATCC 17699, Cupriavidus necator H16, Ralstonia eutropha ATCC 17699, Ralstonia eutropha H16, Ralstonia eutropha strain H16, Ralstonia eutropha str. H16, Wautersia eutropha H16	Soil,Fresh water	Mesophile	Aerobe			Proteobacteria	Gammaproteobacteria	Burkholderiales	Proteobacteria	Betaproteobacteria	Burkholderiales	7414561	6750	Betaproteobacteria	976		RS_GCF_004798725.1	TRUE	TRUE	FALSE	FALSE	FALSE	FALSE	TRUE	TRUE	TRUE	FALSE	FALSE	TRUE	TRUE	FALSE	FALSE	FALSE	FALSE	FALSE	TRUE	FALSE	FALSE	FALSE	FALSE
167	Seed383629	model167	TRUE	1	383629	Phaeobacter gallaeciensis 2.10	Phaeobacter gallaeciensis	383629.4	Phaeobacter gallaeciensis 2.10, Phaeobacter inhibens 2.10, Roseobacter gallaeciensis 2.10						Proteobacteria	Alphaproteobacteria	Rhodobacterales	Proteobacteria	Alphaproteobacteria	Rhodobacterales	4160918	3887	Alphaproteobacteria		1374	RS_GCF_000154745.2	FALSE	FALSE	FALSE	FALSE	FALSE	FALSE	FALSE	FALSE	FALSE	FALSE	FALSE	FALSE	FALSE	FALSE	FALSE	FALSE	FALSE	FALSE	TRUE	FALSE	TRUE	FALSE	FALSE
169	Seed391037	model169	TRUE	1	391037	Salinispora arenicola CNS-205	Salinispora arenicola	391037.3	Salinispora arenicola CNS-205, Salinispora arenicola strain CNS-205, Salinispora arenicola str. CNS-205	Fresh water,Marine	Mesophile	Aerobe	Positive	Negative	Actinobacteriota	Actinomycetia	Mycobacteriales	Actinobacteria	Actinobacteria	Micromonosporales	5786361	5095	Actinobacteria	1048	252	RS_GCF_000018265.1	TRUE	TRUE	FALSE	FALSE	TRUE	FALSE	FALSE	TRUE	TRUE	FALSE	FALSE	TRUE	TRUE	FALSE	FALSE	TRUE	FALSE	TRUE	TRUE	TRUE	FALSE	FALSE	FALSE
170	Seed391038	model170	TRUE	1	391038	Paraburkholderia phymatum STM815	Paraburkholderia phymatum	391038.7	Burkholderia phymatum STM815, Burkholderia sp. STM815, Paraburkholderia phymatum STM815	Host,Soil	Mesophile	Facultative			Proteobacteria	Gammaproteobacteria	Burkholderiales	Proteobacteria	Betaproteobacteria	Burkholderiales	8598258	7813	Betaproteobacteria	223		RS_GCF_902833665.1	TRUE	FALSE	TRUE	FALSE	FALSE	FALSE	TRUE	TRUE	TRUE	FALSE	FALSE	TRUE	FALSE	FALSE	TRUE	FALSE	FALSE	FALSE	TRUE	FALSE	FALSE	FALSE	FALSE
171	Seed391591	model171	TRUE	1	391591	Vibrio shilonii AK1	Vibrio shilonii	391591.24	Vibrio shiloi AK1, Vibrio shilonii AK1, Vibrio shilonii strain AK1, Vibrio shilonii str. AK1				Negative		Proteobacteria	Gammaproteobacteria	Enterobacterales	Proteobacteria	Gammaproteobacteria	Vibrionales	5701826	5329	Gammaproteobacteria		253	RS_GCF_000181535.1	FALSE	FALSE	FALSE	FALSE	FALSE	FALSE	FALSE	FALSE	FALSE	FALSE	FALSE	FALSE	FALSE	FALSE	FALSE	TRUE	TRUE	FALSE	TRUE	FALSE	FALSE	FALSE	FALSE
172	Seed391593	model172	TRUE	1	391593	Roseobacter sp.CCS2	Roseobacter sp.CCS2	391593.3	Roseobacter sp. CCS2						Proteobacteria	Alphaproteobacteria	Rhodobacterales	Proteobacteria	Alphaproteobacteria	Rhodobacterales	3497325	3562	Alphaproteobacteria			RS_GCF_000169435.1	FALSE	FALSE	FALSE	FALSE	FALSE	FALSE	FALSE	FALSE	FALSE	FALSE	FALSE	FALSE	FALSE	FALSE	FALSE	FALSE	FALSE	FALSE	TRUE	FALSE	TRUE	FALSE	FALSE
173	Seed391595	model173	TRUE	1	391595	Roseobacter litoralis Och 149	Roseobacter litoralis	391595.3	Roseobacter litoralis Och 149, Roseobacter litoralis strain Och 149, Roseobacter litoralis str. Och 149	Marine	Mesophile	Aerobe	Negative		Proteobacteria	Alphaproteobacteria	Rhodobacterales	Proteobacteria	Alphaproteobacteria	Rhodobacterales	4745450	4592	Alphaproteobacteria	1035	4619	RS_GCF_000154785.2	TRUE	FALSE	FALSE	FALSE	TRUE	FALSE	FALSE	TRUE	TRUE	FALSE	FALSE	TRUE	TRUE	FALSE	FALSE	TRUE	TRUE	FALSE	TRUE	FALSE	TRUE	FALSE	FALSE
174	Seed391597	model174	TRUE	1	391597	Limnobacter sp.MED105	Limnobacter sp.MED105	391597.3	Limnobacter sp. MED105						Proteobacteria	Gammaproteobacteria	Burkholderiales	Proteobacteria	Betaproteobacteria	Burkholderiales	3390271	3191	Betaproteobacteria			RS_GCF_000170915.1	FALSE	FALSE	FALSE	FALSE	FALSE	FALSE	FALSE	FALSE	FALSE	FALSE	FALSE	FALSE	FALSE	FALSE	FALSE	FALSE	FALSE	FALSE	TRUE	FALSE	FALSE	FALSE	FALSE
175	Seed391613	model175	TRUE	1	391613	Roseovarius sp.TM1035	Roseovarius sp.TM1035	391613.3	Roseovarius sp. TM1035						Proteobacteria	Alphaproteobacteria	Rhodobacterales	Proteobacteria	Alphaproteobacteria	Rhodobacterales	4209812	4036	Alphaproteobacteria			RS_GCF_000170775.1	FALSE	FALSE	FALSE	FALSE	FALSE	FALSE	FALSE	FALSE	FALSE	FALSE	FALSE	FALSE	FALSE	FALSE	FALSE	FALSE	FALSE	FALSE	TRUE	FALSE	TRUE	FALSE	FALSE
176	Seed391624	model176	TRUE	1	391624	Oceanibulbus indolifex HEL-45	Oceanibulbus indolifex	391624.3	Oceanibulbus indolifex HEL-45, Sulfitobacter indolifex HEL-45				Negative		Proteobacteria	Alphaproteobacteria	Rhodobacterales	Proteobacteria	Alphaproteobacteria	Rhodobacterales	4105524	4086	Alphaproteobacteria		5759	RS_GCF_000172095.1	FALSE	FALSE	FALSE	FALSE	FALSE	FALSE	FALSE	FALSE	FALSE	FALSE	FALSE	FALSE	FALSE	FALSE	FALSE	TRUE	TRUE	FALSE	TRUE	FALSE	TRUE	FALSE	FALSE
178	Seed395963	model178	TRUE	1	395963	Beijerinckia indica subsp.indica ATCC 9039	Beijerinckia indica	395963.13	Beijerinckia indica subsp. indica ATCC 9039, Beijerinckia indica subsp. indica strain ATCC 9039, Beijerinckia indica subsp. indica str. ATCC 9039	Soil	Mesophile	Aerobe		Negative	Proteobacteria	Alphaproteobacteria	Rhizobiales	Proteobacteria	Alphaproteobacteria	Rhizobiales	4418616	4021	Alphaproteobacteria	144	6634	RS_GCF_000019845.1	TRUE	FALSE	FALSE	FALSE	FALSE	FALSE	TRUE	TRUE	TRUE	FALSE	FALSE	TRUE	TRUE	FALSE	FALSE	FALSE	FALSE	FALSE	TRUE	FALSE	TRUE	FALSE	FALSE
179	Seed396595	model179	TRUE	1	396595	Thioalkalivibrio sp.K90mix	Thioalkalivibrio sp.K90mix	396595.4	Thioalkalivibrio sp. K90mix	Other	Mesophile	Aerobe			Proteobacteria	Gammaproteobacteria	Ectothiorhodospirales	Proteobacteria	Gammaproteobacteria	Chromatiales	2985056	2893	Gammaproteobacteria	1287		RS_GCF_000025545.1	TRUE	FALSE	FALSE	FALSE	FALSE	TRUE	FALSE	TRUE	TRUE	FALSE	FALSE	TRUE	TRUE	FALSE	FALSE	FALSE	FALSE	FALSE	TRUE	FALSE	FALSE	FALSE	FALSE
180	Seed398527	model180	TRUE	1	398527	Paraburkholderia phytofirmans PsJN	Paraburkholderia phytofirmans	398527.4	Burkholderia phytofirmans PsJN, Burkholderia sp. PsJN, Paraburkholderia phytofirmans PsJN	Host,Soil	Mesophile	Facultative			Proteobacteria	Gammaproteobacteria	Burkholderiales	Proteobacteria	Betaproteobacteria	Burkholderiales	8214658	7341	Betaproteobacteria	224		RS_GCF_000020125.1	TRUE	FALSE	TRUE	FALSE	FALSE	FALSE	TRUE	TRUE	TRUE	FALSE	FALSE	TRUE	FALSE	FALSE	TRUE	FALSE	FALSE	FALSE	TRUE	FALSE	FALSE	FALSE	FALSE
181	Seed398578	model181	TRUE	1	398578	Delftia acidovorans SPH-1	Delftia acidovorans	398578.3	Delftia acidovorans SPH-1, Delftia acidovorans strain SPH-1, Delftia acidovorans str. SPH-1	Soil,Fresh water	Mesophile	Aerobe	Negative	Positive	Proteobacteria	Gammaproteobacteria	Burkholderiales	Proteobacteria	Betaproteobacteria	Burkholderiales	6767514	6122	Betaproteobacteria	431	3140	RS_GCF_000018665.1	TRUE	TRUE	FALSE	FALSE	FALSE	FALSE	TRUE	TRUE	TRUE	FALSE	FALSE	TRUE	TRUE	FALSE	FALSE	TRUE	TRUE	FALSE	TRUE	FALSE	FALSE	FALSE	FALSE
182	Seed399726	model182	TRUE	0	399726	Thermoanaerobacter sp.X514	Thermoanaerobacter sp.X514	399726.4	Thermoanaerobacter sp. X514	Fresh water	Thermophile	Anaerobe			Firmicutes_A	Thermoanaerobacteria	Thermoanaerobacterales	Firmicutes	Clostridia	Thermoanaerobacterales	2457259	2446	Firmicutes	1257		RS_GCF_000019065.1	TRUE	TRUE	FALSE	FALSE	FALSE	FALSE	FALSE	TRUE	FALSE	FALSE	TRUE	TRUE	FALSE	TRUE	FALSE	FALSE	FALSE	FALSE	TRUE	FALSE	FALSE	FALSE	FALSE
183	Seed399795	model183	TRUE	1	399795	Comamonas testosteroni KF-1	Comamonas testosteroni	399795.3	Comamonas testosteroni KF-1, Comamonas testosteroni strain KF-1, Comamonas testosteroni str. KF-1	Other	Mesophile	Aerobe	Negative		Proteobacteria	Gammaproteobacteria	Burkholderiales	Proteobacteria	Betaproteobacteria	Burkholderiales	6026527	5458	Betaproteobacteria	379	2018	RS_GCF_000168855.1	TRUE	FALSE	FALSE	FALSE	FALSE	TRUE	FALSE	TRUE	TRUE	FALSE	FALSE	TRUE	TRUE	FALSE	FALSE	TRUE	TRUE	FALSE	TRUE	FALSE	FALSE	FALSE	FALSE
184	Seed400667	model184	TRUE	0	400667	Acinetobacter baumannii ATCC 17978	Acinetobacter baumannii	400667.4	Acinetobacter baumannii ATCC 17978, Acinetobacter baumannii strain ATCC 17978, Acinetobacter baumannii str. ATCC 17978	Host,Fresh water	Mesophile	Aerobe	Negative	Positive	Proteobacteria	Gammaproteobacteria	Pseudomonadales	Proteobacteria	Gammaproteobacteria	Pseudomonadales	4019123	3747	Gammaproteobacteria	26	5154	RS_GCF_004794235.2	TRUE	TRUE	TRUE	FALSE	FALSE	FALSE	FALSE	TRUE	TRUE	FALSE	FALSE	TRUE	TRUE	FALSE	FALSE	TRUE	TRUE	FALSE	TRUE	FALSE	FALSE	FALSE	FALSE
187	Seed402626	model187	TRUE	1	402626	Ralstonia pickettii 12J	Ralstonia pickettii	402626.5	Ralstonia pickettii 12J, Ralstonia pickettii str. 12J, Ralstonia pickettii strain 12J	Host,Soil,Fresh water	Mesophile	Aerobe	Negative	Negative	Proteobacteria	Gammaproteobacteria	Burkholderiales	Proteobacteria	Betaproteobacteria	Burkholderiales	5325729	4994	Betaproteobacteria	979	6775	RS_GCF_000020205.1	TRUE	TRUE	TRUE	FALSE	FALSE	FALSE	TRUE	TRUE	TRUE	FALSE	FALSE	TRUE	TRUE	FALSE	FALSE	TRUE	TRUE	FALSE	TRUE	FALSE	FALSE	FALSE	FALSE
188	Seed402881	model188	TRUE	1	402881	Parvibaculum lavamentivorans DS-1	Parvibaculum lavamentivorans	402881.6	Parvibaculum lavamentivorans DS-1, Parvibaculum lavamentivorans strain DS-1, Parvibaculum lavamentivorans str. DS-1	Other	Mesophile	Aerobe	Negative		Proteobacteria	Alphaproteobacteria	Parvibaculales	Proteobacteria	Alphaproteobacteria	Rhizobiales	3914745	3703	Alphaproteobacteria	889	3431	RS_GCF_000017565.1	TRUE	FALSE	FALSE	FALSE	FALSE	TRUE	FALSE	TRUE	TRUE	FALSE	FALSE	TRUE	TRUE	FALSE	FALSE	TRUE	TRUE	FALSE	TRUE	FALSE	TRUE	FALSE	FALSE
189	Seed402882	model189	TRUE	1	402882	Shewanella baltica OS185	Shewanella baltica	402882.10	Shewanella baltica OS185, Shewanella baltica strain OS185, Shewanella baltica str. OS185	Marine	Psychrophile	Facultative	Negative		Proteobacteria	Gammaproteobacteria	Enterobacterales	Proteobacteria	Gammaproteobacteria	Alteromonadales	5312910	4565	Gammaproteobacteria	1076	1059	RS_GCF_000017325.1	TRUE	FALSE	FALSE	FALSE	TRUE	FALSE	FALSE	TRUE	FALSE	TRUE	FALSE	TRUE	FALSE	FALSE	TRUE	TRUE	TRUE	FALSE	TRUE	FALSE	FALSE	FALSE	FALSE
196	Seed410289	model196	TRUE	1	410289	Mycobacterium bovis BCG str. Pasteur 1173P2	Mycobacterium bovis	410289.13	Mycobacterium bovis BCG Pasteur 1173P2, Mycobacterium bovis BCG strain Pasteur 1173P2, Mycobacterium bovis BCG str. Pasteur 1173P2, Mycobacterium tuberculosis variant bovis BCG str. Pasteur 1173P2	Host	Mesophile	Aerobe			Actinobacteriota	Actinomycetia	Mycobacteriales	Actinobacteria	Actinobacteria	Corynebacteriales	4374522	4027	Actinobacteria	780		RS_GCF_000009445.1	TRUE	FALSE	TRUE	FALSE	FALSE	FALSE	FALSE	TRUE	TRUE	FALSE	FALSE	TRUE	TRUE	FALSE	FALSE	FALSE	FALSE	FALSE	TRUE	TRUE	FALSE	FALSE	FALSE
199	Seed412694	model199	TRUE	1	412694	Bacillus thuringiensis str. Al Hakam	Bacillus thuringiensis	412694.5	Bacillus thuringiensis 'Al Hakam', Bacillus thuringiensis strain Al Hakam, Bacillus thuringiensis str. Al Hakam	Host,Soil	Mesophile	Facultative			Firmicutes	Bacilli	Bacillales	Firmicutes	Bacilli	Bacillales	5313030	5363	Firmicutes	125		RS_GCF_000015065.1	TRUE	FALSE	TRUE	FALSE	FALSE	FALSE	TRUE	TRUE	TRUE	FALSE	FALSE	TRUE	FALSE	FALSE	TRUE	FALSE	FALSE	FALSE	TRUE	FALSE	FALSE	FALSE	FALSE
200	Seed413999	model200	TRUE	1	413999	Clostridium botulinum A str. ATCC 3502	Clostridium botulinum	413999.4	Clostridium botulinum A strain ATCC 3502, Clostridium botulinum A str. ATCC 3502	Host,Soil	Mesophile	Anaerobe	Positive	Negative	Firmicutes_A	Clostridia	Clostridiales	Firmicutes	Clostridia	Clostridiales	3903260	3563	Firmicutes	348	1608	RS_GCF_000063585.1	TRUE	FALSE	TRUE	FALSE	FALSE	FALSE	TRUE	TRUE	TRUE	FALSE	FALSE	TRUE	FALSE	TRUE	FALSE	TRUE	FALSE	TRUE	TRUE	FALSE	FALSE	FALSE	FALSE
202	Seed426117	model202	TRUE	1	426117	Methylobacterium sp.4-46	Methylobacterium sp.4-46	426117.3	Methylobacterium sp. 4-46		Mesophile	Aerobe			Proteobacteria	Alphaproteobacteria	Rhizobiales	Proteobacteria	Alphaproteobacteria	Rhizobiales	7737025	6992	Alphaproteobacteria	748		RS_GCF_000019365.1	FALSE	FALSE	FALSE	FALSE	FALSE	FALSE	FALSE	TRUE	TRUE	FALSE	FALSE	TRUE	TRUE	FALSE	FALSE	FALSE	FALSE	FALSE	TRUE	FALSE	TRUE	FALSE	FALSE
203	Seed435591	model203	TRUE	1	435591	Parabacteroides distasonis ATCC 8503	Parabacteroides distasonis	435591.10	Parabacteroides distasonis ATCC 8503, Parabacteroides distasonis strain ATCC 8503, Parabacteroides distasonis str. ATCC 8503	Human	Mesophile	Anaerobe	Positive	Positive	Bacteroidota	Bacteroidia	Bacteroidales	Bacteroidetes	Bacteroidia	Bacteroidales	4811379	4002	Bacteroidetes	886	2781	RS_GCF_000012845.1	TRUE	FALSE	FALSE	TRUE	FALSE	FALSE	FALSE	TRUE	TRUE	FALSE	FALSE	TRUE	FALSE	TRUE	FALSE	TRUE	FALSE	TRUE	TRUE	FALSE	FALSE	FALSE	TRUE
204	Seed436717	model204	TRUE	1	436717	Acinetobacter oleivorans DR1	Acinetobacter oleivorans	436717.3	Acinetobacter oleivorans DR1, Acinetobacter oleivorans strain DR1, Acinetobacter oleivorans str. DR1, Acinetobacter sp. DR1	Soil	Mesophile	Aerobe	Negative	Negative	Proteobacteria	Gammaproteobacteria	Pseudomonadales	Proteobacteria	Gammaproteobacteria	Pseudomonadales	4152543	3852	Gammaproteobacteria	29	7285	RS_GCF_000196795.1	TRUE	FALSE	FALSE	FALSE	FALSE	FALSE	TRUE	TRUE	TRUE	FALSE	FALSE	TRUE	TRUE	FALSE	FALSE	TRUE	TRUE	FALSE	TRUE	FALSE	FALSE	FALSE	FALSE
205	Seed438753	model205	TRUE	1	438753	Azorhizobium caulinodans ORS 571	Azorhizobium caulinodans	438753.3	Azorhizobium caulinodans ORS 571, Azorhizobium caulinodans strain ORS 571, Azorhizobium caulinodans str. ORS 571, Rhizobium sp. ORS 571	Host	Mesophile				Proteobacteria	Alphaproteobacteria	Rhizobiales	Proteobacteria	Alphaproteobacteria	Rhizobiales	5369772	4810	Alphaproteobacteria	87	6910	RS_GCF_000010525.1	TRUE	FALSE	TRUE	FALSE	FALSE	FALSE	FALSE	TRUE	TRUE	FALSE	FALSE	FALSE	FALSE	FALSE	FALSE	FALSE	FALSE	FALSE	TRUE	FALSE	TRUE	FALSE	FALSE
206	Seed439235	model206	TRUE	1	439235	Desulfatibacillum alkenivorans AK-01	Desulfatibacillum alkenivorans	439235.3	Desulfatibacillum alkenivorans AK-01, Desulfatibacillum alkenivorans strain AK-01, Desulfatibacillum alkenivorans str. AK-01	Fresh water	Mesophile	Anaerobe	Negative	Negative	Desulfobacterota	Desulfobacteria	Desulfobacterales	Proteobacteria	Deltaproteobacteria	Desulfobacterales	6467702	5272	Deltaproteobacteria	435	2631	RS_GCF_900142135.1	TRUE	TRUE	FALSE	FALSE	FALSE	FALSE	FALSE	TRUE	TRUE	FALSE	FALSE	TRUE	FALSE	TRUE	FALSE	TRUE	TRUE	FALSE	TRUE	FALSE	FALSE	FALSE	FALSE
207	Seed439497	model207	TRUE	1	439497	Ruegeria sp.R11	Ruegeria sp.R11	439497.5	Ruegeria sp. R11						Proteobacteria	Alphaproteobacteria	Rhodobacterales	Proteobacteria	Alphaproteobacteria	Rhodobacterales	3821839	3567	Alphaproteobacteria			GB_GCA_000156255.1	FALSE	FALSE	FALSE	FALSE	FALSE	FALSE	FALSE	FALSE	FALSE	FALSE	FALSE	FALSE	FALSE	FALSE	FALSE	FALSE	FALSE	FALSE	TRUE	FALSE	TRUE	FALSE	FALSE
210	Seed447214	model210	TRUE	1	447214	Clostridium butyricum 5521	Clostridium butyricum	447214.4	Clostridium butyricum 5521, Clostridium butyricum str. 5521, Clostridium butyricum strain 5521				Positive	Positive	Firmicutes_A	Clostridia	Clostridiales	Firmicutes	Clostridia	Clostridiales	4540699	4060	Firmicutes		6989	RS_GCF_000171115.1	FALSE	FALSE	FALSE	FALSE	FALSE	FALSE	FALSE	FALSE	FALSE	FALSE	FALSE	FALSE	FALSE	FALSE	FALSE	TRUE	FALSE	TRUE	TRUE	FALSE	FALSE	FALSE	FALSE
212	Seed460265	model212	TRUE	1	460265	Methylobacterium nodulans ORS 2060	Methylobacterium nodulans	460265.11	Methylobacterium nodulans ORS 2060, Methylobacterium nodulans strain ORS 2060, Methylobacterium nodulans str. ORS 2060	Host	Mesophile	Aerobe		Negative	Proteobacteria	Alphaproteobacteria	Rhizobiales	Proteobacteria	Alphaproteobacteria	Rhizobiales	8839022	8636	Alphaproteobacteria	753	5015	RS_GCF_000022085.1	TRUE	FALSE	TRUE	FALSE	FALSE	FALSE	FALSE	TRUE	TRUE	FALSE	FALSE	TRUE	TRUE	FALSE	FALSE	FALSE	FALSE	FALSE	TRUE	FALSE	TRUE	FALSE	FALSE
213	Seed467661	model213	TRUE	1	467661	Rhodobacteraceae bacterium KLH11	Rhodobacteraceae bacterium	467661.3	Rhodobacteraceae bacterium KLH11, Rhodobacteraceae bacterium strain KLH11, Rhodobacteraceae bacterium str. KLH11, Rhodobacterales bacterium KLH11				Negative	Negative	Proteobacteria	Alphaproteobacteria	Rhodobacterales	Proteobacteria	Alphaproteobacteria	Rhodobacterales	4487498	4375	Alphaproteobacteria		4269	RS_GCF_000158135.1	FALSE	FALSE	FALSE	FALSE	FALSE	FALSE	FALSE	FALSE	FALSE	FALSE	FALSE	FALSE	FALSE	FALSE	FALSE	TRUE	TRUE	FALSE	TRUE	FALSE	TRUE	FALSE	FALSE
214	Seed469609	model214	TRUE	1	469609	Streptococcus sp.2_1_36FAA	Streptococcus sp.2_1_36FAA	469609.3	Streptococcus sp. 2_1_36FAA						Firmicutes	Bacilli	Lactobacillales	Firmicutes	Bacilli	Lactobacillales	2231411	2152	Firmicutes			RS_GCF_000161955.2	FALSE	FALSE	FALSE	FALSE	FALSE	FALSE	FALSE	FALSE	FALSE	FALSE	FALSE	FALSE	FALSE	FALSE	FALSE	FALSE	FALSE	FALSE	TRUE	FALSE	FALSE	FALSE	FALSE
215	Seed471871	model215	TRUE	1	471871	Clostridium sporogenes ATCC 15579	Clostridium sporogenes	471871.7	Clostridium sporogenes ATCC 15579, Clostridium sporogenes strain ATCC 15579, Clostridium sporogenes str. ATCC 15579				Positive	Positive	Firmicutes_A	Clostridia	Clostridiales	Firmicutes	Clostridia	Clostridiales	4102325	3701	Firmicutes		7331	RS_GCF_000155085.1	FALSE	FALSE	FALSE	FALSE	FALSE	FALSE	FALSE	FALSE	FALSE	FALSE	FALSE	FALSE	FALSE	FALSE	FALSE	TRUE	FALSE	TRUE	TRUE	FALSE	FALSE	FALSE	FALSE
216	Seed471872	model216	TRUE	1	471872	Streptococcus infantarius subsp.infantarius ATCC BAA-102	Streptococcus infantarius	471872.6	Streptococcus infantarius subsp. infantarius ATCC BAA-102, Streptococcus infantarius subsp. infantarius CCUG 43820, Streptococcus infantarius subsp. infantarius LMG 19578, Streptococcus infantarius subsp. infantarius strain ATCC BAA-102, Streptococcus infantarius subsp. infantarius str. ATCC BAA-102				Positive	Positive	Firmicutes	Bacilli	Lactobacillales	Firmicutes	Bacilli	Lactobacillales	1925187	1961	Firmicutes		791	RS_GCF_000154985.1	FALSE	FALSE	FALSE	FALSE	FALSE	FALSE	FALSE	FALSE	FALSE	FALSE	FALSE	FALSE	FALSE	FALSE	FALSE	TRUE	FALSE	TRUE	TRUE	FALSE	FALSE	FALSE	FALSE
217	Seed472759	model217	TRUE	1	472759	Nitrosococcus halophilus Nc 4	Nitrosococcus halophilus	472759.3	Nitrosococcus halophilus Nc 4, Nitrosococcus halophilus strain Nc 4, Nitrosococcus halophilus str. Nc 4	Marine	Mesophile	Aerobe	Negative	Negative	Proteobacteria	Gammaproteobacteria	Nitrosococcales	Proteobacteria	Gammaproteobacteria	Chromatiales	4145260	3992	Gammaproteobacteria	848	5039	RS_GCF_000024725.1	TRUE	FALSE	FALSE	FALSE	TRUE	FALSE	FALSE	TRUE	TRUE	FALSE	FALSE	TRUE	TRUE	FALSE	FALSE	TRUE	TRUE	FALSE	TRUE	FALSE	FALSE	FALSE	FALSE
219	Seed485915	model219	TRUE	1	485915	Desulfohalobium retbaense DSM 5692	Desulfohalobium retbaense	485915.4	Desulfohalobium retbaense DSM 5692, Desulfohalobium retbaense strain DSM 5692, Desulfohalobium retbaense str. DSM 5692	Other	Mesophile	Anaerobe	Negative	Negative	Desulfobacterota	Desulfovibrionia	Desulfovibrionales	Proteobacteria	Deltaproteobacteria	Desulfovibrionales	2909567	2554	Deltaproteobacteria	442	2173	RS_GCF_000024325.1	TRUE	FALSE	FALSE	FALSE	FALSE	TRUE	FALSE	TRUE	TRUE	FALSE	FALSE	TRUE	FALSE	TRUE	FALSE	TRUE	TRUE	FALSE	TRUE	FALSE	FALSE	FALSE	FALSE
220	Seed498848	model220	TRUE	1	498848	Thermus aquaticus Y51MC23	Thermus aquaticus	498848.5	Thermus aquaticus strain Y51MC23, Thermus aquaticus str. Y51MC23, Thermus aquaticus Y51MC23				Negative	Negative	Deinococcota	Deinococci	Deinococcales	Deinococcus-Thermus	Deinococci	Thermales	2338193	2534	Deinococcus-Thermus		6862	RS_GCF_000173055.1	FALSE	FALSE	FALSE	FALSE	FALSE	FALSE	FALSE	FALSE	FALSE	FALSE	FALSE	FALSE	FALSE	FALSE	FALSE	TRUE	TRUE	FALSE	TRUE	FALSE	FALSE	FALSE	FALSE
221	Seed500635	model221	TRUE	1	500635	Mitsuokella multacida DSM 20544	Mitsuokella multacida	500635.8	Mitsuokella multacida DSM 20544, Mitsuokella multacida NCTC 10934, Mitsuokella multacida strain DSM 20544, Mitsuokella multacida str. DSM 20544				Negative	Positive	Firmicutes_C	Negativicutes	Selenomonadales	Firmicutes	Negativicutes	Selenomonadales	2577056	2302	Firmicutes		2519	RS_GCF_000155955.1	FALSE	FALSE	FALSE	FALSE	FALSE	FALSE	FALSE	FALSE	FALSE	FALSE	FALSE	FALSE	FALSE	FALSE	FALSE	TRUE	TRUE	FALSE	TRUE	FALSE	FALSE	FALSE	FALSE
223	Seed509191	model223	TRUE	1	509191	Acetivibrio cellulolyticus CD2	Acetivibrio cellulolyticus	509191.4	Acetivibrio cellulolyticus ATCC 33288, Acetivibrio cellulolyticus CD2, Acetivibrio cellulolyticus DSM 1870, Hungateiclostridium cellulolyticum CD2				Positive		Firmicutes_A	Clostridia	Acetivibrionales	Firmicutes	Clostridia	Clostridiales	6156735	5007	Firmicutes		713	RS_GCF_000179595.2	FALSE	FALSE	FALSE	FALSE	FALSE	FALSE	FALSE	FALSE	FALSE	FALSE	FALSE	FALSE	FALSE	FALSE	FALSE	TRUE	FALSE	TRUE	TRUE	FALSE	FALSE	FALSE	FALSE
225	Seed516466	model225	TRUE	1	516466	Burkholderia sp.H160	Burkholderia sp.H160	516466.4	Burkholderia sp. H160						Proteobacteria	Gammaproteobacteria	Burkholderiales	Proteobacteria	Betaproteobacteria	Burkholderiales	7893354	7416	Betaproteobacteria			GB_GCA_000173575.1	FALSE	FALSE	FALSE	FALSE	FALSE	FALSE	FALSE	FALSE	FALSE	FALSE	FALSE	FALSE	FALSE	FALSE	FALSE	FALSE	FALSE	FALSE	TRUE	FALSE	FALSE	FALSE	FALSE
226	Seed517417	model226	TRUE	1	517417	Chlorobaculum parvum NCIB 8327	Chlorobaculum parvum	517417.4	Chlorobaculum parvum NCIB 8327, Chlorobaculum parvum strain NCIB 8327, Chlorobaculum parvum str. NCIB 8327	Fresh water	Mesophile	Facultative		Negative	Bacteroidota	Chlorobia	Chlorobiales	Chlorobi	Chlorobia	Chlorobiales	2289249	2100	Chlorobi	325	5049	RS_GCF_000020505.1	TRUE	TRUE	FALSE	FALSE	FALSE	FALSE	FALSE	TRUE	TRUE	FALSE	FALSE	TRUE	FALSE	FALSE	TRUE	FALSE	FALSE	FALSE	TRUE	FALSE	FALSE	FALSE	FALSE
227	Seed517418	model227	TRUE	1	517418	Chloroherpeton thalassium ATCC 35110	Chloroherpeton thalassium	517418.3	Chloroherpeton thalassium ATCC 35110, Chloroherpeton thalassium strain ATCC 35110, Chloroherpeton thalassium str. ATCC 35110	Fresh water	Mesophile	Facultative	Negative	Negative	Bacteroidota	Chlorobia	Chlorobiales	Chlorobi	Chlorobia	Chlorobiales	3293456	2819	Chlorobi	336	3847	RS_GCF_000020525.1	TRUE	TRUE	FALSE	FALSE	FALSE	FALSE	FALSE	TRUE	TRUE	FALSE	FALSE	TRUE	FALSE	FALSE	TRUE	TRUE	TRUE	FALSE	TRUE	FALSE	FALSE	FALSE	FALSE
228	Seed521098	model228	TRUE	1	521098	Alicyclobacillus acidocaldarius subsp.acidocaldarius DSM 446	Alicyclobacillus acidocaldarius	521098.4	Alicyclobacillus acidocaldarius subsp. acidocaldarius ATCC 27009, Alicyclobacillus acidocaldarius subsp. acidocaldarius DSM 446, Alicyclobacillus acidocaldarius subsp. acidocaldarius IFO 15652, Alicyclobacillus acidocaldarius subsp. acidocaldarius JCM 5260, Alicyclobacillus acidocaldarius subsp. acidocaldarius NBRC 15652, Alicyclobacillus acidocaldarius subsp. acidocaldarius NCIB 11725, Alicyclob…	Other	Thermophile	Aerobe	Positive	Negative	Firmicutes	Alicyclobacillia	Alicyclobacillales	Firmicutes	Bacilli	Bacillales	3205686	3153	Firmicutes	49	3949	RS_GCF_000024285.1	TRUE	FALSE	FALSE	FALSE	FALSE	TRUE	FALSE	TRUE	FALSE	FALSE	TRUE	TRUE	TRUE	FALSE	FALSE	TRUE	FALSE	TRUE	TRUE	FALSE	FALSE	FALSE	FALSE
229	Seed525246	model229	TRUE	1	525246	Actinomyces urogenitalis DSM 15434	Actinomyces urogenitalis	525246.3	Actinomyces urogenitalis DSM 15434, Actinomyces urogenitalis strain DSM 15434, Actinomyces urogenitalis str. DSM 15434				Positive	Positive	Actinobacteriota	Actinomycetia	Actinomycetales	Actinobacteria	Actinobacteria	Actinomycetales	2702812	2311	Actinobacteria		2425	RS_GCF_000159035.1	FALSE	FALSE	FALSE	FALSE	FALSE	FALSE	FALSE	FALSE	FALSE	FALSE	FALSE	FALSE	FALSE	FALSE	FALSE	TRUE	FALSE	TRUE	TRUE	TRUE	FALSE	FALSE	FALSE
231	Seed525368	model231	TRUE	1	525368	Mycobacterium parascrofulaceum ATCC BAA-614	Mycobacterium parascrofulaceum	525368.3	Mycobacterium parascrofulaceum ATCC BAA-614, Mycobacterium parascrofulaceum strain ATCC BAA-614, Mycobacterium parascrofulaceum str. ATCC BAA-614					Negative	Actinobacteriota	Actinomycetia	Mycobacteriales	Actinobacteria	Actinobacteria	Corynebacteriales	6564171	6264	Actinobacteria		6179	RS_GCF_000164135.1	FALSE	FALSE	FALSE	FALSE	FALSE	FALSE	FALSE	FALSE	FALSE	FALSE	FALSE	FALSE	FALSE	FALSE	FALSE	FALSE	FALSE	FALSE	TRUE	TRUE	FALSE	FALSE	FALSE
232	Seed525371	model232	TRUE	1	525371	Roseomonas cervicalis ATCC 49957	Roseomonas cervicalis	525371.3	Roseomonas cervicalis ATCC 49957, Roseomonas cervicalis strain ATCC 49957, Roseomonas cervicalis str. ATCC 49957				Negative	Positive	Proteobacteria	Alphaproteobacteria	Acetobacterales	Proteobacteria	Alphaproteobacteria	Rhodospirillales	5100977	4755	Alphaproteobacteria		7225	RS_GCF_000164635.1	FALSE	FALSE	FALSE	FALSE	FALSE	FALSE	FALSE	FALSE	FALSE	FALSE	FALSE	FALSE	FALSE	FALSE	FALSE	TRUE	TRUE	FALSE	TRUE	FALSE	TRUE	FALSE	FALSE
233	Seed525897	model233	TRUE	1	525897	Desulfomicrobium baculatum DSM 4028	Desulfomicrobium baculatum	525897.4	Desulfomicrobium baculatum DSM 4028, Desulfomicrobium baculatum strain DSM 4028, Desulfomicrobium baculatum str. DSM 4028		Mesophile	Anaerobe	Negative	Negative	Desulfobacterota	Desulfovibrionia	Desulfovibrionales	Proteobacteria	Deltaproteobacteria	Desulfovibrionales	3942657	3455	Deltaproteobacteria	443	6826	RS_GCF_000023225.1	FALSE	FALSE	FALSE	FALSE	FALSE	FALSE	FALSE	TRUE	TRUE	FALSE	FALSE	TRUE	FALSE	TRUE	FALSE	TRUE	TRUE	FALSE	TRUE	FALSE	FALSE	FALSE	FALSE
234	Seed52598	model234	TRUE	1	52598	Sulfitobacter sp.EE-36	Sulfitobacter sp.EE-36	52598.3	lignin enrichment culture EE-36, Sulfitobacter sp. EE36, Sulfitobacter sp. EE-36						Proteobacteria	Alphaproteobacteria	Rhodobacterales	Proteobacteria	Alphaproteobacteria	Rhodobacterales	3548498	3417	Alphaproteobacteria			RS_GCF_000152605.1	FALSE	FALSE	FALSE	FALSE	FALSE	FALSE	FALSE	FALSE	FALSE	FALSE	FALSE	FALSE	FALSE	FALSE	FALSE	FALSE	FALSE	FALSE	TRUE	FALSE	TRUE	FALSE	FALSE
238	Seed535289	model238	TRUE	1	535289	Acidovorax ebreus TPSY	Acidovorax ebreus	535289.3	Acidovorax ebreus strain TPSY, Acidovorax ebreus str. TPSY, Acidovorax ebreus TPSY, Diaphorobacter sp. TPSY	Fresh water	Mesophile	Facultative	Negative		Proteobacteria	Gammaproteobacteria	Burkholderiales	Proteobacteria	Betaproteobacteria	Burkholderiales	3796573	3526	Betaproteobacteria	20	4268	RS_GCF_000022305.1	TRUE	TRUE	FALSE	FALSE	FALSE	FALSE	FALSE	TRUE	TRUE	FALSE	FALSE	TRUE	FALSE	FALSE	TRUE	TRUE	TRUE	FALSE	TRUE	FALSE	FALSE	FALSE	FALSE
240	Seed537006	model240	TRUE	1	537006	Parabacteroides johnsonii DSM 18315	Parabacteroides johnsonii	537006.5	Parabacteroides johnsonii DSM 18315, Parabacteroides johnsonii JCM 13406, Parabacteroides johnsonii M-165, Parabacteroides johnsonii strain DSM 18315, Parabacteroides johnsonii str. DSM 18315				Negative	Positive	Bacteroidota	Bacteroidia	Bacteroidales	Bacteroidetes	Bacteroidia	Bacteroidales	4787097	4047	Bacteroidetes		2055	RS_GCF_000156495.1	FALSE	FALSE	FALSE	FALSE	FALSE	FALSE	FALSE	FALSE	FALSE	FALSE	FALSE	FALSE	FALSE	FALSE	FALSE	TRUE	TRUE	FALSE	TRUE	FALSE	FALSE	FALSE	TRUE
242	Seed537970	model242	TRUE	1	537970	Helicobacter canadensis MIT 98-5491	Helicobacter canadensis	537970.5	Helicobacter canadensis ATCC 700968, Helicobacter canadensis H438, Helicobacter canadensis MIT 98-5491, Helicobacter canadensis NCTC 13241, Helicobacter canadensis NLEP-16143, Helicobacter canadensis strain MIT 98-5491, Helicobacter canadensis str. MIT 98-5491				Negative		Campylobacterota	Campylobacteria	Campylobacterales	Proteobacteria	Epsilonproteobacteria	Campylobacterales	1633489	1582	Epsilonproteobacteria		2081	RS_GCF_000155455.1	FALSE	FALSE	FALSE	FALSE	FALSE	FALSE	FALSE	FALSE	FALSE	FALSE	FALSE	FALSE	FALSE	FALSE	FALSE	TRUE	TRUE	FALSE	TRUE	FALSE	FALSE	FALSE	FALSE
243	Seed537971	model243	TRUE	1	537971	Helicobacter cinaedi CCUG 18818 = ATCC BAA-847	Helicobacter cinaedi	537971.5	Helicobacter cinaedi ATCC BAA-847 = CCUG 18818, Helicobacter cinaedi ATCC BAA-847, Helicobacter cinaedi CCUG 18818 = ATCC BAA-847, Helicobacter cinaedi CCUG 18818				Negative		Campylobacterota	Campylobacteria	Campylobacterales	Proteobacteria	Epsilonproteobacteria	Campylobacterales	2214470	2296	Epsilonproteobacteria		6768	RS_GCF_000155475.1	FALSE	FALSE	FALSE	FALSE	FALSE	FALSE	FALSE	FALSE	FALSE	FALSE	FALSE	FALSE	FALSE	FALSE	FALSE	TRUE	TRUE	FALSE	TRUE	FALSE	FALSE	FALSE	FALSE
244	Seed537972	model244	TRUE	1	537972	Helicobacter pullorum MIT 98-5489	Helicobacter pullorum	537972.5	Helicobacter pullorum MIT 98-5489, Helicobacter pullorum strain MIT 98-5489, Helicobacter pullorum str. MIT 98-5489				Negative	Positive	Campylobacterota	Campylobacteria	Campylobacterales	Proteobacteria	Epsilonproteobacteria	Campylobacterales	1951667	1956	Epsilonproteobacteria		2641	RS_GCF_000155495.1	FALSE	FALSE	FALSE	FALSE	FALSE	FALSE	FALSE	FALSE	FALSE	FALSE	FALSE	FALSE	FALSE	FALSE	FALSE	TRUE	TRUE	FALSE	TRUE	FALSE	FALSE	FALSE	FALSE
245	Seed543728	model245	TRUE	1	543728	Variovorax paradoxus S110	Variovorax paradoxus	543728.3	Variovorax paradoxus S110, Variovorax paradoxus strain S110, Variovorax paradoxus str. S110	Soil	Mesophile	Aerobe	Negative	Negative	Proteobacteria	Gammaproteobacteria	Burkholderiales	Proteobacteria	Betaproteobacteria	Burkholderiales	6754997	6303	Betaproteobacteria	1310	1946	RS_GCF_000023345.1	TRUE	FALSE	FALSE	FALSE	FALSE	FALSE	TRUE	TRUE	TRUE	FALSE	FALSE	TRUE	TRUE	FALSE	FALSE	TRUE	TRUE	FALSE	TRUE	FALSE	FALSE	FALSE	FALSE
246	Seed546267	model246	TRUE	1	546267	Neisseria polysaccharea ATCC 43768	Neisseria polysaccharea	546267.4	Neisseria polysaccharea ATCC 43768, Neisseria polysaccharea strain ATCC 43768, Neisseria polysaccharea str. ATCC 43768				Negative	Positive	Proteobacteria	Gammaproteobacteria	Burkholderiales	Proteobacteria	Betaproteobacteria	Neisseriales	2030958	2034	Betaproteobacteria		6536	RS_GCF_000176735.1	FALSE	FALSE	FALSE	FALSE	FALSE	FALSE	FALSE	FALSE	FALSE	FALSE	FALSE	FALSE	FALSE	FALSE	FALSE	TRUE	TRUE	FALSE	TRUE	FALSE	FALSE	FALSE	FALSE
247	Seed556267	model247	TRUE	1	556267	Helicobacter winghamensis ATCC BAA-430	Helicobacter winghamensis	556267.4	Helicobacter winghamensis ATCC BAA-430, Helicobacter winghamensis strain ATCC BAA-430, Helicobacter winghamensis str. ATCC BAA-430						Campylobacterota	Campylobacteria	Campylobacterales	Proteobacteria	Epsilonproteobacteria	Campylobacterales	1690216	1683	Epsilonproteobacteria		3701	RS_GCF_000158455.1	FALSE	FALSE	FALSE	FALSE	FALSE	FALSE	FALSE	FALSE	FALSE	FALSE	FALSE	FALSE	FALSE	FALSE	FALSE	FALSE	FALSE	FALSE	TRUE	FALSE	FALSE	FALSE	FALSE
248	Seed557599	model248	TRUE	1	557599	Mycobacterium kansasii ATCC 12478	Mycobacterium kansasii	557599.3	Mycobacterium kansasii ATCC 12478, Mycobacterium kansasii strain ATCC 12478, Mycobacterium kansasii str. ATCC 12478					Negative	Actinobacteriota	Actinomycetia	Mycobacteriales	Actinobacteria	Actinobacteria	Corynebacteriales	6577228	5798	Actinobacteria		5643	RS_GCF_000157895.3	FALSE	FALSE	FALSE	FALSE	FALSE	FALSE	FALSE	FALSE	FALSE	FALSE	FALSE	FALSE	FALSE	FALSE	FALSE	FALSE	FALSE	FALSE	TRUE	TRUE	FALSE	FALSE	FALSE
249	Seed563040	model249	TRUE	1	563040	Sulfurimonas autotrophica DSM 16294	Sulfurimonas autotrophica	563040.3	Sulfurimonas autotrophica DSM 16294, Sulfurimonas autotrophica OK10, Sulfurimonas autotrophica strain DSM 16294, Sulfurimonas autotrophica str. DSM 16294	Marine	Mesophile	Aerobe	Negative		Campylobacterota	Campylobacteria	Campylobacterales	Proteobacteria	Epsilonproteobacteria	Campylobacterales	2153198	2162	Epsilonproteobacteria	1218	5166	RS_GCF_000147355.1	TRUE	FALSE	FALSE	FALSE	TRUE	FALSE	FALSE	TRUE	TRUE	FALSE	FALSE	TRUE	TRUE	FALSE	FALSE	TRUE	TRUE	FALSE	TRUE	FALSE	FALSE	FALSE	FALSE
253	Seed573066	model253	TRUE	1	573066	Pseudomonas amygdali pv. tabaci str. ATCC 11528	Pseudomonas amygdali	573066.3	Pseudomonas amygdali pv. tabaci str. ATCC 11528, Pseudomonas syringae pv. tabaci ATCC 11528, Pseudomonas syringae pv. tabaci strain ATCC 11528, Pseudomonas syringae pv. tabaci str. ATCC 11528				Negative	Negative	Proteobacteria	Gammaproteobacteria	Pseudomonadales	Proteobacteria	Gammaproteobacteria	Pseudomonadales	6129081	5467	Gammaproteobacteria		224	RS_GCF_001006455.1	FALSE	FALSE	FALSE	FALSE	FALSE	FALSE	FALSE	FALSE	FALSE	FALSE	FALSE	FALSE	FALSE	FALSE	FALSE	TRUE	TRUE	FALSE	TRUE	FALSE	FALSE	FALSE	FALSE
255	Seed575585	model255	TRUE	1	575585	Acinetobacter calcoaceticus RUH2202	Acinetobacter calcoaceticus	575585.3	Acinetobacter calcoaceticus RUH2202, Acinetobacter calcoaceticus strain RUH2202, Acinetobacter calcoaceticus str. RUH2202						Proteobacteria	Gammaproteobacteria	Pseudomonadales	Proteobacteria	Gammaproteobacteria	Pseudomonadales	3881790	3585	Gammaproteobacteria			RS_GCF_000162035.1	FALSE	FALSE	FALSE	FALSE	FALSE	FALSE	FALSE	FALSE	FALSE	FALSE	FALSE	FALSE	FALSE	FALSE	FALSE	FALSE	FALSE	FALSE	TRUE	FALSE	FALSE	FALSE	FALSE
256	Seed580331	model256	TRUE	1	580331	Thermoanaerobacter italicus Ab9	Thermoanaerobacter italicus	580331.4	Thermoanaerobacter italicus Ab9, Thermoanaerobacter italicus DSM 9252, Thermoanaerobacter italicus str. Ab9, Thermoanaerobacter italicus strain Ab9	Fresh water	Thermophile	Anaerobe	Negative	Negative	Firmicutes_A	Thermoanaerobacteria	Thermoanaerobacterales	Firmicutes	Clostridia	Thermoanaerobacterales	2451061	2382	Firmicutes	1251	6478	RS_GCF_000025645.1	TRUE	TRUE	FALSE	FALSE	FALSE	FALSE	FALSE	TRUE	FALSE	FALSE	TRUE	TRUE	FALSE	TRUE	FALSE	TRUE	TRUE	FALSE	TRUE	FALSE	FALSE	FALSE	FALSE
257	Seed580332	model257	TRUE	1	580332	Sideroxydans lithotrophicus ES-1	Sideroxydans lithotrophicus	580332.3	iron-oxidizing lithotroph ES-1, Sideroxydans lithotrophicus ES-1, Sideroxydans lithotrophicus strain ES-1, Sideroxydans lithotrophicus str. ES-1	Fresh water	Mesophile	Aerobe	Negative	Negative	Proteobacteria	Gammaproteobacteria	Burkholderiales	Proteobacteria	Betaproteobacteria	Nitrosomonadales	3003656	2974	Betaproteobacteria	1100	5025	RS_GCF_000025705.1	TRUE	TRUE	FALSE	FALSE	FALSE	FALSE	FALSE	TRUE	TRUE	FALSE	FALSE	TRUE	TRUE	FALSE	FALSE	TRUE	TRUE	FALSE	TRUE	FALSE	FALSE	FALSE	FALSE
258	Seed592022	model258	TRUE	1	592022	Bacillus megaterium DSM 319	Bacillus megaterium	592022.4	Bacillus megaterium DSM 319, Bacillus megaterium strain DSM 319, Bacillus megaterium str. DSM 319	Soil	Mesophile	Facultative	Positive		Firmicutes	Bacilli	Bacillales	Firmicutes	Bacilli	Bacillales	5097447	5192	Firmicutes	116	1516	RS_GCF_000025805.1	TRUE	FALSE	FALSE	FALSE	FALSE	FALSE	TRUE	TRUE	TRUE	FALSE	FALSE	TRUE	FALSE	FALSE	TRUE	TRUE	FALSE	TRUE	TRUE	FALSE	FALSE	FALSE	FALSE
259	Seed596153	model259	TRUE	1	596153	Alicycliphilus denitrificans BC	Alicycliphilus denitrificans	596153.3	Alicycliphilus denitrificans BC, Alicycliphilus denitrificans JCM 14587, Alicycliphilus denitrificans strain BC, Alicycliphilus denitrificans str. BC		Mesophile	Facultative	Negative		Proteobacteria	Gammaproteobacteria	Burkholderiales	Proteobacteria	Betaproteobacteria	Burkholderiales	4835713	4601	Betaproteobacteria	47	3077	RS_GCF_000179015.2	FALSE	FALSE	FALSE	FALSE	FALSE	FALSE	FALSE	TRUE	TRUE	FALSE	FALSE	TRUE	FALSE	FALSE	TRUE	TRUE	TRUE	FALSE	TRUE	FALSE	FALSE	FALSE	FALSE
260	Seed598659	model260	TRUE	1	598659	Nautilia profundicola AmH	Nautilia profundicola	598659.3	epsilon proteobacterium AmH, Nautilia profundicola AmH, Nautilia profundicola strain AmH, Nautilia profundicola str. AmH, Nautilia sp. AmH	Host,Fresh water	Thermophile	Anaerobe	Negative		Campylobacterota	Campylobacteria	Nautiliales	Proteobacteria	Epsilonproteobacteria	Nautiliales	1676444	1737	Epsilonproteobacteria	833	3585	RS_GCF_000021725.1	TRUE	TRUE	TRUE	FALSE	FALSE	FALSE	FALSE	TRUE	FALSE	FALSE	TRUE	TRUE	FALSE	TRUE	FALSE	TRUE	TRUE	FALSE	TRUE	FALSE	FALSE	FALSE	FALSE
263	Seed60480	model263	TRUE	0	60480	Shewanella sp.MR-4	Shewanella sp.MR-4	60480.18	Shewanella sp. MR-4	Marine	Mesophile	Anaerobe			Proteobacteria	Gammaproteobacteria	Enterobacterales	Proteobacteria	Gammaproteobacteria	Alteromonadales	4706287	4015	Gammaproteobacteria	1083		RS_GCF_000014685.1	TRUE	FALSE	FALSE	FALSE	TRUE	FALSE	FALSE	TRUE	TRUE	FALSE	FALSE	TRUE	FALSE	TRUE	FALSE	FALSE	FALSE	FALSE	TRUE	FALSE	FALSE	FALSE	FALSE
264	Seed608538	model264	TRUE	1	608538	Hydrogenobacter thermophilus TK-6	Hydrogenobacter thermophilus	608538.3	Hydrogenobacter thermophilus DSM 6534, Hydrogenobacter thermophilus strain TK-6, Hydrogenobacter thermophilus str. TK-6, Hydrogenobacter thermophilus TK-6	Other	Thermophile	Aerobe	Negative	Negative	Aquificota	Aquificae	Aquificales	Aquificae	Aquificae	Aquificales	1742932	1902	Aquificae	629	1666	RS_GCF_000164905.1	TRUE	FALSE	FALSE	FALSE	FALSE	TRUE	FALSE	TRUE	FALSE	FALSE	TRUE	TRUE	TRUE	FALSE	FALSE	TRUE	TRUE	FALSE	TRUE	FALSE	FALSE	TRUE	FALSE
265	Seed610130	model265	TRUE	1	610130	[Clostridium] saccharolyticum WM1	[Clostridium] saccharolyticum	610130.3	Clostridium saccharolyticum DSM 2544, [Clostridium] saccharolyticum WM1, Clostridium saccharolyticum WM1	Other	Mesophile	Anaerobe	Negative		Firmicutes_A	Clostridia	Lachnospirales	Firmicutes	Clostridia	Clostridiales	4662871	4241	Firmicutes	372	4721	RS_GCF_000144625.1	TRUE	FALSE	FALSE	FALSE	FALSE	TRUE	FALSE	TRUE	TRUE	FALSE	FALSE	TRUE	FALSE	TRUE	FALSE	TRUE	TRUE	FALSE	TRUE	FALSE	FALSE	FALSE	FALSE
266	Seed613026	model266	TRUE	1	613026	Helicobacter bilis ATCC 43879	Helicobacter bilis	613026.4	Flexispira rappini CCUG 23435, Helicobacter bilis ATCC 43879, Helicobacter bilis strain ATCC 43879, Helicobacter bilis str. ATCC 43879				Negative		Campylobacterota	Campylobacteria	Campylobacterales	Proteobacteria	Epsilonproteobacteria	Campylobacterales	2530521	2354	Epsilonproteobacteria		2012	RS_GCF_000158435.2	FALSE	FALSE	FALSE	FALSE	FALSE	FALSE	FALSE	FALSE	FALSE	FALSE	FALSE	FALSE	FALSE	FALSE	FALSE	TRUE	TRUE	FALSE	TRUE	FALSE	FALSE	FALSE	FALSE
267	Seed626418	model267	TRUE	1	626418	Burkholderia glumae BGR1	Burkholderia glumae	626418.3	Burkholderia glumae BGR1, Burkholderia glumae strain BGR1, Burkholderia glumae str. BGR1	Host	Mesophile	Aerobe	Negative	Negative	Proteobacteria	Gammaproteobacteria	Burkholderiales	Proteobacteria	Betaproteobacteria	Burkholderiales	7284636	6413	Betaproteobacteria	215	6663	RS_GCF_000022645.2	TRUE	FALSE	TRUE	FALSE	FALSE	FALSE	FALSE	TRUE	TRUE	FALSE	FALSE	TRUE	TRUE	FALSE	FALSE	TRUE	TRUE	FALSE	TRUE	FALSE	FALSE	FALSE	FALSE
268	Seed632292	model269	TRUE	1	632292	Caldicellulosiruptor hydrothermalis 108	Caldicellulosiruptor hydrothermalis	632292.3	Caldicellulosiruptor hydrothermalis 108, Caldicellulosiruptor hydrothermalis DSM 18901, Caldicellulosiruptor hydrothermalis str. 108, Caldicellulosiruptor hydrothermalis strain 108	Other	Thermophile	Anaerobe	Positive	Negative	Firmicutes_A	Thermoanaerobacteria	Caldicellulosiruptorales	Firmicutes	Clostridia	Thermoanaerobacterales	2770676	2640	Firmicutes	236	4882	RS_GCF_000166355.1	TRUE	FALSE	FALSE	FALSE	FALSE	TRUE	FALSE	TRUE	FALSE	FALSE	TRUE	TRUE	FALSE	TRUE	FALSE	TRUE	FALSE	TRUE	TRUE	FALSE	FALSE	FALSE	FALSE
269	Seed634452	model270	TRUE	1	634452	Acetobacter pasteurianus IFO 3283-01	Acetobacter pasteurianus	634452.3	Acetobacter pasteurianus IFO 3283-01			Aerobe	Negative		Proteobacteria	Alphaproteobacteria	Acetobacterales	Proteobacteria	Alphaproteobacteria	Rhodospirillales	3340249	3156	Alphaproteobacteria	2	4104	RS_GCF_000010825.1	FALSE	FALSE	FALSE	FALSE	FALSE	FALSE	FALSE	FALSE	FALSE	FALSE	FALSE	TRUE	TRUE	FALSE	FALSE	TRUE	TRUE	FALSE	TRUE	FALSE	TRUE	FALSE	FALSE
275	Seed638300	model276	TRUE	1	638300	Cardiobacterium hominis ATCC 15826	Cardiobacterium hominis	638300.3	Cardiobacterium hominis ATCC 15826, Cardiobacterium hominis strain ATCC 15826, Cardiobacterium hominis str. ATCC 15826				Negative		Proteobacteria	Gammaproteobacteria	Cardiobacteriales	Proteobacteria	Gammaproteobacteria	Cardiobacteriales	2642494	2414	Gammaproteobacteria		6537	RS_GCF_000160655.1	FALSE	FALSE	FALSE	FALSE	FALSE	FALSE	FALSE	FALSE	FALSE	FALSE	FALSE	FALSE	FALSE	FALSE	FALSE	TRUE	TRUE	FALSE	TRUE	FALSE	FALSE	FALSE	FALSE
277	Seed640511	model278	TRUE	1	640511	Burkholderia sp.CCGE1002	Burkholderia sp.CCGE1002	640511.6	Paraburkholderia sp. CCGE1002	Host	Mesophile	Facultative			Proteobacteria	Gammaproteobacteria	Burkholderiales	Proteobacteria	Betaproteobacteria	Burkholderiales	7884858	7165	Betaproteobacteria	208		RS_GCF_000092885.1	TRUE	FALSE	TRUE	FALSE	FALSE	FALSE	FALSE	TRUE	TRUE	FALSE	FALSE	TRUE	FALSE	FALSE	TRUE	FALSE	FALSE	FALSE	TRUE	FALSE	FALSE	FALSE	FALSE
278	Seed640512	model279	TRUE	1	640512	Burkholderia sp.CCGE1003	Burkholderia sp.CCGE1003	640512.3	Burkholderia sp. CCGE1003	Host	Mesophile	Facultative			Proteobacteria	Gammaproteobacteria	Burkholderiales	Proteobacteria	Betaproteobacteria	Burkholderiales	7043595	6080	Betaproteobacteria	209		RS_GCF_000148685.1	TRUE	FALSE	TRUE	FALSE	FALSE	FALSE	FALSE	TRUE	TRUE	FALSE	FALSE	TRUE	FALSE	FALSE	TRUE	FALSE	FALSE	FALSE	TRUE	FALSE	FALSE	FALSE	FALSE
279	Seed641147	model280	TRUE	1	641147	Simonsiella muelleri ATCC 29453	Simonsiella muelleri	641147.3	Simonsiella muelleri ATCC 29453, Simonsiella muelleri strain ATCC 29453, Simonsiella muelleri str. ATCC 29453				Negative	Positive	Proteobacteria	Gammaproteobacteria	Burkholderiales	Proteobacteria	Betaproteobacteria	Neisseriales	2469862	2403	Betaproteobacteria		4363	RS_GCF_002951835.1	FALSE	FALSE	FALSE	FALSE	FALSE	FALSE	FALSE	FALSE	FALSE	FALSE	FALSE	FALSE	FALSE	FALSE	FALSE	TRUE	TRUE	FALSE	TRUE	FALSE	FALSE	FALSE	FALSE
280	Seed641149	model281	TRUE	1	641149	Neisseria sp.oral taxon 014 str. F0314	Neisseria sp.oral	641149.3	Neisseria sp. oral taxon 014 strain F0314, Neisseria sp. oral taxon 014 str. F0314						Proteobacteria	Gammaproteobacteria	Burkholderiales	Proteobacteria	Betaproteobacteria	Neisseriales	2515760	2341	Betaproteobacteria			RS_GCF_000090875.1	FALSE	FALSE	FALSE	FALSE	FALSE	FALSE	FALSE	FALSE	FALSE	FALSE	FALSE	FALSE	FALSE	FALSE	FALSE	FALSE	FALSE	FALSE	TRUE	FALSE	FALSE	FALSE	FALSE
281	Seed643562	model282	TRUE	1	643562	Desulfovibrio aespoeensis Aspo-2	Desulfovibrio aespoeensis	643562.5	Desulfovibrio aespoeensis Aspo-2, Desulfovibrio aespoeensis DSM 10631, Pseudodesulfovibrio aespoeensis Aspo-2, Pseudodesulfovibrio aespoeensis DSM 10631	Soil,Fresh water	Mesophile	Anaerobe	Negative	Negative	Desulfobacterota	Desulfovibrionia	Desulfovibrionales	Proteobacteria	Deltaproteobacteria	Desulfovibrionales	3629109	3342	Deltaproteobacteria	450	706	RS_GCF_000176915.2	TRUE	TRUE	FALSE	FALSE	FALSE	FALSE	TRUE	TRUE	TRUE	FALSE	FALSE	TRUE	FALSE	TRUE	FALSE	TRUE	TRUE	FALSE	TRUE	FALSE	FALSE	FALSE	FALSE
283	Seed644107	model284	TRUE	1	644107	Silicibacter lacuscaerulensis ITI-1157	Silicibacter lacuscaerulensis	644107.3	Ruegeria lacuscaerulensis DSM 11314, Ruegeria lacuscaerulensis ITI-1157, Silicibacter lacuscaerulensis ITI-1157, Silicibacter lacuscaerulensis KCTC 2953						Proteobacteria	Alphaproteobacteria	Rhodobacterales	Proteobacteria	Alphaproteobacteria	Rhodobacterales	3523710	3495	Alphaproteobacteria			RS_GCF_000161775.1	FALSE	FALSE	FALSE	FALSE	FALSE	FALSE	FALSE	FALSE	FALSE	FALSE	FALSE	FALSE	FALSE	FALSE	FALSE	FALSE	FALSE	FALSE	TRUE	FALSE	TRUE	FALSE	FALSE
285	Seed649639	model286	TRUE	1	649639	Bacillus cellulosilyticus DSM 2522	Bacillus cellulosilyticus	649639.3	Bacillus cellulosilyticus DSM 2522, Bacillus cellulosilyticus strain DSM 2522, Bacillus cellulosilyticus str. DSM 2522, Bacillus sp. ATCC 21833, Bacillus sp. N-4, Bacillus sp. (STRAIN N-4)	Soil	Mesophile	Facultative	Positive	Negative	Firmicutes	Bacilli	Bacillales_H	Firmicutes	Bacilli	Bacillales	4681672	4327	Firmicutes	98	1852	RS_GCF_000177235.2	TRUE	FALSE	FALSE	FALSE	FALSE	FALSE	TRUE	TRUE	TRUE	FALSE	FALSE	TRUE	FALSE	FALSE	TRUE	TRUE	FALSE	TRUE	TRUE	FALSE	FALSE	FALSE	FALSE
287	Seed66692	model288	TRUE	1	66692	Bacillus clausii KSM-K16	Bacillus clausii	66692.3	Bacillus clausii KSM-K16, Bacillus sp. KSM-K16, Bacillus sp. (strain KSM-K16)	Soil	Mesophile	Aerobe			Firmicutes	Bacilli	Bacillales_H	Firmicutes	Bacilli	Bacillales	4303871	4304	Firmicutes	109	552	RS_GCF_000009825.1	TRUE	FALSE	FALSE	FALSE	FALSE	FALSE	TRUE	TRUE	TRUE	FALSE	FALSE	TRUE	TRUE	FALSE	FALSE	FALSE	FALSE	FALSE	TRUE	FALSE	FALSE	FALSE	FALSE
288	Seed667128	model289	TRUE	1	667128	Pasteurella dagmatis ATCC 43325	Pasteurella dagmatis	667128.3	Pasteurella dagmatis ATCC 43325, Pasteurella dagmatis strain ATCC 43325, Pasteurella dagmatis str. ATCC 43325				Negative	Negative	Proteobacteria	Gammaproteobacteria	Enterobacterales	Proteobacteria	Gammaproteobacteria	Pasteurellales	2263252	2017	Gammaproteobacteria		5499	RS_GCF_000163475.1	FALSE	FALSE	FALSE	FALSE	FALSE	FALSE	FALSE	FALSE	FALSE	FALSE	FALSE	FALSE	FALSE	FALSE	FALSE	TRUE	TRUE	FALSE	TRUE	FALSE	FALSE	FALSE	FALSE
289	Seed671076	model290	TRUE	1	671076	Vibrio mimicus VM573	Vibrio mimicus	671076.4	Vibrio mimicus strain VM573, Vibrio mimicus str. VM573, Vibrio mimicus VM573				Negative	Positive	Proteobacteria	Gammaproteobacteria	Enterobacterales	Proteobacteria	Gammaproteobacteria	Vibrionales	4366551	4103	Gammaproteobacteria		7580	RS_GCF_000175995.1	FALSE	FALSE	FALSE	FALSE	FALSE	FALSE	FALSE	FALSE	FALSE	FALSE	FALSE	FALSE	FALSE	FALSE	FALSE	TRUE	TRUE	FALSE	TRUE	FALSE	FALSE	FALSE	FALSE
290	Seed674977	model291	TRUE	1	674977	Vibrio alginolyticus 40B	Vibrio alginolyticus	674977.3	Vibrio alginolyticus 40B, Vibrio alginolyticus str. 40B, Vibrio alginolyticus strain 40B				Negative		Proteobacteria	Gammaproteobacteria	Enterobacterales	Proteobacteria	Gammaproteobacteria	Vibrionales	5144683	4918	Gammaproteobacteria		3515	GB_GCA_000176055.1	FALSE	FALSE	FALSE	FALSE	FALSE	FALSE	FALSE	FALSE	FALSE	FALSE	FALSE	FALSE	FALSE	FALSE	FALSE	TRUE	TRUE	FALSE	TRUE	FALSE	FALSE	FALSE	FALSE
291	Seed675817	model292	TRUE	1	675817	Photobacterium damselae subsp.damselae CIP 102761	Photobacterium damselae	675817.3	Photobacterium damselae subsp. damselae CIP 102761, Photobacterium damselae subsp. damselae strain CIP 102761, Photobacterium damselae subsp. damselae str. CIP 102761				Negative	Negative	Proteobacteria	Gammaproteobacteria	Enterobacterales	Proteobacteria	Gammaproteobacteria	Vibrionales	5046328	4443	Gammaproteobacteria		7586	RS_GCF_000176795.1	FALSE	FALSE	FALSE	FALSE	FALSE	FALSE	FALSE	FALSE	FALSE	FALSE	FALSE	FALSE	FALSE	FALSE	FALSE	TRUE	TRUE	FALSE	TRUE	FALSE	FALSE	FALSE	FALSE
292	Seed680198	model293	TRUE	1	680198	Streptomyces scabiei 87.22	Streptomyces scabiei	680198.5	Streptomyces scabiei 87.22, Streptomyces scabiei str. 87.22, Streptomyces scabiei strain 87.22	Soil	Mesophile	Aerobe			Actinobacteriota	Actinomycetia	Streptomycetales	Actinobacteria	Actinobacteria	Streptomycetales	10148695	8791	Actinobacteria	1210	7677	RS_GCF_000091305.1	TRUE	FALSE	FALSE	FALSE	FALSE	FALSE	TRUE	TRUE	TRUE	FALSE	FALSE	TRUE	TRUE	FALSE	FALSE	FALSE	FALSE	FALSE	TRUE	TRUE	FALSE	FALSE	FALSE
293	Seed683837	model294	TRUE	1	683837	Listeria seeligeri serovar 1/2b str. SLCC3954	Listeria seeligeri	683837.3	Listeria seeligeri serovar 1/2b strain SLCC3954, Listeria seeligeri serovar 1/2b str. SLCC3954		Mesophile	Facultative	Positive	Negative	Firmicutes	Bacilli	Lactobacillales	Firmicutes	Bacilli	Bacillales	2797636	2688	Firmicutes	722	5286	RS_GCF_000027145.1	FALSE	FALSE	FALSE	FALSE	FALSE	FALSE	FALSE	TRUE	TRUE	FALSE	FALSE	TRUE	FALSE	FALSE	TRUE	TRUE	FALSE	TRUE	TRUE	FALSE	FALSE	FALSE	FALSE
295	Seed68909	model296	TRUE	1	68909	Deinococcus geothermalis	Deinococcus geothermalis	68909.1	CIP 105573, Deinococcus geothermalis Ferreira et al. 1997, Deinococcus geothermalis, DSM 11300, strain AG-3a	Fresh water	Thermophile	Aerobe	Positive		Deinococcota	Deinococci	Deinococcales	Deinococcus-Thermus	Deinococci	Deinococcales	3019731	3005	Deinococcus-Thermus	427	1063	GB_GCA_002384255.1	TRUE	TRUE	FALSE	FALSE	FALSE	FALSE	FALSE	TRUE	FALSE	FALSE	TRUE	TRUE	TRUE	FALSE	FALSE	TRUE	FALSE	TRUE	TRUE	FALSE	FALSE	FALSE	FALSE
298	Seed693985	model299	TRUE	1	693985	Pseudomonas savastanoi pv. savastanoi NCPPB 3335	Pseudomonas savastanoi	693985.5	Pseudomonas savastanoi pv. savastanoi NCPPB 3335, Pseudomonas savastanoi pv. savastanoi strain NCPPB 3335, Pseudomonas savastanoi pv. savastanoi str. NCPPB 3335				Negative		Proteobacteria	Gammaproteobacteria	Pseudomonadales	Proteobacteria	Gammaproteobacteria	Pseudomonadales	6016828	5620	Gammaproteobacteria		2927	RS_GCF_000164015.3	FALSE	FALSE	FALSE	FALSE	FALSE	FALSE	FALSE	FALSE	FALSE	FALSE	FALSE	FALSE	FALSE	FALSE	FALSE	TRUE	TRUE	FALSE	TRUE	FALSE	FALSE	FALSE	FALSE
300	Seed714995	model301	TRUE	1	714995	Komagataeibacter hansenii ATCC 23769	Komagataeibacter hansenii	714995.3	Acetobacter sp. LMG 1524, Gluconacetobacter hansenii ATCC 23769, Gluconacetobacter hansenii LMG 1524, Gluconacetobacter hansenii NBRC 14816, Gluconacetobacter hansenii NCIB 8246, Gluconacetobacter hansenii NCIMB 8246, Gluconacetobacter hansenii strain ATCC 23769, Gluconacetobacter hansenii str. ATCC 23769, Komagataeibacter hansenii ATCC 23769						Proteobacteria	Alphaproteobacteria	Acetobacterales	Proteobacteria	Alphaproteobacteria	Rhodospirillales	3636659	3191	Alphaproteobacteria			RS_GCF_000164395.1	FALSE	FALSE	FALSE	FALSE	FALSE	FALSE	FALSE	FALSE	FALSE	FALSE	FALSE	FALSE	FALSE	FALSE	FALSE	FALSE	FALSE	FALSE	TRUE	FALSE	TRUE	FALSE	FALSE
301	Seed742159	model302	TRUE	1	742159	Achromobacter piechaudii ATCC 43553	Achromobacter piechaudii	742159.3	Achromobacter piechaudii ATCC 43553, Achromobacter piechaudii strain ATCC 43553, Achromobacter piechaudii str. ATCC 43553						Proteobacteria	Gammaproteobacteria	Burkholderiales	Proteobacteria	Betaproteobacteria	Burkholderiales	6154438	5613	Betaproteobacteria		6168	RS_GCF_000164035.1	FALSE	FALSE	FALSE	FALSE	FALSE	FALSE	FALSE	FALSE	FALSE	FALSE	FALSE	FALSE	FALSE	FALSE	FALSE	FALSE	FALSE	FALSE	TRUE	FALSE	FALSE	FALSE	FALSE
302	Seed744980	model303	TRUE	1	744980	Roseibium sp.TrichSKD4	Roseibium sp.TrichSKD4	744980.3	Roseibium sp. TrichSKD4						Proteobacteria	Alphaproteobacteria	Rhizobiales	Proteobacteria	Alphaproteobacteria	Rhodobacterales	5696886	5729	Alphaproteobacteria			RS_GCF_000148725.1	FALSE	FALSE	FALSE	FALSE	FALSE	FALSE	FALSE	FALSE	FALSE	FALSE	FALSE	FALSE	FALSE	FALSE	FALSE	FALSE	FALSE	FALSE	TRUE	FALSE	TRUE	FALSE	FALSE
303	Seed749219	model304	TRUE	1	749219	Moraxella catarrhalis RH4	Moraxella catarrhalis	749219.3	Moraxella catarrhalis RH4, Moraxella catarrhalis strain RH4, Moraxella catarrhalis str. RH4	Host	Mesophile	Aerobe	Positive		Proteobacteria	Gammaproteobacteria	Pseudomonadales	Proteobacteria	Gammaproteobacteria	Pseudomonadales	1836691	1663	Gammaproteobacteria	773	7621	RS_GCF_000302495.1	TRUE	FALSE	TRUE	FALSE	FALSE	FALSE	FALSE	TRUE	TRUE	FALSE	FALSE	TRUE	TRUE	FALSE	FALSE	TRUE	FALSE	TRUE	TRUE	FALSE	FALSE	FALSE	FALSE
304	Seed749414	model305	TRUE	1	749414	Streptomyces bingchenggensis BCW-1	Streptomyces bingchenggensis	749414.3	Streptomyces bingchenggensis BCW-1, Streptomyces bingchenggensis strain BCW-1, Streptomyces bingchenggensis str. BCW-1				Positive	Negative	Actinobacteriota	Actinomycetia	Streptomycetales	Actinobacteria	Actinobacteria	Streptomycetales	11936683	9968	Actinobacteria		5533	RS_GCF_000092385.1	FALSE	FALSE	FALSE	FALSE	FALSE	FALSE	FALSE	FALSE	FALSE	FALSE	FALSE	FALSE	FALSE	FALSE	FALSE	TRUE	FALSE	TRUE	TRUE	TRUE	FALSE	FALSE	FALSE
305	Seed749927	model306	TRUE	1	749927	Amycolatopsis mediterranei U32	Amycolatopsis mediterranei	749927.5	Amycolatopsis mediterranei strain U32, Amycolatopsis mediterranei str. U32, Amycolatopsis mediterranei U32				Positive	Negative	Actinobacteriota	Actinomycetia	Mycobacteriales	Actinobacteria	Actinobacteria	Pseudonocardiales	10236715	9513	Actinobacteria	59	3334	RS_GCF_000196835.1	FALSE	FALSE	FALSE	FALSE	FALSE	FALSE	FALSE	FALSE	FALSE	FALSE	FALSE	FALSE	FALSE	FALSE	FALSE	TRUE	FALSE	TRUE	TRUE	TRUE	FALSE	FALSE	FALSE
306	Seed757424	model307	TRUE	1	757424	Herbaspirillum seropedicae SmR1	Herbaspirillum seropedicae	757424.7	Herbaspirillum seropedicae SmR1, Herbaspirillum seropedicae strain SmR1, Herbaspirillum seropedicae str. SmR1	Host,Soil	Mesophile	Aerobe	Negative	Negative	Proteobacteria	Gammaproteobacteria	Burkholderiales	Proteobacteria	Betaproteobacteria	Burkholderiales	5513887	4762	Betaproteobacteria	624	4232	RS_GCF_000143225.1	TRUE	FALSE	TRUE	FALSE	FALSE	FALSE	TRUE	TRUE	TRUE	FALSE	FALSE	TRUE	TRUE	FALSE	FALSE	TRUE	TRUE	FALSE	TRUE	FALSE	FALSE	FALSE	FALSE
307	Seed760570	model308	TRUE	1	760570	Streptococcus parasanguinis ATCC 15912	Streptococcus parasanguinis	760570.3	Streptococcus parasanguinis ATCC 15912, Streptococcus parasanguinis CCUG 30417, Streptococcus parasanguinis CIP 104372, Streptococcus parasanguinis DSM 6778, Streptococcus parasanguinis GIFU 12468, Streptococcus parasanguinis GTC498, Streptococcus parasanguinis LMG 14537, Streptococcus parasanguinis strain ATCC 15912, Streptococcus parasanguinis str. ATCC 15912	Host	Mesophile	Aerobe	Positive	Positive	Firmicutes	Bacilli	Lactobacillales	Firmicutes	Bacilli	Lactobacillales	2153652	1982	Firmicutes	1162	6325	RS_GCF_000164675.2	TRUE	FALSE	TRUE	FALSE	FALSE	FALSE	FALSE	TRUE	TRUE	FALSE	FALSE	TRUE	TRUE	FALSE	FALSE	TRUE	FALSE	TRUE	TRUE	FALSE	FALSE	FALSE	FALSE
308	Seed76114	model309	TRUE	1	76114	Aromatoleum aromaticum EbN1	Aromatoleum aromaticum	76114.4	Aromatoleum aromaticum EbN1, Aromatoleum aromaticum strain EbN1, Aromatoleum aromaticum str. EbN1, Azoarcus sp. EbN1	Host,Soil	Mesophile	Facultative	Negative	Negative	Proteobacteria	Gammaproteobacteria	Burkholderiales	Proteobacteria	Betaproteobacteria	Rhodocyclales	4727255	4512	Betaproteobacteria	77	6053	RS_GCF_000025965.1	TRUE	FALSE	TRUE	FALSE	FALSE	FALSE	TRUE	TRUE	TRUE	FALSE	FALSE	TRUE	FALSE	FALSE	TRUE	TRUE	TRUE	FALSE	TRUE	FALSE	FALSE	FALSE	FALSE
309	Seed762051	model310	TRUE	1	762051	Leuconostoc kimchii IMSNU 11154	Leuconostoc kimchii	762051.3	Leuconostoc kimchii IMSNU 11154, Leuconostoc kimchii strain IMSNU 11154, Leuconostoc kimchii str. IMSNU 11154		Psychrophile	Facultative	Positive		Firmicutes	Bacilli	Lactobacillales	Firmicutes	Bacilli	Lactobacillales	2101787	2089	Firmicutes	712	7065	RS_GCF_000092505.1	FALSE	FALSE	FALSE	FALSE	FALSE	FALSE	FALSE	TRUE	FALSE	TRUE	FALSE	TRUE	FALSE	FALSE	TRUE	TRUE	FALSE	TRUE	TRUE	FALSE	FALSE	FALSE	FALSE
312	Seed78245	model313	TRUE	1	78245	Xanthobacter autotrophicus Py2	Xanthobacter autotrophicus	78245.7	Xanthobacter autotrophicus Py2, Xanthobacter autotrophicus strain Py2, Xanthobacter autotrophicus str. Py2, Xanthobacter sp. Py2	Soil,Fresh water	Mesophile	Facultative			Proteobacteria	Alphaproteobacteria	Rhizobiales	Proteobacteria	Alphaproteobacteria	Rhizobiales	5625098	5177	Alphaproteobacteria	1338	4594	RS_GCF_000017645.1	TRUE	TRUE	FALSE	FALSE	FALSE	FALSE	TRUE	TRUE	TRUE	FALSE	FALSE	TRUE	FALSE	FALSE	TRUE	FALSE	FALSE	FALSE	TRUE	FALSE	TRUE	FALSE	FALSE
313	Seed83332	model314	TRUE	0	83332	Mycobacterium tuberculosis H37Rv	Mycobacterium tuberculosis	83332.1	Mycobacterium sp. H37Rv, Mycobacterium tuberculosis H37Rv, Mycobacterium tuberculosis strain H37Rv, Mycobacterium tuberculosis str. H37Rv	Host	Mesophile	Aerobe		Negative	Actinobacteriota	Actinomycetia	Mycobacteriales	Actinobacteria	Actinobacteria	Corynebacteriales	4356336	4192	Actinobacteria	796	4365	RS_GCF_003266045.1	TRUE	FALSE	TRUE	FALSE	FALSE	FALSE	FALSE	TRUE	TRUE	FALSE	FALSE	TRUE	TRUE	FALSE	FALSE	FALSE	FALSE	FALSE	TRUE	TRUE	FALSE	FALSE	FALSE
314	Seed85962	model315	TRUE	1	85962	Helicobacter pylori 26695	Helicobacter pylori	85962.1	Helicobacter pylori 26695, Helicobacter pylori ATCC 700392, Helicobacter pylori KE26695, Helicobacter pylori str. 26695, Helicobacter pylori (strain 26695), Helicobacter pylori strain 26695	Human	Mesophile	Aerobe	Negative	Positive	Campylobacterota	Campylobacteria	Campylobacterales	Proteobacteria	Epsilonproteobacteria	Campylobacterales	1667867	1579	Epsilonproteobacteria	613	1383	RS_GCF_000008525.1	TRUE	FALSE	FALSE	TRUE	FALSE	FALSE	FALSE	TRUE	TRUE	FALSE	FALSE	TRUE	TRUE	FALSE	FALSE	TRUE	TRUE	FALSE	TRUE	FALSE	FALSE	FALSE	FALSE
317	Seed864569	model318	TRUE	1	864569	Streptococcus equinus ATCC 700338	Streptococcus equinus	864569.5	Streptococcus bovis ATCC 700338, Streptococcus equinus ATCC 700338				Positive	Negative	Firmicutes	Bacilli	Lactobacillales	Firmicutes	Bacilli	Lactobacillales	2083084	1975	Firmicutes		5930	RS_GCF_000146405.1	FALSE	FALSE	FALSE	FALSE	FALSE	FALSE	FALSE	FALSE	FALSE	FALSE	FALSE	FALSE	FALSE	FALSE	FALSE	TRUE	FALSE	TRUE	TRUE	FALSE	FALSE	FALSE	FALSE
[truncated: 10 more columns]
