# Supplementary material for: Functional comparison of metabolic networks across species
Source: Nat Commun. 2023 Mar 27;14:1699. doi: 10.1038/s41467-023-37429-5 (PMC10043025; doi:10.1038/s41467-023-37429-5)
Supplement: Supplementary file 5 — Supplementary Dataset 2 [file 41467_2023_37429_MOESM5_ESM.xlsx]

## Sheet: Sheet1
unRxns2ID	unRxns2	SubClass_1	SubClass_ID_1	Class_2	SubClass_2	Name_2	SEEDv1_Role	Class_ID_2	SubClass_ID_2	Name_ID_2	Class_3	SubClass_3	Class_ID_3	SubClass_ID_3	Class_4	SubClass_4	Name_4	Class_ID_4	SubClass_ID_4	Name_ID_4	KEGGv2_name	KEGGv2_definition	KEGGv2_ec_numbers	KEGGv2_linked_reaction	Class_5	SubClass_5	Name_5	Class_ID_5	SubClass_ID_5	Name_ID_5
1	EX_cpd00001_e	Pseudoexchange reactions	85	Pseudoexchange reactions	Pseudoexchange reactions	Pseudoexchange reactions		17	61	232	Pseudoexchange reactions	Pseudoexchange reactions	89	105	Pseudoexchange reactions	Pseudoexchange reactions	Pseudoexchange reactions	3	13	81					Pseudoexchange reactions	Pseudoexchange reactions	Pseudoexchange reactions	3	12	77
2	EX_cpd00006_e	Pseudoexchange reactions	85	Pseudoexchange reactions	Pseudoexchange reactions	Pseudoexchange reactions		17	61	232	Pseudoexchange reactions	Pseudoexchange reactions	89	105	Pseudoexchange reactions	Pseudoexchange reactions	Pseudoexchange reactions	3	13	81					Pseudoexchange reactions	Pseudoexchange reactions	Pseudoexchange reactions	3	12	77
3	EX_cpd00007_e	Pseudoexchange reactions	85	Pseudoexchange reactions	Pseudoexchange reactions	Pseudoexchange reactions		17	61	232	Pseudoexchange reactions	Pseudoexchange reactions	89	105	Pseudoexchange reactions	Pseudoexchange reactions	Pseudoexchange reactions	3	13	81					Pseudoexchange reactions	Pseudoexchange reactions	Pseudoexchange reactions	3	12	77
4	EX_cpd00009_e	Pseudoexchange reactions	85	Pseudoexchange reactions	Pseudoexchange reactions	Pseudoexchange reactions		17	61	232	Pseudoexchange reactions	Pseudoexchange reactions	89	105	Pseudoexchange reactions	Pseudoexchange reactions	Pseudoexchange reactions	3	13	81					Pseudoexchange reactions	Pseudoexchange reactions	Pseudoexchange reactions	3	12	77
5	EX_cpd00010_e	Pseudoexchange reactions	85	Pseudoexchange reactions	Pseudoexchange reactions	Pseudoexchange reactions		17	61	232	Pseudoexchange reactions	Pseudoexchange reactions	89	105	Pseudoexchange reactions	Pseudoexchange reactions	Pseudoexchange reactions	3	13	81					Pseudoexchange reactions	Pseudoexchange reactions	Pseudoexchange reactions	3	12	77
6	EX_cpd00011_e	Pseudoexchange reactions	85	Pseudoexchange reactions	Pseudoexchange reactions	Pseudoexchange reactions		17	61	232	Pseudoexchange reactions	Pseudoexchange reactions	89	105	Pseudoexchange reactions	Pseudoexchange reactions	Pseudoexchange reactions	3	13	81					Pseudoexchange reactions	Pseudoexchange reactions	Pseudoexchange reactions	3	12	77
7	EX_cpd00012_e	Pseudoexchange reactions	85	Pseudoexchange reactions	Pseudoexchange reactions	Pseudoexchange reactions		17	61	232	Pseudoexchange reactions	Pseudoexchange reactions	89	105	Pseudoexchange reactions	Pseudoexchange reactions	Pseudoexchange reactions	3	13	81					Pseudoexchange reactions	Pseudoexchange reactions	Pseudoexchange reactions	3	12	77
8	EX_cpd00013_e	Pseudoexchange reactions	85	Pseudoexchange reactions	Pseudoexchange reactions	Pseudoexchange reactions		17	61	232	Pseudoexchange reactions	Pseudoexchange reactions	89	105	Pseudoexchange reactions	Pseudoexchange reactions	Pseudoexchange reactions	3	13	81					Pseudoexchange reactions	Pseudoexchange reactions	Pseudoexchange reactions	3	12	77
9	EX_cpd00018_e	Pseudoexchange reactions	85	Pseudoexchange reactions	Pseudoexchange reactions	Pseudoexchange reactions		17	61	232	Pseudoexchange reactions	Pseudoexchange reactions	89	105	Pseudoexchange reactions	Pseudoexchange reactions	Pseudoexchange reactions	3	13	81					Pseudoexchange reactions	Pseudoexchange reactions	Pseudoexchange reactions	3	12	77
10	EX_cpd00023_e	Pseudoexchange reactions	85	Pseudoexchange reactions	Pseudoexchange reactions	Pseudoexchange reactions		17	61	232	Pseudoexchange reactions	Pseudoexchange reactions	89	105	Pseudoexchange reactions	Pseudoexchange reactions	Pseudoexchange reactions	3	13	81					Pseudoexchange reactions	Pseudoexchange reactions	Pseudoexchange reactions	3	12	77
11	EX_cpd00024_e	Pseudoexchange reactions	85	Pseudoexchange reactions	Pseudoexchange reactions	Pseudoexchange reactions		17	61	232	Pseudoexchange reactions	Pseudoexchange reactions	89	105	Pseudoexchange reactions	Pseudoexchange reactions	Pseudoexchange reactions	3	13	81					Pseudoexchange reactions	Pseudoexchange reactions	Pseudoexchange reactions	3	12	77
12	EX_cpd00027_e	Pseudoexchange reactions	85	Pseudoexchange reactions	Pseudoexchange reactions	Pseudoexchange reactions		17	61	232	Pseudoexchange reactions	Pseudoexchange reactions	89	105	Pseudoexchange reactions	Pseudoexchange reactions	Pseudoexchange reactions	3	13	81					Pseudoexchange reactions	Pseudoexchange reactions	Pseudoexchange reactions	3	12	77
13	EX_cpd00028_e	Pseudoexchange reactions	85	Pseudoexchange reactions	Pseudoexchange reactions	Pseudoexchange reactions		17	61	232	Pseudoexchange reactions	Pseudoexchange reactions	89	105	Pseudoexchange reactions	Pseudoexchange reactions	Pseudoexchange reactions	3	13	81					Pseudoexchange reactions	Pseudoexchange reactions	Pseudoexchange reactions	3	12	77
14	EX_cpd00030_e	Pseudoexchange reactions	85	Pseudoexchange reactions	Pseudoexchange reactions	Pseudoexchange reactions		17	61	232	Pseudoexchange reactions	Pseudoexchange reactions	89	105	Pseudoexchange reactions	Pseudoexchange reactions	Pseudoexchange reactions	3	13	81					Pseudoexchange reactions	Pseudoexchange reactions	Pseudoexchange reactions	3	12	77
15	EX_cpd00033_e	Pseudoexchange reactions	85	Pseudoexchange reactions	Pseudoexchange reactions	Pseudoexchange reactions		17	61	232	Pseudoexchange reactions	Pseudoexchange reactions	89	105	Pseudoexchange reactions	Pseudoexchange reactions	Pseudoexchange reactions	3	13	81					Pseudoexchange reactions	Pseudoexchange reactions	Pseudoexchange reactions	3	12	77
16	EX_cpd00034_e	Pseudoexchange reactions	85	Pseudoexchange reactions	Pseudoexchange reactions	Pseudoexchange reactions		17	61	232	Pseudoexchange reactions	Pseudoexchange reactions	89	105	Pseudoexchange reactions	Pseudoexchange reactions	Pseudoexchange reactions	3	13	81					Pseudoexchange reactions	Pseudoexchange reactions	Pseudoexchange reactions	3	12	77
17	EX_cpd00035_e	Pseudoexchange reactions	85	Pseudoexchange reactions	Pseudoexchange reactions	Pseudoexchange reactions		17	61	232	Pseudoexchange reactions	Pseudoexchange reactions	89	105	Pseudoexchange reactions	Pseudoexchange reactions	Pseudoexchange reactions	3	13	81					Pseudoexchange reactions	Pseudoexchange reactions	Pseudoexchange reactions	3	12	77
18	EX_cpd00036_e	Pseudoexchange reactions	85	Pseudoexchange reactions	Pseudoexchange reactions	Pseudoexchange reactions		17	61	232	Pseudoexchange reactions	Pseudoexchange reactions	89	105	Pseudoexchange reactions	Pseudoexchange reactions	Pseudoexchange reactions	3	13	81					Pseudoexchange reactions	Pseudoexchange reactions	Pseudoexchange reactions	3	12	77
19	EX_cpd00039_e	Pseudoexchange reactions	85	Pseudoexchange reactions	Pseudoexchange reactions	Pseudoexchange reactions		17	61	232	Pseudoexchange reactions	Pseudoexchange reactions	89	105	Pseudoexchange reactions	Pseudoexchange reactions	Pseudoexchange reactions	3	13	81					Pseudoexchange reactions	Pseudoexchange reactions	Pseudoexchange reactions	3	12	77
20	EX_cpd00041_e	Pseudoexchange reactions	85	Pseudoexchange reactions	Pseudoexchange reactions	Pseudoexchange reactions		17	61	232	Pseudoexchange reactions	Pseudoexchange reactions	89	105	Pseudoexchange reactions	Pseudoexchange reactions	Pseudoexchange reactions	3	13	81					Pseudoexchange reactions	Pseudoexchange reactions	Pseudoexchange reactions	3	12	77
21	EX_cpd00045_e	Pseudoexchange reactions	85	Pseudoexchange reactions	Pseudoexchange reactions	Pseudoexchange reactions		17	61	232	Pseudoexchange reactions	Pseudoexchange reactions	89	105	Pseudoexchange reactions	Pseudoexchange reactions	Pseudoexchange reactions	3	13	81					Pseudoexchange reactions	Pseudoexchange reactions	Pseudoexchange reactions	3	12	77
22	EX_cpd00047_e	Pseudoexchange reactions	85	Pseudoexchange reactions	Pseudoexchange reactions	Pseudoexchange reactions		17	61	232	Pseudoexchange reactions	Pseudoexchange reactions	89	105	Pseudoexchange reactions	Pseudoexchange reactions	Pseudoexchange reactions	3	13	81					Pseudoexchange reactions	Pseudoexchange reactions	Pseudoexchange reactions	3	12	77
23	EX_cpd00048_e	Pseudoexchange reactions	85	Pseudoexchange reactions	Pseudoexchange reactions	Pseudoexchange reactions		17	61	232	Pseudoexchange reactions	Pseudoexchange reactions	89	105	Pseudoexchange reactions	Pseudoexchange reactions	Pseudoexchange reactions	3	13	81					Pseudoexchange reactions	Pseudoexchange reactions	Pseudoexchange reactions	3	12	77
24	EX_cpd00051_e	Pseudoexchange reactions	85	Pseudoexchange reactions	Pseudoexchange reactions	Pseudoexchange reactions		17	61	232	Pseudoexchange reactions	Pseudoexchange reactions	89	105	Pseudoexchange reactions	Pseudoexchange reactions	Pseudoexchange reactions	3	13	81					Pseudoexchange reactions	Pseudoexchange reactions	Pseudoexchange reactions	3	12	77
25	EX_cpd00053_e	Pseudoexchange reactions	85	Pseudoexchange reactions	Pseudoexchange reactions	Pseudoexchange reactions		17	61	232	Pseudoexchange reactions	Pseudoexchange reactions	89	105	Pseudoexchange reactions	Pseudoexchange reactions	Pseudoexchange reactions	3	13	81					Pseudoexchange reactions	Pseudoexchange reactions	Pseudoexchange reactions	3	12	77
26	EX_cpd00054_e	Pseudoexchange reactions	85	Pseudoexchange reactions	Pseudoexchange reactions	Pseudoexchange reactions		17	61	232	Pseudoexchange reactions	Pseudoexchange reactions	89	105	Pseudoexchange reactions	Pseudoexchange reactions	Pseudoexchange reactions	3	13	81					Pseudoexchange reactions	Pseudoexchange reactions	Pseudoexchange reactions	3	12	77
27	EX_cpd00058_e	Pseudoexchange reactions	85	Pseudoexchange reactions	Pseudoexchange reactions	Pseudoexchange reactions		17	61	232	Pseudoexchange reactions	Pseudoexchange reactions	89	105	Pseudoexchange reactions	Pseudoexchange reactions	Pseudoexchange reactions	3	13	81					Pseudoexchange reactions	Pseudoexchange reactions	Pseudoexchange reactions	3	12	77
28	EX_cpd00059_e	Pseudoexchange reactions	85	Pseudoexchange reactions	Pseudoexchange reactions	Pseudoexchange reactions		17	61	232	Pseudoexchange reactions	Pseudoexchange reactions	89	105	Pseudoexchange reactions	Pseudoexchange reactions	Pseudoexchange reactions	3	13	81					Pseudoexchange reactions	Pseudoexchange reactions	Pseudoexchange reactions	3	12	77
29	EX_cpd00060_e	Pseudoexchange reactions	85	Pseudoexchange reactions	Pseudoexchange reactions	Pseudoexchange reactions		17	61	232	Pseudoexchange reactions	Pseudoexchange reactions	89	105	Pseudoexchange reactions	Pseudoexchange reactions	Pseudoexchange reactions	3	13	81					Pseudoexchange reactions	Pseudoexchange reactions	Pseudoexchange reactions	3	12	77
30	EX_cpd00063_e	Pseudoexchange reactions	85	Pseudoexchange reactions	Pseudoexchange reactions	Pseudoexchange reactions		17	61	232	Pseudoexchange reactions	Pseudoexchange reactions	89	105	Pseudoexchange reactions	Pseudoexchange reactions	Pseudoexchange reactions	3	13	81					Pseudoexchange reactions	Pseudoexchange reactions	Pseudoexchange reactions	3	12	77
31	EX_cpd00064_e	Pseudoexchange reactions	85	Pseudoexchange reactions	Pseudoexchange reactions	Pseudoexchange reactions		17	61	232	Pseudoexchange reactions	Pseudoexchange reactions	89	105	Pseudoexchange reactions	Pseudoexchange reactions	Pseudoexchange reactions	3	13	81					Pseudoexchange reactions	Pseudoexchange reactions	Pseudoexchange reactions	3	12	77
32	EX_cpd00065_e	Pseudoexchange reactions	85	Pseudoexchange reactions	Pseudoexchange reactions	Pseudoexchange reactions		17	61	232	Pseudoexchange reactions	Pseudoexchange reactions	89	105	Pseudoexchange reactions	Pseudoexchange reactions	Pseudoexchange reactions	3	13	81					Pseudoexchange reactions	Pseudoexchange reactions	Pseudoexchange reactions	3	12	77
33	EX_cpd00066_e	Pseudoexchange reactions	85	Pseudoexchange reactions	Pseudoexchange reactions	Pseudoexchange reactions		17	61	232	Pseudoexchange reactions	Pseudoexchange reactions	89	105	Pseudoexchange reactions	Pseudoexchange reactions	Pseudoexchange reactions	3	13	81					Pseudoexchange reactions	Pseudoexchange reactions	Pseudoexchange reactions	3	12	77
34	EX_cpd00067_e	Pseudoexchange reactions	85	Pseudoexchange reactions	Pseudoexchange reactions	Pseudoexchange reactions		17	61	232	Pseudoexchange reactions	Pseudoexchange reactions	89	105	Pseudoexchange reactions	Pseudoexchange reactions	Pseudoexchange reactions	3	13	81					Pseudoexchange reactions	Pseudoexchange reactions	Pseudoexchange reactions	3	12	77
35	EX_cpd00069_e	Pseudoexchange reactions	85	Pseudoexchange reactions	Pseudoexchange reactions	Pseudoexchange reactions		17	61	232	Pseudoexchange reactions	Pseudoexchange reactions	89	105	Pseudoexchange reactions	Pseudoexchange reactions	Pseudoexchange reactions	3	13	81					Pseudoexchange reactions	Pseudoexchange reactions	Pseudoexchange reactions	3	12	77
36	EX_cpd00073_e	Pseudoexchange reactions	85	Pseudoexchange reactions	Pseudoexchange reactions	Pseudoexchange reactions		17	61	232	Pseudoexchange reactions	Pseudoexchange reactions	89	105	Pseudoexchange reactions	Pseudoexchange reactions	Pseudoexchange reactions	3	13	81					Pseudoexchange reactions	Pseudoexchange reactions	Pseudoexchange reactions	3	12	77
37	EX_cpd00074_e	Pseudoexchange reactions	85	Pseudoexchange reactions	Pseudoexchange reactions	Pseudoexchange reactions		17	61	232	Pseudoexchange reactions	Pseudoexchange reactions	89	105	Pseudoexchange reactions	Pseudoexchange reactions	Pseudoexchange reactions	3	13	81					Pseudoexchange reactions	Pseudoexchange reactions	Pseudoexchange reactions	3	12	77
38	EX_cpd00075_e	Pseudoexchange reactions	85	Pseudoexchange reactions	Pseudoexchange reactions	Pseudoexchange reactions		17	61	232	Pseudoexchange reactions	Pseudoexchange reactions	89	105	Pseudoexchange reactions	Pseudoexchange reactions	Pseudoexchange reactions	3	13	81					Pseudoexchange reactions	Pseudoexchange reactions	Pseudoexchange reactions	3	12	77
39	EX_cpd00076_e	Pseudoexchange reactions	85	Pseudoexchange reactions	Pseudoexchange reactions	Pseudoexchange reactions		17	61	232	Pseudoexchange reactions	Pseudoexchange reactions	89	105	Pseudoexchange reactions	Pseudoexchange reactions	Pseudoexchange reactions	3	13	81					Pseudoexchange reactions	Pseudoexchange reactions	Pseudoexchange reactions	3	12	77
40	EX_cpd00079_e	Pseudoexchange reactions	85	Pseudoexchange reactions	Pseudoexchange reactions	Pseudoexchange reactions		17	61	232	Pseudoexchange reactions	Pseudoexchange reactions	89	105	Pseudoexchange reactions	Pseudoexchange reactions	Pseudoexchange reactions	3	13	81					Pseudoexchange reactions	Pseudoexchange reactions	Pseudoexchange reactions	3	12	77
41	EX_cpd00080_e	Pseudoexchange reactions	85	Pseudoexchange reactions	Pseudoexchange reactions	Pseudoexchange reactions		17	61	232	Pseudoexchange reactions	Pseudoexchange reactions	89	105	Pseudoexchange reactions	Pseudoexchange reactions	Pseudoexchange reactions	3	13	81					Pseudoexchange reactions	Pseudoexchange reactions	Pseudoexchange reactions	3	12	77
42	EX_cpd00081_e	Pseudoexchange reactions	85	Pseudoexchange reactions	Pseudoexchange reactions	Pseudoexchange reactions		17	61	232	Pseudoexchange reactions	Pseudoexchange reactions	89	105	Pseudoexchange reactions	Pseudoexchange reactions	Pseudoexchange reactions	3	13	81					Pseudoexchange reactions	Pseudoexchange reactions	Pseudoexchange reactions	3	12	77
43	EX_cpd00082_e	Pseudoexchange reactions	85	Pseudoexchange reactions	Pseudoexchange reactions	Pseudoexchange reactions		17	61	232	Pseudoexchange reactions	Pseudoexchange reactions	89	105	Pseudoexchange reactions	Pseudoexchange reactions	Pseudoexchange reactions	3	13	81					Pseudoexchange reactions	Pseudoexchange reactions	Pseudoexchange reactions	3	12	77
44	EX_cpd00084_e	Pseudoexchange reactions	85	Pseudoexchange reactions	Pseudoexchange reactions	Pseudoexchange reactions		17	61	232	Pseudoexchange reactions	Pseudoexchange reactions	89	105	Pseudoexchange reactions	Pseudoexchange reactions	Pseudoexchange reactions	3	13	81					Pseudoexchange reactions	Pseudoexchange reactions	Pseudoexchange reactions	3	12	77
45	EX_cpd00085_e	Pseudoexchange reactions	85	Pseudoexchange reactions	Pseudoexchange reactions	Pseudoexchange reactions		17	61	232	Pseudoexchange reactions	Pseudoexchange reactions	89	105	Pseudoexchange reactions	Pseudoexchange reactions	Pseudoexchange reactions	3	13	81					Pseudoexchange reactions	Pseudoexchange reactions	Pseudoexchange reactions	3	12	77
46	EX_cpd00089_e	Pseudoexchange reactions	85	Pseudoexchange reactions	Pseudoexchange reactions	Pseudoexchange reactions		17	61	232	Pseudoexchange reactions	Pseudoexchange reactions	89	105	Pseudoexchange reactions	Pseudoexchange reactions	Pseudoexchange reactions	3	13	81					Pseudoexchange reactions	Pseudoexchange reactions	Pseudoexchange reactions	3	12	77
47	EX_cpd00091_e	Pseudoexchange reactions	85	Pseudoexchange reactions	Pseudoexchange reactions	Pseudoexchange reactions		17	61	232	Pseudoexchange reactions	Pseudoexchange reactions	89	105	Pseudoexchange reactions	Pseudoexchange reactions	Pseudoexchange reactions	3	13	81					Pseudoexchange reactions	Pseudoexchange reactions	Pseudoexchange reactions	3	12	77
48	EX_cpd00092_e	Pseudoexchange reactions	85	Pseudoexchange reactions	Pseudoexchange reactions	Pseudoexchange reactions		17	61	232	Pseudoexchange reactions	Pseudoexchange reactions	89	105	Pseudoexchange reactions	Pseudoexchange reactions	Pseudoexchange reactions	3	13	81					Pseudoexchange reactions	Pseudoexchange reactions	Pseudoexchange reactions	3	12	77
49	EX_cpd00093_e	Pseudoexchange reactions	85	Pseudoexchange reactions	Pseudoexchange reactions	Pseudoexchange reactions		17	61	232	Pseudoexchange reactions	Pseudoexchange reactions	89	105	Pseudoexchange reactions	Pseudoexchange reactions	Pseudoexchange reactions	3	13	81					Pseudoexchange reactions	Pseudoexchange reactions	Pseudoexchange reactions	3	12	77
50	EX_cpd00094_e	Pseudoexchange reactions	85	Pseudoexchange reactions	Pseudoexchange reactions	Pseudoexchange reactions		17	61	232	Pseudoexchange reactions	Pseudoexchange reactions	89	105	Pseudoexchange reactions	Pseudoexchange reactions	Pseudoexchange reactions	3	13	81					Pseudoexchange reactions	Pseudoexchange reactions	Pseudoexchange reactions	3	12	77
51	EX_cpd00098_e	Pseudoexchange reactions	85	Pseudoexchange reactions	Pseudoexchange reactions	Pseudoexchange reactions		17	61	232	Pseudoexchange reactions	Pseudoexchange reactions	89	105	Pseudoexchange reactions	Pseudoexchange reactions	Pseudoexchange reactions	3	13	81					Pseudoexchange reactions	Pseudoexchange reactions	Pseudoexchange reactions	3	12	77
52	EX_cpd00099_e	Pseudoexchange reactions	85	Pseudoexchange reactions	Pseudoexchange reactions	Pseudoexchange reactions		17	61	232	Pseudoexchange reactions	Pseudoexchange reactions	89	105	Pseudoexchange reactions	Pseudoexchange reactions	Pseudoexchange reactions	3	13	81					Pseudoexchange reactions	Pseudoexchange reactions	Pseudoexchange reactions	3	12	77
53	EX_cpd00100_e	Pseudoexchange reactions	85	Pseudoexchange reactions	Pseudoexchange reactions	Pseudoexchange reactions		17	61	232	Pseudoexchange reactions	Pseudoexchange reactions	89	105	Pseudoexchange reactions	Pseudoexchange reactions	Pseudoexchange reactions	3	13	81					Pseudoexchange reactions	Pseudoexchange reactions	Pseudoexchange reactions	3	12	77
54	EX_cpd00104_e	Pseudoexchange reactions	85	Pseudoexchange reactions	Pseudoexchange reactions	Pseudoexchange reactions		17	61	232	Pseudoexchange reactions	Pseudoexchange reactions	89	105	Pseudoexchange reactions	Pseudoexchange reactions	Pseudoexchange reactions	3	13	81					Pseudoexchange reactions	Pseudoexchange reactions	Pseudoexchange reactions	3	12	77
55	EX_cpd00105_e	Pseudoexchange reactions	85	Pseudoexchange reactions	Pseudoexchange reactions	Pseudoexchange reactions		17	61	232	Pseudoexchange reactions	Pseudoexchange reactions	89	105	Pseudoexchange reactions	Pseudoexchange reactions	Pseudoexchange reactions	3	13	81					Pseudoexchange reactions	Pseudoexchange reactions	Pseudoexchange reactions	3	12	77
56	EX_cpd00106_e	Pseudoexchange reactions	85	Pseudoexchange reactions	Pseudoexchange reactions	Pseudoexchange reactions		17	61	232	Pseudoexchange reactions	Pseudoexchange reactions	89	105	Pseudoexchange reactions	Pseudoexchange reactions	Pseudoexchange reactions	3	13	81					Pseudoexchange reactions	Pseudoexchange reactions	Pseudoexchange reactions	3	12	77
57	EX_cpd00107_e	Pseudoexchange reactions	85	Pseudoexchange reactions	Pseudoexchange reactions	Pseudoexchange reactions		17	61	232	Pseudoexchange reactions	Pseudoexchange reactions	89	105	Pseudoexchange reactions	Pseudoexchange reactions	Pseudoexchange reactions	3	13	81					Pseudoexchange reactions	Pseudoexchange reactions	Pseudoexchange reactions	3	12	77
58	EX_cpd00108_e	Pseudoexchange reactions	85	Pseudoexchange reactions	Pseudoexchange reactions	Pseudoexchange reactions		17	61	232	Pseudoexchange reactions	Pseudoexchange reactions	89	105	Pseudoexchange reactions	Pseudoexchange reactions	Pseudoexchange reactions	3	13	81					Pseudoexchange reactions	Pseudoexchange reactions	Pseudoexchange reactions	3	12	77
59	EX_cpd00111_e	Pseudoexchange reactions	85	Pseudoexchange reactions	Pseudoexchange reactions	Pseudoexchange reactions		17	61	232	Pseudoexchange reactions	Pseudoexchange reactions	89	105	Pseudoexchange reactions	Pseudoexchange reactions	Pseudoexchange reactions	3	13	81					Pseudoexchange reactions	Pseudoexchange reactions	Pseudoexchange reactions	3	12	77
60	EX_cpd00116_e	Pseudoexchange reactions	85	Pseudoexchange reactions	Pseudoexchange reactions	Pseudoexchange reactions		17	61	232	Pseudoexchange reactions	Pseudoexchange reactions	89	105	Pseudoexchange reactions	Pseudoexchange reactions	Pseudoexchange reactions	3	13	81					Pseudoexchange reactions	Pseudoexchange reactions	Pseudoexchange reactions	3	12	77
61	EX_cpd00117_e	Pseudoexchange reactions	85	Pseudoexchange reactions	Pseudoexchange reactions	Pseudoexchange reactions		17	61	232	Pseudoexchange reactions	Pseudoexchange reactions	89	105	Pseudoexchange reactions	Pseudoexchange reactions	Pseudoexchange reactions	3	13	81					Pseudoexchange reactions	Pseudoexchange reactions	Pseudoexchange reactions	3	12	77
62	EX_cpd00118_e	Pseudoexchange reactions	85	Pseudoexchange reactions	Pseudoexchange reactions	Pseudoexchange reactions		17	61	232	Pseudoexchange reactions	Pseudoexchange reactions	89	105	Pseudoexchange reactions	Pseudoexchange reactions	Pseudoexchange reactions	3	13	81					Pseudoexchange reactions	Pseudoexchange reactions	Pseudoexchange reactions	3	12	77
63	EX_cpd00119_e	Pseudoexchange reactions	85	Pseudoexchange reactions	Pseudoexchange reactions	Pseudoexchange reactions		17	61	232	Pseudoexchange reactions	Pseudoexchange reactions	89	105	Pseudoexchange reactions	Pseudoexchange reactions	Pseudoexchange reactions	3	13	81					Pseudoexchange reactions	Pseudoexchange reactions	Pseudoexchange reactions	3	12	77
64	EX_cpd00121_e	Pseudoexchange reactions	85	Pseudoexchange reactions	Pseudoexchange reactions	Pseudoexchange reactions		17	61	232	Pseudoexchange reactions	Pseudoexchange reactions	89	105	Pseudoexchange reactions	Pseudoexchange reactions	Pseudoexchange reactions	3	13	81					Pseudoexchange reactions	Pseudoexchange reactions	Pseudoexchange reactions	3	12	77
65	EX_cpd00122_e	Pseudoexchange reactions	85	Pseudoexchange reactions	Pseudoexchange reactions	Pseudoexchange reactions		17	61	232	Pseudoexchange reactions	Pseudoexchange reactions	89	105	Pseudoexchange reactions	Pseudoexchange reactions	Pseudoexchange reactions	3	13	81					Pseudoexchange reactions	Pseudoexchange reactions	Pseudoexchange reactions	3	12	77
66	EX_cpd00126_e	Pseudoexchange reactions	85	Pseudoexchange reactions	Pseudoexchange reactions	Pseudoexchange reactions		17	61	232	Pseudoexchange reactions	Pseudoexchange reactions	89	105	Pseudoexchange reactions	Pseudoexchange reactions	Pseudoexchange reactions	3	13	81					Pseudoexchange reactions	Pseudoexchange reactions	Pseudoexchange reactions	3	12	77
67	EX_cpd00128_e	Pseudoexchange reactions	85	Pseudoexchange reactions	Pseudoexchange reactions	Pseudoexchange reactions		17	61	232	Pseudoexchange reactions	Pseudoexchange reactions	89	105	Pseudoexchange reactions	Pseudoexchange reactions	Pseudoexchange reactions	3	13	81					Pseudoexchange reactions	Pseudoexchange reactions	Pseudoexchange reactions	3	12	77
68	EX_cpd00129_e	Pseudoexchange reactions	85	Pseudoexchange reactions	Pseudoexchange reactions	Pseudoexchange reactions		17	61	232	Pseudoexchange reactions	Pseudoexchange reactions	89	105	Pseudoexchange reactions	Pseudoexchange reactions	Pseudoexchange reactions	3	13	81					Pseudoexchange reactions	Pseudoexchange reactions	Pseudoexchange reactions	3	12	77
69	EX_cpd00130_e	Pseudoexchange reactions	85	Pseudoexchange reactions	Pseudoexchange reactions	Pseudoexchange reactions		17	61	232	Pseudoexchange reactions	Pseudoexchange reactions	89	105	Pseudoexchange reactions	Pseudoexchange reactions	Pseudoexchange reactions	3	13	81					Pseudoexchange reactions	Pseudoexchange reactions	Pseudoexchange reactions	3	12	77
70	EX_cpd00132_e	Pseudoexchange reactions	85	Pseudoexchange reactions	Pseudoexchange reactions	Pseudoexchange reactions		17	61	232	Pseudoexchange reactions	Pseudoexchange reactions	89	105	Pseudoexchange reactions	Pseudoexchange reactions	Pseudoexchange reactions	3	13	81					Pseudoexchange reactions	Pseudoexchange reactions	Pseudoexchange reactions	3	12	77
71	EX_cpd00133_e	Pseudoexchange reactions	85	Pseudoexchange reactions	Pseudoexchange reactions	Pseudoexchange reactions		17	61	232	Pseudoexchange reactions	Pseudoexchange reactions	89	105	Pseudoexchange reactions	Pseudoexchange reactions	Pseudoexchange reactions	3	13	81					Pseudoexchange reactions	Pseudoexchange reactions	Pseudoexchange reactions	3	12	77
72	EX_cpd00136_e	Pseudoexchange reactions	85	Pseudoexchange reactions	Pseudoexchange reactions	Pseudoexchange reactions		17	61	232	Pseudoexchange reactions	Pseudoexchange reactions	89	105	Pseudoexchange reactions	Pseudoexchange reactions	Pseudoexchange reactions	3	13	81					Pseudoexchange reactions	Pseudoexchange reactions	Pseudoexchange reactions	3	12	77
73	EX_cpd00137_e	Pseudoexchange reactions	85	Pseudoexchange reactions	Pseudoexchange reactions	Pseudoexchange reactions		17	61	232	Pseudoexchange reactions	Pseudoexchange reactions	89	105	Pseudoexchange reactions	Pseudoexchange reactions	Pseudoexchange reactions	3	13	81					Pseudoexchange reactions	Pseudoexchange reactions	Pseudoexchange reactions	3	12	77
74	EX_cpd00138_e	Pseudoexchange reactions	85	Pseudoexchange reactions	Pseudoexchange reactions	Pseudoexchange reactions		17	61	232	Pseudoexchange reactions	Pseudoexchange reactions	89	105	Pseudoexchange reactions	Pseudoexchange reactions	Pseudoexchange reactions	3	13	81					Pseudoexchange reactions	Pseudoexchange reactions	Pseudoexchange reactions	3	12	77
75	EX_cpd00139_e	Pseudoexchange reactions	85	Pseudoexchange reactions	Pseudoexchange reactions	Pseudoexchange reactions		17	61	232	Pseudoexchange reactions	Pseudoexchange reactions	89	105	Pseudoexchange reactions	Pseudoexchange reactions	Pseudoexchange reactions	3	13	81					Pseudoexchange reactions	Pseudoexchange reactions	Pseudoexchange reactions	3	12	77
76	EX_cpd00141_e	Pseudoexchange reactions	85	Pseudoexchange reactions	Pseudoexchange reactions	Pseudoexchange reactions		17	61	232	Pseudoexchange reactions	Pseudoexchange reactions	89	105	Pseudoexchange reactions	Pseudoexchange reactions	Pseudoexchange reactions	3	13	81					Pseudoexchange reactions	Pseudoexchange reactions	Pseudoexchange reactions	3	12	77
77	EX_cpd00142_e	Pseudoexchange reactions	85	Pseudoexchange reactions	Pseudoexchange reactions	Pseudoexchange reactions		17	61	232	Pseudoexchange reactions	Pseudoexchange reactions	89	105	Pseudoexchange reactions	Pseudoexchange reactions	Pseudoexchange reactions	3	13	81					Pseudoexchange reactions	Pseudoexchange reactions	Pseudoexchange reactions	3	12	77
78	EX_cpd00147_e	Pseudoexchange reactions	85	Pseudoexchange reactions	Pseudoexchange reactions	Pseudoexchange reactions		17	61	232	Pseudoexchange reactions	Pseudoexchange reactions	89	105	Pseudoexchange reactions	Pseudoexchange reactions	Pseudoexchange reactions	3	13	81					Pseudoexchange reactions	Pseudoexchange reactions	Pseudoexchange reactions	3	12	77
79	EX_cpd00149_e	Pseudoexchange reactions	85	Pseudoexchange reactions	Pseudoexchange reactions	Pseudoexchange reactions		17	61	232	Pseudoexchange reactions	Pseudoexchange reactions	89	105	Pseudoexchange reactions	Pseudoexchange reactions	Pseudoexchange reactions	3	13	81					Pseudoexchange reactions	Pseudoexchange reactions	Pseudoexchange reactions	3	12	77
80	EX_cpd00151_e	Pseudoexchange reactions	85	Pseudoexchange reactions	Pseudoexchange reactions	Pseudoexchange reactions		17	61	232	Pseudoexchange reactions	Pseudoexchange reactions	89	105	Pseudoexchange reactions	Pseudoexchange reactions	Pseudoexchange reactions	3	13	81					Pseudoexchange reactions	Pseudoexchange reactions	Pseudoexchange reactions	3	12	77
81	EX_cpd00152_e	Pseudoexchange reactions	85	Pseudoexchange reactions	Pseudoexchange reactions	Pseudoexchange reactions		17	61	232	Pseudoexchange reactions	Pseudoexchange reactions	89	105	Pseudoexchange reactions	Pseudoexchange reactions	Pseudoexchange reactions	3	13	81					Pseudoexchange reactions	Pseudoexchange reactions	Pseudoexchange reactions	3	12	77
82	EX_cpd00154_e	Pseudoexchange reactions	85	Pseudoexchange reactions	Pseudoexchange reactions	Pseudoexchange reactions		17	61	232	Pseudoexchange reactions	Pseudoexchange reactions	89	105	Pseudoexchange reactions	Pseudoexchange reactions	Pseudoexchange reactions	3	13	81					Pseudoexchange reactions	Pseudoexchange reactions	Pseudoexchange reactions	3	12	77
83	EX_cpd00155_e	Pseudoexchange reactions	85	Pseudoexchange reactions	Pseudoexchange reactions	Pseudoexchange reactions		17	61	232	Pseudoexchange reactions	Pseudoexchange reactions	89	105	Pseudoexchange reactions	Pseudoexchange reactions	Pseudoexchange reactions	3	13	81					Pseudoexchange reactions	Pseudoexchange reactions	Pseudoexchange reactions	3	12	77
84	EX_cpd00156_e	Pseudoexchange reactions	85	Pseudoexchange reactions	Pseudoexchange reactions	Pseudoexchange reactions		17	61	232	Pseudoexchange reactions	Pseudoexchange reactions	89	105	Pseudoexchange reactions	Pseudoexchange reactions	Pseudoexchange reactions	3	13	81					Pseudoexchange reactions	Pseudoexchange reactions	Pseudoexchange reactions	3	12	77
85	EX_cpd00158_e	Pseudoexchange reactions	85	Pseudoexchange reactions	Pseudoexchange reactions	Pseudoexchange reactions		17	61	232	Pseudoexchange reactions	Pseudoexchange reactions	89	105	Pseudoexchange reactions	Pseudoexchange reactions	Pseudoexchange reactions	3	13	81					Pseudoexchange reactions	Pseudoexchange reactions	Pseudoexchange reactions	3	12	77
86	EX_cpd00159_e	Pseudoexchange reactions	85	Pseudoexchange reactions	Pseudoexchange reactions	Pseudoexchange reactions		17	61	232	Pseudoexchange reactions	Pseudoexchange reactions	89	105	Pseudoexchange reactions	Pseudoexchange reactions	Pseudoexchange reactions	3	13	81					Pseudoexchange reactions	Pseudoexchange reactions	Pseudoexchange reactions	3	12	77
87	EX_cpd00162_e	Pseudoexchange reactions	85	Pseudoexchange reactions	Pseudoexchange reactions	Pseudoexchange reactions		17	61	232	Pseudoexchange reactions	Pseudoexchange reactions	89	105	Pseudoexchange reactions	Pseudoexchange reactions	Pseudoexchange reactions	3	13	81					Pseudoexchange reactions	Pseudoexchange reactions	Pseudoexchange reactions	3	12	77
88	EX_cpd00164_e	Pseudoexchange reactions	85	Pseudoexchange reactions	Pseudoexchange reactions	Pseudoexchange reactions		17	61	232	Pseudoexchange reactions	Pseudoexchange reactions	89	105	Pseudoexchange reactions	Pseudoexchange reactions	Pseudoexchange reactions	3	13	81					Pseudoexchange reactions	Pseudoexchange reactions	Pseudoexchange reactions	3	12	77
89	EX_cpd00176_e	Pseudoexchange reactions	85	Pseudoexchange reactions	Pseudoexchange reactions	Pseudoexchange reactions		17	61	232	Pseudoexchange reactions	Pseudoexchange reactions	89	105	Pseudoexchange reactions	Pseudoexchange reactions	Pseudoexchange reactions	3	13	81					Pseudoexchange reactions	Pseudoexchange reactions	Pseudoexchange reactions	3	12	77
90	EX_cpd00179_e	Pseudoexchange reactions	85	Pseudoexchange reactions	Pseudoexchange reactions	Pseudoexchange reactions		17	61	232	Pseudoexchange reactions	Pseudoexchange reactions	89	105	Pseudoexchange reactions	Pseudoexchange reactions	Pseudoexchange reactions	3	13	81					Pseudoexchange reactions	Pseudoexchange reactions	Pseudoexchange reactions	3	12	77
91	EX_cpd00180_e	Pseudoexchange reactions	85	Pseudoexchange reactions	Pseudoexchange reactions	Pseudoexchange reactions		17	61	232	Pseudoexchange reactions	Pseudoexchange reactions	89	105	Pseudoexchange reactions	Pseudoexchange reactions	Pseudoexchange reactions	3	13	81					Pseudoexchange reactions	Pseudoexchange reactions	Pseudoexchange reactions	3	12	77
92	EX_cpd00182_e	Pseudoexchange reactions	85	Pseudoexchange reactions	Pseudoexchange reactions	Pseudoexchange reactions		17	61	232	Pseudoexchange reactions	Pseudoexchange reactions	89	105	Pseudoexchange reactions	Pseudoexchange reactions	Pseudoexchange reactions	3	13	81					Pseudoexchange reactions	Pseudoexchange reactions	Pseudoexchange reactions	3	12	77
93	EX_cpd00184_e	Pseudoexchange reactions	85	Pseudoexchange reactions	Pseudoexchange reactions	Pseudoexchange reactions		17	61	232	Pseudoexchange reactions	Pseudoexchange reactions	89	105	Pseudoexchange reactions	Pseudoexchange reactions	Pseudoexchange reactions	3	13	81					Pseudoexchange reactions	Pseudoexchange reactions	Pseudoexchange reactions	3	12	77
94	EX_cpd00185_e	Pseudoexchange reactions	85	Pseudoexchange reactions	Pseudoexchange reactions	Pseudoexchange reactions		17	61	232	Pseudoexchange reactions	Pseudoexchange reactions	89	105	Pseudoexchange reactions	Pseudoexchange reactions	Pseudoexchange reactions	3	13	81					Pseudoexchange reactions	Pseudoexchange reactions	Pseudoexchange reactions	3	12	77
95	EX_cpd00187_e	Pseudoexchange reactions	85	Pseudoexchange reactions	Pseudoexchange reactions	Pseudoexchange reactions		17	61	232	Pseudoexchange reactions	Pseudoexchange reactions	89	105	Pseudoexchange reactions	Pseudoexchange reactions	Pseudoexchange reactions	3	13	81					Pseudoexchange reactions	Pseudoexchange reactions	Pseudoexchange reactions	3	12	77
96	EX_cpd00205_e	Pseudoexchange reactions	85	Pseudoexchange reactions	Pseudoexchange reactions	Pseudoexchange reactions		17	61	232	Pseudoexchange reactions	Pseudoexchange reactions	89	105	Pseudoexchange reactions	Pseudoexchange reactions	Pseudoexchange reactions	3	13	81					Pseudoexchange reactions	Pseudoexchange reactions	Pseudoexchange reactions	3	12	77
97	EX_cpd00207_e	Pseudoexchange reactions	85	Pseudoexchange reactions	Pseudoexchange reactions	Pseudoexchange reactions		17	61	232	Pseudoexchange reactions	Pseudoexchange reactions	89	105	Pseudoexchange reactions	Pseudoexchange reactions	Pseudoexchange reactions	3	13	81					Pseudoexchange reactions	Pseudoexchange reactions	Pseudoexchange reactions	3	12	77
98	EX_cpd00208_e	Pseudoexchange reactions	85	Pseudoexchange reactions	Pseudoexchange reactions	Pseudoexchange reactions		17	61	232	Pseudoexchange reactions	Pseudoexchange reactions	89	105	Pseudoexchange reactions	Pseudoexchange reactions	Pseudoexchange reactions	3	13	81					Pseudoexchange reactions	Pseudoexchange reactions	Pseudoexchange reactions	3	12	77
99	EX_cpd00209_e	Pseudoexchange reactions	85	Pseudoexchange reactions	Pseudoexchange reactions	Pseudoexchange reactions		17	61	232	Pseudoexchange reactions	Pseudoexchange reactions	89	105	Pseudoexchange reactions	Pseudoexchange reactions	Pseudoexchange reactions	3	13	81					Pseudoexchange reactions	Pseudoexchange reactions	Pseudoexchange reactions	3	12	77
100	EX_cpd00210_e	Pseudoexchange reactions	85	Pseudoexchange reactions	Pseudoexchange reactions	Pseudoexchange reactions		17	61	232	Pseudoexchange reactions	Pseudoexchange reactions	89	105	Pseudoexchange reactions	Pseudoexchange reactions	Pseudoexchange reactions	3	13	81					Pseudoexchange reactions	Pseudoexchange reactions	Pseudoexchange reactions	3	12	77
101	EX_cpd00211_e	Pseudoexchange reactions	85	Pseudoexchange reactions	Pseudoexchange reactions	Pseudoexchange reactions		17	61	232	Pseudoexchange reactions	Pseudoexchange reactions	89	105	Pseudoexchange reactions	Pseudoexchange reactions	Pseudoexchange reactions	3	13	81					Pseudoexchange reactions	Pseudoexchange reactions	Pseudoexchange reactions	3	12	77
102	EX_cpd00212_e	Pseudoexchange reactions	85	Pseudoexchange reactions	Pseudoexchange reactions	Pseudoexchange reactions		17	61	232	Pseudoexchange reactions	Pseudoexchange reactions	89	105	Pseudoexchange reactions	Pseudoexchange reactions	Pseudoexchange reactions	3	13	81					Pseudoexchange reactions	Pseudoexchange reactions	Pseudoexchange reactions	3	12	77
103	EX_cpd00214_e	Pseudoexchange reactions	85	Pseudoexchange reactions	Pseudoexchange reactions	Pseudoexchange reactions		17	61	232	Pseudoexchange reactions	Pseudoexchange reactions	89	105	Pseudoexchange reactions	Pseudoexchange reactions	Pseudoexchange reactions	3	13	81					Pseudoexchange reactions	Pseudoexchange reactions	Pseudoexchange reactions	3	12	77
104	EX_cpd00215_e	Pseudoexchange reactions	85	Pseudoexchange reactions	Pseudoexchange reactions	Pseudoexchange reactions		17	61	232	Pseudoexchange reactions	Pseudoexchange reactions	89	105	Pseudoexchange reactions	Pseudoexchange reactions	Pseudoexchange reactions	3	13	81					Pseudoexchange reactions	Pseudoexchange reactions	Pseudoexchange reactions	3	12	77
105	EX_cpd00216_e	Pseudoexchange reactions	85	Pseudoexchange reactions	Pseudoexchange reactions	Pseudoexchange reactions		17	61	232	Pseudoexchange reactions	Pseudoexchange reactions	89	105	Pseudoexchange reactions	Pseudoexchange reactions	Pseudoexchange reactions	3	13	81					Pseudoexchange reactions	Pseudoexchange reactions	Pseudoexchange reactions	3	12	77
106	EX_cpd00218_e	Pseudoexchange reactions	85	Pseudoexchange reactions	Pseudoexchange reactions	Pseudoexchange reactions		17	61	232	Pseudoexchange reactions	Pseudoexchange reactions	89	105	Pseudoexchange reactions	Pseudoexchange reactions	Pseudoexchange reactions	3	13	81					Pseudoexchange reactions	Pseudoexchange reactions	Pseudoexchange reactions	3	12	77
107	EX_cpd00220_e	Pseudoexchange reactions	85	Pseudoexchange reactions	Pseudoexchange reactions	Pseudoexchange reactions		17	61	232	Pseudoexchange reactions	Pseudoexchange reactions	89	105	Pseudoexchange reactions	Pseudoexchange reactions	Pseudoexchange reactions	3	13	81					Pseudoexchange reactions	Pseudoexchange reactions	Pseudoexchange reactions	3	12	77
108	EX_cpd00221_e	Pseudoexchange reactions	85	Pseudoexchange reactions	Pseudoexchange reactions	Pseudoexchange reactions		17	61	232	Pseudoexchange reactions	Pseudoexchange reactions	89	105	Pseudoexchange reactions	Pseudoexchange reactions	Pseudoexchange reactions	3	13	81					Pseudoexchange reactions	Pseudoexchange reactions	Pseudoexchange reactions	3	12	77
109	EX_cpd00222_e	Pseudoexchange reactions	85	Pseudoexchange reactions	Pseudoexchange reactions	Pseudoexchange reactions		17	61	232	Pseudoexchange reactions	Pseudoexchange reactions	89	105	Pseudoexchange reactions	Pseudoexchange reactions	Pseudoexchange reactions	3	13	81					Pseudoexchange reactions	Pseudoexchange reactions	Pseudoexchange reactions	3	12	77
110	EX_cpd00224_e	Pseudoexchange reactions	85	Pseudoexchange reactions	Pseudoexchange reactions	Pseudoexchange reactions		17	61	232	Pseudoexchange reactions	Pseudoexchange reactions	89	105	Pseudoexchange reactions	Pseudoexchange reactions	Pseudoexchange reactions	3	13	81					Pseudoexchange reactions	Pseudoexchange reactions	Pseudoexchange reactions	3	12	77
111	EX_cpd00226_e	Pseudoexchange reactions	85	Pseudoexchange reactions	Pseudoexchange reactions	Pseudoexchange reactions		17	61	232	Pseudoexchange reactions	Pseudoexchange reactions	89	105	Pseudoexchange reactions	Pseudoexchange reactions	Pseudoexchange reactions	3	13	81					Pseudoexchange reactions	Pseudoexchange reactions	Pseudoexchange reactions	3	12	77
112	EX_cpd00229_e	Pseudoexchange reactions	85	Pseudoexchange reactions	Pseudoexchange reactions	Pseudoexchange reactions		17	61	232	Pseudoexchange reactions	Pseudoexchange reactions	89	105	Pseudoexchange reactions	Pseudoexchange reactions	Pseudoexchange reactions	3	13	81					Pseudoexchange reactions	Pseudoexchange reactions	Pseudoexchange reactions	3	12	77
113	EX_cpd00232_e	Pseudoexchange reactions	85	Pseudoexchange reactions	Pseudoexchange reactions	Pseudoexchange reactions		17	61	232	Pseudoexchange reactions	Pseudoexchange reactions	89	105	Pseudoexchange reactions	Pseudoexchange reactions	Pseudoexchange reactions	3	13	81					Pseudoexchange reactions	Pseudoexchange reactions	Pseudoexchange reactions	3	12	77
114	EX_cpd00235_e	Pseudoexchange reactions	85	Pseudoexchange reactions	Pseudoexchange reactions	Pseudoexchange reactions		17	61	232	Pseudoexchange reactions	Pseudoexchange reactions	89	105	Pseudoexchange reactions	Pseudoexchange reactions	Pseudoexchange reactions	3	13	81					Pseudoexchange reactions	Pseudoexchange reactions	Pseudoexchange reactions	3	12	77
115	EX_cpd00242_e	Pseudoexchange reactions	85	Pseudoexchange reactions	Pseudoexchange reactions	Pseudoexchange reactions		17	61	232	Pseudoexchange reactions	Pseudoexchange reactions	89	105	Pseudoexchange reactions	Pseudoexchange reactions	Pseudoexchange reactions	3	13	81					Pseudoexchange reactions	Pseudoexchange reactions	Pseudoexchange reactions	3	12	77
116	EX_cpd00244_e	Pseudoexchange reactions	85	Pseudoexchange reactions	Pseudoexchange reactions	Pseudoexchange reactions		17	61	232	Pseudoexchange reactions	Pseudoexchange reactions	89	105	Pseudoexchange reactions	Pseudoexchange reactions	Pseudoexchange reactions	3	13	81					Pseudoexchange reactions	Pseudoexchange reactions	Pseudoexchange reactions	3	12	77
117	EX_cpd00246_e	Pseudoexchange reactions	85	Pseudoexchange reactions	Pseudoexchange reactions	Pseudoexchange reactions		17	61	232	Pseudoexchange reactions	Pseudoexchange reactions	89	105	Pseudoexchange reactions	Pseudoexchange reactions	Pseudoexchange reactions	3	13	81					Pseudoexchange reactions	Pseudoexchange reactions	Pseudoexchange reactions	3	12	77
118	EX_cpd00247_e	Pseudoexchange reactions	85	Pseudoexchange reactions	Pseudoexchange reactions	Pseudoexchange reactions		17	61	232	Pseudoexchange reactions	Pseudoexchange reactions	89	105	Pseudoexchange reactions	Pseudoexchange reactions	Pseudoexchange reactions	3	13	81					Pseudoexchange reactions	Pseudoexchange reactions	Pseudoexchange reactions	3	12	77
119	EX_cpd00248_e	Pseudoexchange reactions	85	Pseudoexchange reactions	Pseudoexchange reactions	Pseudoexchange reactions		17	61	232	Pseudoexchange reactions	Pseudoexchange reactions	89	105	Pseudoexchange reactions	Pseudoexchange reactions	Pseudoexchange reactions	3	13	81					Pseudoexchange reactions	Pseudoexchange reactions	Pseudoexchange reactions	3	12	77
120	EX_cpd00249_e	Pseudoexchange reactions	85	Pseudoexchange reactions	Pseudoexchange reactions	Pseudoexchange reactions		17	61	232	Pseudoexchange reactions	Pseudoexchange reactions	89	105	Pseudoexchange reactions	Pseudoexchange reactions	Pseudoexchange reactions	3	13	81					Pseudoexchange reactions	Pseudoexchange reactions	Pseudoexchange reactions	3	12	77
121	EX_cpd00254_e	Pseudoexchange reactions	85	Pseudoexchange reactions	Pseudoexchange reactions	Pseudoexchange reactions		17	61	232	Pseudoexchange reactions	Pseudoexchange reactions	89	105	Pseudoexchange reactions	Pseudoexchange reactions	Pseudoexchange reactions	3	13	81					Pseudoexchange reactions	Pseudoexchange reactions	Pseudoexchange reactions	3	12	77
122	EX_cpd00260_e	Pseudoexchange reactions	85	Pseudoexchange reactions	Pseudoexchange reactions	Pseudoexchange reactions		17	61	232	Pseudoexchange reactions	Pseudoexchange reactions	89	105	Pseudoexchange reactions	Pseudoexchange reactions	Pseudoexchange reactions	3	13	81					Pseudoexchange reactions	Pseudoexchange reactions	Pseudoexchange reactions	3	12	77
123	EX_cpd00263_e	Pseudoexchange reactions	85	Pseudoexchange reactions	Pseudoexchange reactions	Pseudoexchange reactions		17	61	232	Pseudoexchange reactions	Pseudoexchange reactions	89	105	Pseudoexchange reactions	Pseudoexchange reactions	Pseudoexchange reactions	3	13	81					Pseudoexchange reactions	Pseudoexchange reactions	Pseudoexchange reactions	3	12	77
124	EX_cpd00264_e	Pseudoexchange reactions	85	Pseudoexchange reactions	Pseudoexchange reactions	Pseudoexchange reactions		17	61	232	Pseudoexchange reactions	Pseudoexchange reactions	89	105	Pseudoexchange reactions	Pseudoexchange reactions	Pseudoexchange reactions	3	13	81					Pseudoexchange reactions	Pseudoexchange reactions	Pseudoexchange reactions	3	12	77
125	EX_cpd00266_e	Pseudoexchange reactions	85	Pseudoexchange reactions	Pseudoexchange reactions	Pseudoexchange reactions		17	61	232	Pseudoexchange reactions	Pseudoexchange reactions	89	105	Pseudoexchange reactions	Pseudoexchange reactions	Pseudoexchange reactions	3	13	81					Pseudoexchange reactions	Pseudoexchange reactions	Pseudoexchange reactions	3	12	77
126	EX_cpd00268_e	Pseudoexchange reactions	85	Pseudoexchange reactions	Pseudoexchange reactions	Pseudoexchange reactions		17	61	232	Pseudoexchange reactions	Pseudoexchange reactions	89	105	Pseudoexchange reactions	Pseudoexchange reactions	Pseudoexchange reactions	3	13	81					Pseudoexchange reactions	Pseudoexchange reactions	Pseudoexchange reactions	3	12	77
127	EX_cpd00276_e	Pseudoexchange reactions	85	Pseudoexchange reactions	Pseudoexchange reactions	Pseudoexchange reactions		17	61	232	Pseudoexchange reactions	Pseudoexchange reactions	89	105	Pseudoexchange reactions	Pseudoexchange reactions	Pseudoexchange reactions	3	13	81					Pseudoexchange reactions	Pseudoexchange reactions	Pseudoexchange reactions	3	12	77
128	EX_cpd00277_e	Pseudoexchange reactions	85	Pseudoexchange reactions	Pseudoexchange reactions	Pseudoexchange reactions		17	61	232	Pseudoexchange reactions	Pseudoexchange reactions	89	105	Pseudoexchange reactions	Pseudoexchange reactions	Pseudoexchange reactions	3	13	81					Pseudoexchange reactions	Pseudoexchange reactions	Pseudoexchange reactions	3	12	77
129	EX_cpd00280_e	Pseudoexchange reactions	85	Pseudoexchange reactions	Pseudoexchange reactions	Pseudoexchange reactions		17	61	232	Pseudoexchange reactions	Pseudoexchange reactions	89	105	Pseudoexchange reactions	Pseudoexchange reactions	Pseudoexchange reactions	3	13	81					Pseudoexchange reactions	Pseudoexchange reactions	Pseudoexchange reactions	3	12	77
130	EX_cpd00281_e	Pseudoexchange reactions	85	Pseudoexchange reactions	Pseudoexchange reactions	Pseudoexchange reactions		17	61	232	Pseudoexchange reactions	Pseudoexchange reactions	89	105	Pseudoexchange reactions	Pseudoexchange reactions	Pseudoexchange reactions	3	13	81					Pseudoexchange reactions	Pseudoexchange reactions	Pseudoexchange reactions	3	12	77
131	EX_cpd00285_e	Pseudoexchange reactions	85	Pseudoexchange reactions	Pseudoexchange reactions	Pseudoexchange reactions		17	61	232	Pseudoexchange reactions	Pseudoexchange reactions	89	105	Pseudoexchange reactions	Pseudoexchange reactions	Pseudoexchange reactions	3	13	81					Pseudoexchange reactions	Pseudoexchange reactions	Pseudoexchange reactions	3	12	77
132	EX_cpd00288_e	Pseudoexchange reactions	85	Pseudoexchange reactions	Pseudoexchange reactions	Pseudoexchange reactions		17	61	232	Pseudoexchange reactions	Pseudoexchange reactions	89	105	Pseudoexchange reactions	Pseudoexchange reactions	Pseudoexchange reactions	3	13	81					Pseudoexchange reactions	Pseudoexchange reactions	Pseudoexchange reactions	3	12	77
133	EX_cpd00298_e	Pseudoexchange reactions	85	Pseudoexchange reactions	Pseudoexchange reactions	Pseudoexchange reactions		17	61	232	Pseudoexchange reactions	Pseudoexchange reactions	89	105	Pseudoexchange reactions	Pseudoexchange reactions	Pseudoexchange reactions	3	13	81					Pseudoexchange reactions	Pseudoexchange reactions	Pseudoexchange reactions	3	12	77
134	EX_cpd00300_e	Pseudoexchange reactions	85	Pseudoexchange reactions	Pseudoexchange reactions	Pseudoexchange reactions		17	61	232	Pseudoexchange reactions	Pseudoexchange reactions	89	105	Pseudoexchange reactions	Pseudoexchange reactions	Pseudoexchange reactions	3	13	81					Pseudoexchange reactions	Pseudoexchange reactions	Pseudoexchange reactions	3	12	77
135	EX_cpd00305_e	Pseudoexchange reactions	85	Pseudoexchange reactions	Pseudoexchange reactions	Pseudoexchange reactions		17	61	232	Pseudoexchange reactions	Pseudoexchange reactions	89	105	Pseudoexchange reactions	Pseudoexchange reactions	Pseudoexchange reactions	3	13	81					Pseudoexchange reactions	Pseudoexchange reactions	Pseudoexchange reactions	3	12	77
136	EX_cpd00306_e	Pseudoexchange reactions	85	Pseudoexchange reactions	Pseudoexchange reactions	Pseudoexchange reactions		17	61	232	Pseudoexchange reactions	Pseudoexchange reactions	89	105	Pseudoexchange reactions	Pseudoexchange reactions	Pseudoexchange reactions	3	13	81					Pseudoexchange reactions	Pseudoexchange reactions	Pseudoexchange reactions	3	12	77
137	EX_cpd00307_e	Pseudoexchange reactions	85	Pseudoexchange reactions	Pseudoexchange reactions	Pseudoexchange reactions		17	61	232	Pseudoexchange reactions	Pseudoexchange reactions	89	105	Pseudoexchange reactions	Pseudoexchange reactions	Pseudoexchange reactions	3	13	81					Pseudoexchange reactions	Pseudoexchange reactions	Pseudoexchange reactions	3	12	77
138	EX_cpd00308_e	Pseudoexchange reactions	85	Pseudoexchange reactions	Pseudoexchange reactions	Pseudoexchange reactions		17	61	232	Pseudoexchange reactions	Pseudoexchange reactions	89	105	Pseudoexchange reactions	Pseudoexchange reactions	Pseudoexchange reactions	3	13	81					Pseudoexchange reactions	Pseudoexchange reactions	Pseudoexchange reactions	3	12	77
139	EX_cpd00309_e	Pseudoexchange reactions	85	Pseudoexchange reactions	Pseudoexchange reactions	Pseudoexchange reactions		17	61	232	Pseudoexchange reactions	Pseudoexchange reactions	89	105	Pseudoexchange reactions	Pseudoexchange reactions	Pseudoexchange reactions	3	13	81					Pseudoexchange reactions	Pseudoexchange reactions	Pseudoexchange reactions	3	12	77
140	EX_cpd00311_e	Pseudoexchange reactions	85	Pseudoexchange reactions	Pseudoexchange reactions	Pseudoexchange reactions		17	61	232	Pseudoexchange reactions	Pseudoexchange reactions	89	105	Pseudoexchange reactions	Pseudoexchange reactions	Pseudoexchange reactions	3	13	81					Pseudoexchange reactions	Pseudoexchange reactions	Pseudoexchange reactions	3	12	77
141	EX_cpd00312_e	Pseudoexchange reactions	85	Pseudoexchange reactions	Pseudoexchange reactions	Pseudoexchange reactions		17	61	232	Pseudoexchange reactions	Pseudoexchange reactions	89	105	Pseudoexchange reactions	Pseudoexchange reactions	Pseudoexchange reactions	3	13	81					Pseudoexchange reactions	Pseudoexchange reactions	Pseudoexchange reactions	3	12	77
142	EX_cpd00314_e	Pseudoexchange reactions	85	Pseudoexchange reactions	Pseudoexchange reactions	Pseudoexchange reactions		17	61	232	Pseudoexchange reactions	Pseudoexchange reactions	89	105	Pseudoexchange reactions	Pseudoexchange reactions	Pseudoexchange reactions	3	13	81					Pseudoexchange reactions	Pseudoexchange reactions	Pseudoexchange reactions	3	12	77
143	EX_cpd00320_e	Pseudoexchange reactions	85	Pseudoexchange reactions	Pseudoexchange reactions	Pseudoexchange reactions		17	61	232	Pseudoexchange reactions	Pseudoexchange reactions	89	105	Pseudoexchange reactions	Pseudoexchange reactions	Pseudoexchange reactions	3	13	81					Pseudoexchange reactions	Pseudoexchange reactions	Pseudoexchange reactions	3	12	77
144	EX_cpd00322_e	Pseudoexchange reactions	85	Pseudoexchange reactions	Pseudoexchange reactions	Pseudoexchange reactions		17	61	232	Pseudoexchange reactions	Pseudoexchange reactions	89	105	Pseudoexchange reactions	Pseudoexchange reactions	Pseudoexchange reactions	3	13	81					Pseudoexchange reactions	Pseudoexchange reactions	Pseudoexchange reactions	3	12	77
145	EX_cpd00338_e	Pseudoexchange reactions	85	Pseudoexchange reactions	Pseudoexchange reactions	Pseudoexchange reactions		17	61	232	Pseudoexchange reactions	Pseudoexchange reactions	89	105	Pseudoexchange reactions	Pseudoexchange reactions	Pseudoexchange reactions	3	13	81					Pseudoexchange reactions	Pseudoexchange reactions	Pseudoexchange reactions	3	12	77
146	EX_cpd00339_e	Pseudoexchange reactions	85	Pseudoexchange reactions	Pseudoexchange reactions	Pseudoexchange reactions		17	61	232	Pseudoexchange reactions	Pseudoexchange reactions	89	105	Pseudoexchange reactions	Pseudoexchange reactions	Pseudoexchange reactions	3	13	81					Pseudoexchange reactions	Pseudoexchange reactions	Pseudoexchange reactions	3	12	77
147	EX_cpd00355_e	Pseudoexchange reactions	85	Pseudoexchange reactions	Pseudoexchange reactions	Pseudoexchange reactions		17	61	232	Pseudoexchange reactions	Pseudoexchange reactions	89	105	Pseudoexchange reactions	Pseudoexchange reactions	Pseudoexchange reactions	3	13	81					Pseudoexchange reactions	Pseudoexchange reactions	Pseudoexchange reactions	3	12	77
148	EX_cpd00357_e	Pseudoexchange reactions	85	Pseudoexchange reactions	Pseudoexchange reactions	Pseudoexchange reactions		17	61	232	Pseudoexchange reactions	Pseudoexchange reactions	89	105	Pseudoexchange reactions	Pseudoexchange reactions	Pseudoexchange reactions	3	13	81					Pseudoexchange reactions	Pseudoexchange reactions	Pseudoexchange reactions	3	12	77
149	EX_cpd00359_e	Pseudoexchange reactions	85	Pseudoexchange reactions	Pseudoexchange reactions	Pseudoexchange reactions		17	61	232	Pseudoexchange reactions	Pseudoexchange reactions	89	105	Pseudoexchange reactions	Pseudoexchange reactions	Pseudoexchange reactions	3	13	81					Pseudoexchange reactions	Pseudoexchange reactions	Pseudoexchange reactions	3	12	77
150	EX_cpd00361_e	Pseudoexchange reactions	85	Pseudoexchange reactions	Pseudoexchange reactions	Pseudoexchange reactions		17	61	232	Pseudoexchange reactions	Pseudoexchange reactions	89	105	Pseudoexchange reactions	Pseudoexchange reactions	Pseudoexchange reactions	3	13	81					Pseudoexchange reactions	Pseudoexchange reactions	Pseudoexchange reactions	3	12	77
151	EX_cpd00363_e	Pseudoexchange reactions	85	Pseudoexchange reactions	Pseudoexchange reactions	Pseudoexchange reactions		17	61	232	Pseudoexchange reactions	Pseudoexchange reactions	89	105	Pseudoexchange reactions	Pseudoexchange reactions	Pseudoexchange reactions	3	13	81					Pseudoexchange reactions	Pseudoexchange reactions	Pseudoexchange reactions	3	12	77
152	EX_cpd00366_e	Pseudoexchange reactions	85	Pseudoexchange reactions	Pseudoexchange reactions	Pseudoexchange reactions		17	61	232	Pseudoexchange reactions	Pseudoexchange reactions	89	105	Pseudoexchange reactions	Pseudoexchange reactions	Pseudoexchange reactions	3	13	81					Pseudoexchange reactions	Pseudoexchange reactions	Pseudoexchange reactions	3	12	77
153	EX_cpd00367_e	Pseudoexchange reactions	85	Pseudoexchange reactions	Pseudoexchange reactions	Pseudoexchange reactions		17	61	232	Pseudoexchange reactions	Pseudoexchange reactions	89	105	Pseudoexchange reactions	Pseudoexchange reactions	Pseudoexchange reactions	3	13	81					Pseudoexchange reactions	Pseudoexchange reactions	Pseudoexchange reactions	3	12	77
154	EX_cpd00374_e	Pseudoexchange reactions	85	Pseudoexchange reactions	Pseudoexchange reactions	Pseudoexchange reactions		17	61	232	Pseudoexchange reactions	Pseudoexchange reactions	89	105	Pseudoexchange reactions	Pseudoexchange reactions	Pseudoexchange reactions	3	13	81					Pseudoexchange reactions	Pseudoexchange reactions	Pseudoexchange reactions	3	12	77
155	EX_cpd00378_e	Pseudoexchange reactions	85	Pseudoexchange reactions	Pseudoexchange reactions	Pseudoexchange reactions		17	61	232	Pseudoexchange reactions	Pseudoexchange reactions	89	105	Pseudoexchange reactions	Pseudoexchange reactions	Pseudoexchange reactions	3	13	81					Pseudoexchange reactions	Pseudoexchange reactions	Pseudoexchange reactions	3	12	77
156	EX_cpd00379_e	Pseudoexchange reactions	85	Pseudoexchange reactions	Pseudoexchange reactions	Pseudoexchange reactions		17	61	232	Pseudoexchange reactions	Pseudoexchange reactions	89	105	Pseudoexchange reactions	Pseudoexchange reactions	Pseudoexchange reactions	3	13	81					Pseudoexchange reactions	Pseudoexchange reactions	Pseudoexchange reactions	3	12	77
157	EX_cpd00382_e	Pseudoexchange reactions	85	Pseudoexchange reactions	Pseudoexchange reactions	Pseudoexchange reactions		17	61	232	Pseudoexchange reactions	Pseudoexchange reactions	89	105	Pseudoexchange reactions	Pseudoexchange reactions	Pseudoexchange reactions	3	13	81					Pseudoexchange reactions	Pseudoexchange reactions	Pseudoexchange reactions	3	12	77
158	EX_cpd00383_e	Pseudoexchange reactions	85	Pseudoexchange reactions	Pseudoexchange reactions	Pseudoexchange reactions		17	61	232	Pseudoexchange reactions	Pseudoexchange reactions	89	105	Pseudoexchange reactions	Pseudoexchange reactions	Pseudoexchange reactions	3	13	81					Pseudoexchange reactions	Pseudoexchange reactions	Pseudoexchange reactions	3	12	77
159	EX_cpd00386_e	Pseudoexchange reactions	85	Pseudoexchange reactions	Pseudoexchange reactions	Pseudoexchange reactions		17	61	232	Pseudoexchange reactions	Pseudoexchange reactions	89	105	Pseudoexchange reactions	Pseudoexchange reactions	Pseudoexchange reactions	3	13	81					Pseudoexchange reactions	Pseudoexchange reactions	Pseudoexchange reactions	3	12	77
160	EX_cpd00388_e	Pseudoexchange reactions	85	Pseudoexchange reactions	Pseudoexchange reactions	Pseudoexchange reactions		17	61	232	Pseudoexchange reactions	Pseudoexchange reactions	89	105	Pseudoexchange reactions	Pseudoexchange reactions	Pseudoexchange reactions	3	13	81					Pseudoexchange reactions	Pseudoexchange reactions	Pseudoexchange reactions	3	12	77
161	EX_cpd00393_e	Pseudoexchange reactions	85	Pseudoexchange reactions	Pseudoexchange reactions	Pseudoexchange reactions		17	61	232	Pseudoexchange reactions	Pseudoexchange reactions	89	105	Pseudoexchange reactions	Pseudoexchange reactions	Pseudoexchange reactions	3	13	81					Pseudoexchange reactions	Pseudoexchange reactions	Pseudoexchange reactions	3	12	77
162	EX_cpd00395_e	Pseudoexchange reactions	85	Pseudoexchange reactions	Pseudoexchange reactions	Pseudoexchange reactions		17	61	232	Pseudoexchange reactions	Pseudoexchange reactions	89	105	Pseudoexchange reactions	Pseudoexchange reactions	Pseudoexchange reactions	3	13	81					Pseudoexchange reactions	Pseudoexchange reactions	Pseudoexchange reactions	3	12	77
163	EX_cpd00396_e	Pseudoexchange reactions	85	Pseudoexchange reactions	Pseudoexchange reactions	Pseudoexchange reactions		17	61	232	Pseudoexchange reactions	Pseudoexchange reactions	89	105	Pseudoexchange reactions	Pseudoexchange reactions	Pseudoexchange reactions	3	13	81					Pseudoexchange reactions	Pseudoexchange reactions	Pseudoexchange reactions	3	12	77
164	EX_cpd00412_e	Pseudoexchange reactions	85	Pseudoexchange reactions	Pseudoexchange reactions	Pseudoexchange reactions		17	61	232	Pseudoexchange reactions	Pseudoexchange reactions	89	105	Pseudoexchange reactions	Pseudoexchange reactions	Pseudoexchange reactions	3	13	81					Pseudoexchange reactions	Pseudoexchange reactions	Pseudoexchange reactions	3	12	77
165	EX_cpd00415_e	Pseudoexchange reactions	85	Pseudoexchange reactions	Pseudoexchange reactions	Pseudoexchange reactions		17	61	232	Pseudoexchange reactions	Pseudoexchange reactions	89	105	Pseudoexchange reactions	Pseudoexchange reactions	Pseudoexchange reactions	3	13	81					Pseudoexchange reactions	Pseudoexchange reactions	Pseudoexchange reactions	3	12	77
166	EX_cpd00417_e	Pseudoexchange reactions	85	Pseudoexchange reactions	Pseudoexchange reactions	Pseudoexchange reactions		17	61	232	Pseudoexchange reactions	Pseudoexchange reactions	89	105	Pseudoexchange reactions	Pseudoexchange reactions	Pseudoexchange reactions	3	13	81					Pseudoexchange reactions	Pseudoexchange reactions	Pseudoexchange reactions	3	12	77
167	EX_cpd00418_e	Pseudoexchange reactions	85	Pseudoexchange reactions	Pseudoexchange reactions	Pseudoexchange reactions		17	61	232	Pseudoexchange reactions	Pseudoexchange reactions	89	105	Pseudoexchange reactions	Pseudoexchange reactions	Pseudoexchange reactions	3	13	81					Pseudoexchange reactions	Pseudoexchange reactions	Pseudoexchange reactions	3	12	77
168	EX_cpd00421_e	Pseudoexchange reactions	85	Pseudoexchange reactions	Pseudoexchange reactions	Pseudoexchange reactions		17	61	232	Pseudoexchange reactions	Pseudoexchange reactions	89	105	Pseudoexchange reactions	Pseudoexchange reactions	Pseudoexchange reactions	3	13	81					Pseudoexchange reactions	Pseudoexchange reactions	Pseudoexchange reactions	3	12	77
169	EX_cpd00423_e	Pseudoexchange reactions	85	Pseudoexchange reactions	Pseudoexchange reactions	Pseudoexchange reactions		17	61	232	Pseudoexchange reactions	Pseudoexchange reactions	89	105	Pseudoexchange reactions	Pseudoexchange reactions	Pseudoexchange reactions	3	13	81					Pseudoexchange reactions	Pseudoexchange reactions	Pseudoexchange reactions	3	12	77
170	EX_cpd00425_e	Pseudoexchange reactions	85	Pseudoexchange reactions	Pseudoexchange reactions	Pseudoexchange reactions		17	61	232	Pseudoexchange reactions	Pseudoexchange reactions	89	105	Pseudoexchange reactions	Pseudoexchange reactions	Pseudoexchange reactions	3	13	81					Pseudoexchange reactions	Pseudoexchange reactions	Pseudoexchange reactions	3	12	77
171	EX_cpd00430_e	Pseudoexchange reactions	85	Pseudoexchange reactions	Pseudoexchange reactions	Pseudoexchange reactions		17	61	232	Pseudoexchange reactions	Pseudoexchange reactions	89	105	Pseudoexchange reactions	Pseudoexchange reactions	Pseudoexchange reactions	3	13	81					Pseudoexchange reactions	Pseudoexchange reactions	Pseudoexchange reactions	3	12	77
172	EX_cpd00432_e	Pseudoexchange reactions	85	Pseudoexchange reactions	Pseudoexchange reactions	Pseudoexchange reactions		17	61	232	Pseudoexchange reactions	Pseudoexchange reactions	89	105	Pseudoexchange reactions	Pseudoexchange reactions	Pseudoexchange reactions	3	13	81					Pseudoexchange reactions	Pseudoexchange reactions	Pseudoexchange reactions	3	12	77
173	EX_cpd00438_e	Pseudoexchange reactions	85	Pseudoexchange reactions	Pseudoexchange reactions	Pseudoexchange reactions		17	61	232	Pseudoexchange reactions	Pseudoexchange reactions	89	105	Pseudoexchange reactions	Pseudoexchange reactions	Pseudoexchange reactions	3	13	81					Pseudoexchange reactions	Pseudoexchange reactions	Pseudoexchange reactions	3	12	77
174	EX_cpd00441_e	Pseudoexchange reactions	85	Pseudoexchange reactions	Pseudoexchange reactions	Pseudoexchange reactions		17	61	232	Pseudoexchange reactions	Pseudoexchange reactions	89	105	Pseudoexchange reactions	Pseudoexchange reactions	Pseudoexchange reactions	3	13	81					Pseudoexchange reactions	Pseudoexchange reactions	Pseudoexchange reactions	3	12	77
175	EX_cpd00443_e	Pseudoexchange reactions	85	Pseudoexchange reactions	Pseudoexchange reactions	Pseudoexchange reactions		17	61	232	Pseudoexchange reactions	Pseudoexchange reactions	89	105	Pseudoexchange reactions	Pseudoexchange reactions	Pseudoexchange reactions	3	13	81					Pseudoexchange reactions	Pseudoexchange reactions	Pseudoexchange reactions	3	12	77
176	EX_cpd00448_e	Pseudoexchange reactions	85	Pseudoexchange reactions	Pseudoexchange reactions	Pseudoexchange reactions		17	61	232	Pseudoexchange reactions	Pseudoexchange reactions	89	105	Pseudoexchange reactions	Pseudoexchange reactions	Pseudoexchange reactions	3	13	81					Pseudoexchange reactions	Pseudoexchange reactions	Pseudoexchange reactions	3	12	77
177	EX_cpd00450_e	Pseudoexchange reactions	85	Pseudoexchange reactions	Pseudoexchange reactions	Pseudoexchange reactions		17	61	232	Pseudoexchange reactions	Pseudoexchange reactions	89	105	Pseudoexchange reactions	Pseudoexchange reactions	Pseudoexchange reactions	3	13	81					Pseudoexchange reactions	Pseudoexchange reactions	Pseudoexchange reactions	3	12	77
178	EX_cpd00453_e	Pseudoexchange reactions	85	Pseudoexchange reactions	Pseudoexchange reactions	Pseudoexchange reactions		17	61	232	Pseudoexchange reactions	Pseudoexchange reactions	89	105	Pseudoexchange reactions	Pseudoexchange reactions	Pseudoexchange reactions	3	13	81					Pseudoexchange reactions	Pseudoexchange reactions	Pseudoexchange reactions	3	12	77
179	EX_cpd00457_e	Pseudoexchange reactions	85	Pseudoexchange reactions	Pseudoexchange reactions	Pseudoexchange reactions		17	61	232	Pseudoexchange reactions	Pseudoexchange reactions	89	105	Pseudoexchange reactions	Pseudoexchange reactions	Pseudoexchange reactions	3	13	81					Pseudoexchange reactions	Pseudoexchange reactions	Pseudoexchange reactions	3	12	77
180	EX_cpd00464_e	Pseudoexchange reactions	85	Pseudoexchange reactions	Pseudoexchange reactions	Pseudoexchange reactions		17	61	232	Pseudoexchange reactions	Pseudoexchange reactions	89	105	Pseudoexchange reactions	Pseudoexchange reactions	Pseudoexchange reactions	3	13	81					Pseudoexchange reactions	Pseudoexchange reactions	Pseudoexchange reactions	3	12	77
181	EX_cpd00477_e	Pseudoexchange reactions	85	Pseudoexchange reactions	Pseudoexchange reactions	Pseudoexchange reactions		17	61	232	Pseudoexchange reactions	Pseudoexchange reactions	89	105	Pseudoexchange reactions	Pseudoexchange reactions	Pseudoexchange reactions	3	13	81					Pseudoexchange reactions	Pseudoexchange reactions	Pseudoexchange reactions	3	12	77
182	EX_cpd00480_e	Pseudoexchange reactions	85	Pseudoexchange reactions	Pseudoexchange reactions	Pseudoexchange reactions		17	61	232	Pseudoexchange reactions	Pseudoexchange reactions	89	105	Pseudoexchange reactions	Pseudoexchange reactions	Pseudoexchange reactions	3	13	81					Pseudoexchange reactions	Pseudoexchange reactions	Pseudoexchange reactions	3	12	77
183	EX_cpd00482_e	Pseudoexchange reactions	85	Pseudoexchange reactions	Pseudoexchange reactions	Pseudoexchange reactions		17	61	232	Pseudoexchange reactions	Pseudoexchange reactions	89	105	Pseudoexchange reactions	Pseudoexchange reactions	Pseudoexchange reactions	3	13	81					Pseudoexchange reactions	Pseudoexchange reactions	Pseudoexchange reactions	3	12	77
184	EX_cpd00485_e	Pseudoexchange reactions	85	Pseudoexchange reactions	Pseudoexchange reactions	Pseudoexchange reactions		17	61	232	Pseudoexchange reactions	Pseudoexchange reactions	89	105	Pseudoexchange reactions	Pseudoexchange reactions	Pseudoexchange reactions	3	13	81					Pseudoexchange reactions	Pseudoexchange reactions	Pseudoexchange reactions	3	12	77
185	EX_cpd00486_e	Pseudoexchange reactions	85	Pseudoexchange reactions	Pseudoexchange reactions	Pseudoexchange reactions		17	61	232	Pseudoexchange reactions	Pseudoexchange reactions	89	105	Pseudoexchange reactions	Pseudoexchange reactions	Pseudoexchange reactions	3	13	81					Pseudoexchange reactions	Pseudoexchange reactions	Pseudoexchange reactions	3	12	77
186	EX_cpd00489_e	Pseudoexchange reactions	85	Pseudoexchange reactions	Pseudoexchange reactions	Pseudoexchange reactions		17	61	232	Pseudoexchange reactions	Pseudoexchange reactions	89	105	Pseudoexchange reactions	Pseudoexchange reactions	Pseudoexchange reactions	3	13	81					Pseudoexchange reactions	Pseudoexchange reactions	Pseudoexchange reactions	3	12	77
187	EX_cpd00492_e	Pseudoexchange reactions	85	Pseudoexchange reactions	Pseudoexchange reactions	Pseudoexchange reactions		17	61	232	Pseudoexchange reactions	Pseudoexchange reactions	89	105	Pseudoexchange reactions	Pseudoexchange reactions	Pseudoexchange reactions	3	13	81					Pseudoexchange reactions	Pseudoexchange reactions	Pseudoexchange reactions	3	12	77
188	EX_cpd00507_e	Pseudoexchange reactions	85	Pseudoexchange reactions	Pseudoexchange reactions	Pseudoexchange reactions		17	61	232	Pseudoexchange reactions	Pseudoexchange reactions	89	105	Pseudoexchange reactions	Pseudoexchange reactions	Pseudoexchange reactions	3	13	81					Pseudoexchange reactions	Pseudoexchange reactions	Pseudoexchange reactions	3	12	77
189	EX_cpd00516_e	Pseudoexchange reactions	85	Pseudoexchange reactions	Pseudoexchange reactions	Pseudoexchange reactions		17	61	232	Pseudoexchange reactions	Pseudoexchange reactions	89	105	Pseudoexchange reactions	Pseudoexchange reactions	Pseudoexchange reactions	3	13	81					Pseudoexchange reactions	Pseudoexchange reactions	Pseudoexchange reactions	3	12	77
190	EX_cpd00528_e	Pseudoexchange reactions	85	Pseudoexchange reactions	Pseudoexchange reactions	Pseudoexchange reactions		17	61	232	Pseudoexchange reactions	Pseudoexchange reactions	89	105	Pseudoexchange reactions	Pseudoexchange reactions	Pseudoexchange reactions	3	13	81					Pseudoexchange reactions	Pseudoexchange reactions	Pseudoexchange reactions	3	12	77
191	EX_cpd00531_e	Pseudoexchange reactions	85	Pseudoexchange reactions	Pseudoexchange reactions	Pseudoexchange reactions		17	61	232	Pseudoexchange reactions	Pseudoexchange reactions	89	105	Pseudoexchange reactions	Pseudoexchange reactions	Pseudoexchange reactions	3	13	81					Pseudoexchange reactions	Pseudoexchange reactions	Pseudoexchange reactions	3	12	77
192	EX_cpd00540_e	Pseudoexchange reactions	85	Pseudoexchange reactions	Pseudoexchange reactions	Pseudoexchange reactions		17	61	232	Pseudoexchange reactions	Pseudoexchange reactions	89	105	Pseudoexchange reactions	Pseudoexchange reactions	Pseudoexchange reactions	3	13	81					Pseudoexchange reactions	Pseudoexchange reactions	Pseudoexchange reactions	3	12	77
193	EX_cpd00549_e	Pseudoexchange reactions	85	Pseudoexchange reactions	Pseudoexchange reactions	Pseudoexchange reactions		17	61	232	Pseudoexchange reactions	Pseudoexchange reactions	89	105	Pseudoexchange reactions	Pseudoexchange reactions	Pseudoexchange reactions	3	13	81					Pseudoexchange reactions	Pseudoexchange reactions	Pseudoexchange reactions	3	12	77
194	EX_cpd00550_e	Pseudoexchange reactions	85	Pseudoexchange reactions	Pseudoexchange reactions	Pseudoexchange reactions		17	61	232	Pseudoexchange reactions	Pseudoexchange reactions	89	105	Pseudoexchange reactions	Pseudoexchange reactions	Pseudoexchange reactions	3	13	81					Pseudoexchange reactions	Pseudoexchange reactions	Pseudoexchange reactions	3	12	77
195	EX_cpd00551_e	Pseudoexchange reactions	85	Pseudoexchange reactions	Pseudoexchange reactions	Pseudoexchange reactions		17	61	232	Pseudoexchange reactions	Pseudoexchange reactions	89	105	Pseudoexchange reactions	Pseudoexchange reactions	Pseudoexchange reactions	3	13	81					Pseudoexchange reactions	Pseudoexchange reactions	Pseudoexchange reactions	3	12	77
196	EX_cpd00558_e	Pseudoexchange reactions	85	Pseudoexchange reactions	Pseudoexchange reactions	Pseudoexchange reactions		17	61	232	Pseudoexchange reactions	Pseudoexchange reactions	89	105	Pseudoexchange reactions	Pseudoexchange reactions	Pseudoexchange reactions	3	13	81					Pseudoexchange reactions	Pseudoexchange reactions	Pseudoexchange reactions	3	12	77
197	EX_cpd00573_e	Pseudoexchange reactions	85	Pseudoexchange reactions	Pseudoexchange reactions	Pseudoexchange reactions		17	61	232	Pseudoexchange reactions	Pseudoexchange reactions	89	105	Pseudoexchange reactions	Pseudoexchange reactions	Pseudoexchange reactions	3	13	81					Pseudoexchange reactions	Pseudoexchange reactions	Pseudoexchange reactions	3	12	77
198	EX_cpd00588_e	Pseudoexchange reactions	85	Pseudoexchange reactions	Pseudoexchange reactions	Pseudoexchange reactions		17	61	232	Pseudoexchange reactions	Pseudoexchange reactions	89	105	Pseudoexchange reactions	Pseudoexchange reactions	Pseudoexchange reactions	3	13	81					Pseudoexchange reactions	Pseudoexchange reactions	Pseudoexchange reactions	3	12	77
199	EX_cpd00589_e	Pseudoexchange reactions	85	Pseudoexchange reactions	Pseudoexchange reactions	Pseudoexchange reactions		17	61	232	Pseudoexchange reactions	Pseudoexchange reactions	89	105	Pseudoexchange reactions	Pseudoexchange reactions	Pseudoexchange reactions	3	13	81					Pseudoexchange reactions	Pseudoexchange reactions	Pseudoexchange reactions	3	12	77
200	EX_cpd00599_e	Pseudoexchange reactions	85	Pseudoexchange reactions	Pseudoexchange reactions	Pseudoexchange reactions		17	61	232	Pseudoexchange reactions	Pseudoexchange reactions	89	105	Pseudoexchange reactions	Pseudoexchange reactions	Pseudoexchange reactions	3	13	81					Pseudoexchange reactions	Pseudoexchange reactions	Pseudoexchange reactions	3	12	77
201	EX_cpd00609_e	Pseudoexchange reactions	85	Pseudoexchange reactions	Pseudoexchange reactions	Pseudoexchange reactions		17	61	232	Pseudoexchange reactions	Pseudoexchange reactions	89	105	Pseudoexchange reactions	Pseudoexchange reactions	Pseudoexchange reactions	3	13	81					Pseudoexchange reactions	Pseudoexchange reactions	Pseudoexchange reactions	3	12	77
202	EX_cpd00635_e	Pseudoexchange reactions	85	Pseudoexchange reactions	Pseudoexchange reactions	Pseudoexchange reactions		17	61	232	Pseudoexchange reactions	Pseudoexchange reactions	89	105	Pseudoexchange reactions	Pseudoexchange reactions	Pseudoexchange reactions	3	13	81					Pseudoexchange reactions	Pseudoexchange reactions	Pseudoexchange reactions	3	12	77
203	EX_cpd00637_e	Pseudoexchange reactions	85	Pseudoexchange reactions	Pseudoexchange reactions	Pseudoexchange reactions		17	61	232	Pseudoexchange reactions	Pseudoexchange reactions	89	105	Pseudoexchange reactions	Pseudoexchange reactions	Pseudoexchange reactions	3	13	81					Pseudoexchange reactions	Pseudoexchange reactions	Pseudoexchange reactions	3	12	77
204	EX_cpd00644_e	Pseudoexchange reactions	85	Pseudoexchange reactions	Pseudoexchange reactions	Pseudoexchange reactions		17	61	232	Pseudoexchange reactions	Pseudoexchange reactions	89	105	Pseudoexchange reactions	Pseudoexchange reactions	Pseudoexchange reactions	3	13	81					Pseudoexchange reactions	Pseudoexchange reactions	Pseudoexchange reactions	3	12	77
205	EX_cpd00652_e	Pseudoexchange reactions	85	Pseudoexchange reactions	Pseudoexchange reactions	Pseudoexchange reactions		17	61	232	Pseudoexchange reactions	Pseudoexchange reactions	89	105	Pseudoexchange reactions	Pseudoexchange reactions	Pseudoexchange reactions	3	13	81					Pseudoexchange reactions	Pseudoexchange reactions	Pseudoexchange reactions	3	12	77
206	EX_cpd00653_e	Pseudoexchange reactions	85	Pseudoexchange reactions	Pseudoexchange reactions	Pseudoexchange reactions		17	61	232	Pseudoexchange reactions	Pseudoexchange reactions	89	105	Pseudoexchange reactions	Pseudoexchange reactions	Pseudoexchange reactions	3	13	81					Pseudoexchange reactions	Pseudoexchange reactions	Pseudoexchange reactions	3	12	77
207	EX_cpd00654_e	Pseudoexchange reactions	85	Pseudoexchange reactions	Pseudoexchange reactions	Pseudoexchange reactions		17	61	232	Pseudoexchange reactions	Pseudoexchange reactions	89	105	Pseudoexchange reactions	Pseudoexchange reactions	Pseudoexchange reactions	3	13	81					Pseudoexchange reactions	Pseudoexchange reactions	Pseudoexchange reactions	3	12	77
208	EX_cpd00655_e	Pseudoexchange reactions	85	Pseudoexchange reactions	Pseudoexchange reactions	Pseudoexchange reactions		17	61	232	Pseudoexchange reactions	Pseudoexchange reactions	89	105	Pseudoexchange reactions	Pseudoexchange reactions	Pseudoexchange reactions	3	13	81					Pseudoexchange reactions	Pseudoexchange reactions	Pseudoexchange reactions	3	12	77
209	EX_cpd00666_e	Pseudoexchange reactions	85	Pseudoexchange reactions	Pseudoexchange reactions	Pseudoexchange reactions		17	61	232	Pseudoexchange reactions	Pseudoexchange reactions	89	105	Pseudoexchange reactions	Pseudoexchange reactions	Pseudoexchange reactions	3	13	81					Pseudoexchange reactions	Pseudoexchange reactions	Pseudoexchange reactions	3	12	77
210	EX_cpd00668_e	Pseudoexchange reactions	85	Pseudoexchange reactions	Pseudoexchange reactions	Pseudoexchange reactions		17	61	232	Pseudoexchange reactions	Pseudoexchange reactions	89	105	Pseudoexchange reactions	Pseudoexchange reactions	Pseudoexchange reactions	3	13	81					Pseudoexchange reactions	Pseudoexchange reactions	Pseudoexchange reactions	3	12	77
211	EX_cpd00681_e	Pseudoexchange reactions	85	Pseudoexchange reactions	Pseudoexchange reactions	Pseudoexchange reactions		17	61	232	Pseudoexchange reactions	Pseudoexchange reactions	89	105	Pseudoexchange reactions	Pseudoexchange reactions	Pseudoexchange reactions	3	13	81					Pseudoexchange reactions	Pseudoexchange reactions	Pseudoexchange reactions	3	12	77
212	EX_cpd00703_e	Pseudoexchange reactions	85	Pseudoexchange reactions	Pseudoexchange reactions	Pseudoexchange reactions		17	61	232	Pseudoexchange reactions	Pseudoexchange reactions	89	105	Pseudoexchange reactions	Pseudoexchange reactions	Pseudoexchange reactions	3	13	81					Pseudoexchange reactions	Pseudoexchange reactions	Pseudoexchange reactions	3	12	77
213	EX_cpd00727_e	Pseudoexchange reactions	85	Pseudoexchange reactions	Pseudoexchange reactions	Pseudoexchange reactions		17	61	232	Pseudoexchange reactions	Pseudoexchange reactions	89	105	Pseudoexchange reactions	Pseudoexchange reactions	Pseudoexchange reactions	3	13	81					Pseudoexchange reactions	Pseudoexchange reactions	Pseudoexchange reactions	3	12	77
214	EX_cpd00738_e	Pseudoexchange reactions	85	Pseudoexchange reactions	Pseudoexchange reactions	Pseudoexchange reactions		17	61	232	Pseudoexchange reactions	Pseudoexchange reactions	89	105	Pseudoexchange reactions	Pseudoexchange reactions	Pseudoexchange reactions	3	13	81					Pseudoexchange reactions	Pseudoexchange reactions	Pseudoexchange reactions	3	12	77
215	EX_cpd00751_e	Pseudoexchange reactions	85	Pseudoexchange reactions	Pseudoexchange reactions	Pseudoexchange reactions		17	61	232	Pseudoexchange reactions	Pseudoexchange reactions	89	105	Pseudoexchange reactions	Pseudoexchange reactions	Pseudoexchange reactions	3	13	81					Pseudoexchange reactions	Pseudoexchange reactions	Pseudoexchange reactions	3	12	77
216	EX_cpd00762_e	Pseudoexchange reactions	85	Pseudoexchange reactions	Pseudoexchange reactions	Pseudoexchange reactions		17	61	232	Pseudoexchange reactions	Pseudoexchange reactions	89	105	Pseudoexchange reactions	Pseudoexchange reactions	Pseudoexchange reactions	3	13	81					Pseudoexchange reactions	Pseudoexchange reactions	Pseudoexchange reactions	3	12	77
217	EX_cpd00764_e	Pseudoexchange reactions	85	Pseudoexchange reactions	Pseudoexchange reactions	Pseudoexchange reactions		17	61	232	Pseudoexchange reactions	Pseudoexchange reactions	89	105	Pseudoexchange reactions	Pseudoexchange reactions	Pseudoexchange reactions	3	13	81					Pseudoexchange reactions	Pseudoexchange reactions	Pseudoexchange reactions	3	12	77
218	EX_cpd00765_e	Pseudoexchange reactions	85	Pseudoexchange reactions	Pseudoexchange reactions	Pseudoexchange reactions		17	61	232	Pseudoexchange reactions	Pseudoexchange reactions	89	105	Pseudoexchange reactions	Pseudoexchange reactions	Pseudoexchange reactions	3	13	81					Pseudoexchange reactions	Pseudoexchange reactions	Pseudoexchange reactions	3	12	77
219	EX_cpd00793_e	Pseudoexchange reactions	85	Pseudoexchange reactions	Pseudoexchange reactions	Pseudoexchange reactions		17	61	232	Pseudoexchange reactions	Pseudoexchange reactions	89	105	Pseudoexchange reactions	Pseudoexchange reactions	Pseudoexchange reactions	3	13	81					Pseudoexchange reactions	Pseudoexchange reactions	Pseudoexchange reactions	3	12	77
220	EX_cpd00794_e	Pseudoexchange reactions	85	Pseudoexchange reactions	Pseudoexchange reactions	Pseudoexchange reactions		17	61	232	Pseudoexchange reactions	Pseudoexchange reactions	89	105	Pseudoexchange reactions	Pseudoexchange reactions	Pseudoexchange reactions	3	13	81					Pseudoexchange reactions	Pseudoexchange reactions	Pseudoexchange reactions	3	12	77
221	EX_cpd00797_e	Pseudoexchange reactions	85	Pseudoexchange reactions	Pseudoexchange reactions	Pseudoexchange reactions		17	61	232	Pseudoexchange reactions	Pseudoexchange reactions	89	105	Pseudoexchange reactions	Pseudoexchange reactions	Pseudoexchange reactions	3	13	81					Pseudoexchange reactions	Pseudoexchange reactions	Pseudoexchange reactions	3	12	77
222	EX_cpd00800_e	Pseudoexchange reactions	85	Pseudoexchange reactions	Pseudoexchange reactions	Pseudoexchange reactions		17	61	232	Pseudoexchange reactions	Pseudoexchange reactions	89	105	Pseudoexchange reactions	Pseudoexchange reactions	Pseudoexchange reactions	3	13	81					Pseudoexchange reactions	Pseudoexchange reactions	Pseudoexchange reactions	3	12	77
223	EX_cpd00811_e	Pseudoexchange reactions	85	Pseudoexchange reactions	Pseudoexchange reactions	Pseudoexchange reactions		17	61	232	Pseudoexchange reactions	Pseudoexchange reactions	89	105	Pseudoexchange reactions	Pseudoexchange reactions	Pseudoexchange reactions	3	13	81					Pseudoexchange reactions	Pseudoexchange reactions	Pseudoexchange reactions	3	12	77
224	EX_cpd00832_e	Pseudoexchange reactions	85	Pseudoexchange reactions	Pseudoexchange reactions	Pseudoexchange reactions		17	61	232	Pseudoexchange reactions	Pseudoexchange reactions	89	105	Pseudoexchange reactions	Pseudoexchange reactions	Pseudoexchange reactions	3	13	81					Pseudoexchange reactions	Pseudoexchange reactions	Pseudoexchange reactions	3	12	77
225	EX_cpd00851_e	Pseudoexchange reactions	85	Pseudoexchange reactions	Pseudoexchange reactions	Pseudoexchange reactions		17	61	232	Pseudoexchange reactions	Pseudoexchange reactions	89	105	Pseudoexchange reactions	Pseudoexchange reactions	Pseudoexchange reactions	3	13	81					Pseudoexchange reactions	Pseudoexchange reactions	Pseudoexchange reactions	3	12	77
226	EX_cpd00876_e	Pseudoexchange reactions	85	Pseudoexchange reactions	Pseudoexchange reactions	Pseudoexchange reactions		17	61	232	Pseudoexchange reactions	Pseudoexchange reactions	89	105	Pseudoexchange reactions	Pseudoexchange reactions	Pseudoexchange reactions	3	13	81					Pseudoexchange reactions	Pseudoexchange reactions	Pseudoexchange reactions	3	12	77
227	EX_cpd00902_e	Pseudoexchange reactions	85	Pseudoexchange reactions	Pseudoexchange reactions	Pseudoexchange reactions		17	61	232	Pseudoexchange reactions	Pseudoexchange reactions	89	105	Pseudoexchange reactions	Pseudoexchange reactions	Pseudoexchange reactions	3	13	81					Pseudoexchange reactions	Pseudoexchange reactions	Pseudoexchange reactions	3	12	77
228	EX_cpd00971_e	Pseudoexchange reactions	85	Pseudoexchange reactions	Pseudoexchange reactions	Pseudoexchange reactions		17	61	232	Pseudoexchange reactions	Pseudoexchange reactions	89	105	Pseudoexchange reactions	Pseudoexchange reactions	Pseudoexchange reactions	3	13	81					Pseudoexchange reactions	Pseudoexchange reactions	Pseudoexchange reactions	3	12	77
229	EX_cpd00988_e	Pseudoexchange reactions	85	Pseudoexchange reactions	Pseudoexchange reactions	Pseudoexchange reactions		17	61	232	Pseudoexchange reactions	Pseudoexchange reactions	89	105	Pseudoexchange reactions	Pseudoexchange reactions	Pseudoexchange reactions	3	13	81					Pseudoexchange reactions	Pseudoexchange reactions	Pseudoexchange reactions	3	12	77
230	EX_cpd00989_e	Pseudoexchange reactions	85	Pseudoexchange reactions	Pseudoexchange reactions	Pseudoexchange reactions		17	61	232	Pseudoexchange reactions	Pseudoexchange reactions	89	105	Pseudoexchange reactions	Pseudoexchange reactions	Pseudoexchange reactions	3	13	81					Pseudoexchange reactions	Pseudoexchange reactions	Pseudoexchange reactions	3	12	77
231	EX_cpd00998_e	Pseudoexchange reactions	85	Pseudoexchange reactions	Pseudoexchange reactions	Pseudoexchange reactions		17	61	232	Pseudoexchange reactions	Pseudoexchange reactions	89	105	Pseudoexchange reactions	Pseudoexchange reactions	Pseudoexchange reactions	3	13	81					Pseudoexchange reactions	Pseudoexchange reactions	Pseudoexchange reactions	3	12	77
232	EX_cpd01006_e	Pseudoexchange reactions	85	Pseudoexchange reactions	Pseudoexchange reactions	Pseudoexchange reactions		17	61	232	Pseudoexchange reactions	Pseudoexchange reactions	89	105	Pseudoexchange reactions	Pseudoexchange reactions	Pseudoexchange reactions	3	13	81					Pseudoexchange reactions	Pseudoexchange reactions	Pseudoexchange reactions	3	12	77
233	EX_cpd01012_e	Pseudoexchange reactions	85	Pseudoexchange reactions	Pseudoexchange reactions	Pseudoexchange reactions		17	61	232	Pseudoexchange reactions	Pseudoexchange reactions	89	105	Pseudoexchange reactions	Pseudoexchange reactions	Pseudoexchange reactions	3	13	81					Pseudoexchange reactions	Pseudoexchange reactions	Pseudoexchange reactions	3	12	77
234	EX_cpd01015_e	Pseudoexchange reactions	85	Pseudoexchange reactions	Pseudoexchange reactions	Pseudoexchange reactions		17	61	232	Pseudoexchange reactions	Pseudoexchange reactions	89	105	Pseudoexchange reactions	Pseudoexchange reactions	Pseudoexchange reactions	3	13	81					Pseudoexchange reactions	Pseudoexchange reactions	Pseudoexchange reactions	3	12	77
235	EX_cpd01017_e	Pseudoexchange reactions	85	Pseudoexchange reactions	Pseudoexchange reactions	Pseudoexchange reactions		17	61	232	Pseudoexchange reactions	Pseudoexchange reactions	89	105	Pseudoexchange reactions	Pseudoexchange reactions	Pseudoexchange reactions	3	13	81					Pseudoexchange reactions	Pseudoexchange reactions	Pseudoexchange reactions	3	12	77
236	EX_cpd01024_e	Pseudoexchange reactions	85	Pseudoexchange reactions	Pseudoexchange reactions	Pseudoexchange reactions		17	61	232	Pseudoexchange reactions	Pseudoexchange reactions	89	105	Pseudoexchange reactions	Pseudoexchange reactions	Pseudoexchange reactions	3	13	81					Pseudoexchange reactions	Pseudoexchange reactions	Pseudoexchange reactions	3	12	77
237	EX_cpd01030_e	Pseudoexchange reactions	85	Pseudoexchange reactions	Pseudoexchange reactions	Pseudoexchange reactions		17	61	232	Pseudoexchange reactions	Pseudoexchange reactions	89	105	Pseudoexchange reactions	Pseudoexchange reactions	Pseudoexchange reactions	3	13	81					Pseudoexchange reactions	Pseudoexchange reactions	Pseudoexchange reactions	3	12	77
238	EX_cpd01048_e	Pseudoexchange reactions	85	Pseudoexchange reactions	Pseudoexchange reactions	Pseudoexchange reactions		17	61	232	Pseudoexchange reactions	Pseudoexchange reactions	89	105	Pseudoexchange reactions	Pseudoexchange reactions	Pseudoexchange reactions	3	13	81					Pseudoexchange reactions	Pseudoexchange reactions	Pseudoexchange reactions	3	12	77
239	EX_cpd01067_e	Pseudoexchange reactions	85	Pseudoexchange reactions	Pseudoexchange reactions	Pseudoexchange reactions		17	61	232	Pseudoexchange reactions	Pseudoexchange reactions	89	105	Pseudoexchange reactions	Pseudoexchange reactions	Pseudoexchange reactions	3	13	81					Pseudoexchange reactions	Pseudoexchange reactions	Pseudoexchange reactions	3	12	77
240	EX_cpd01080_e	Pseudoexchange reactions	85	Pseudoexchange reactions	Pseudoexchange reactions	Pseudoexchange reactions		17	61	232	Pseudoexchange reactions	Pseudoexchange reactions	89	105	Pseudoexchange reactions	Pseudoexchange reactions	Pseudoexchange reactions	3	13	81					Pseudoexchange reactions	Pseudoexchange reactions	Pseudoexchange reactions	3	12	77
241	EX_cpd01092_e	Pseudoexchange reactions	85	Pseudoexchange reactions	Pseudoexchange reactions	Pseudoexchange reactions		17	61	232	Pseudoexchange reactions	Pseudoexchange reactions	89	105	Pseudoexchange reactions	Pseudoexchange reactions	Pseudoexchange reactions	3	13	81					Pseudoexchange reactions	Pseudoexchange reactions	Pseudoexchange reactions	3	12	77
242	EX_cpd01107_e	Pseudoexchange reactions	85	Pseudoexchange reactions	Pseudoexchange reactions	Pseudoexchange reactions		17	61	232	Pseudoexchange reactions	Pseudoexchange reactions	89	105	Pseudoexchange reactions	Pseudoexchange reactions	Pseudoexchange reactions	3	13	81					Pseudoexchange reactions	Pseudoexchange reactions	Pseudoexchange reactions	3	12	77
243	EX_cpd01112_e	Pseudoexchange reactions	85	Pseudoexchange reactions	Pseudoexchange reactions	Pseudoexchange reactions		17	61	232	Pseudoexchange reactions	Pseudoexchange reactions	89	105	Pseudoexchange reactions	Pseudoexchange reactions	Pseudoexchange reactions	3	13	81					Pseudoexchange reactions	Pseudoexchange reactions	Pseudoexchange reactions	3	12	77
244	EX_cpd01113_e	Pseudoexchange reactions	85	Pseudoexchange reactions	Pseudoexchange reactions	Pseudoexchange reactions		17	61	232	Pseudoexchange reactions	Pseudoexchange reactions	89	105	Pseudoexchange reactions	Pseudoexchange reactions	Pseudoexchange reactions	3	13	81					Pseudoexchange reactions	Pseudoexchange reactions	Pseudoexchange reactions	3	12	77
245	EX_cpd01133_e	Pseudoexchange reactions	85	Pseudoexchange reactions	Pseudoexchange reactions	Pseudoexchange reactions		17	61	232	Pseudoexchange reactions	Pseudoexchange reactions	89	105	Pseudoexchange reactions	Pseudoexchange reactions	Pseudoexchange reactions	3	13	81					Pseudoexchange reactions	Pseudoexchange reactions	Pseudoexchange reactions	3	12	77
246	EX_cpd01150_e	Pseudoexchange reactions	85	Pseudoexchange reactions	Pseudoexchange reactions	Pseudoexchange reactions		17	61	232	Pseudoexchange reactions	Pseudoexchange reactions	89	105	Pseudoexchange reactions	Pseudoexchange reactions	Pseudoexchange reactions	3	13	81					Pseudoexchange reactions	Pseudoexchange reactions	Pseudoexchange reactions	3	12	77
247	EX_cpd01155_e	Pseudoexchange reactions	85	Pseudoexchange reactions	Pseudoexchange reactions	Pseudoexchange reactions		17	61	232	Pseudoexchange reactions	Pseudoexchange reactions	89	105	Pseudoexchange reactions	Pseudoexchange reactions	Pseudoexchange reactions	3	13	81					Pseudoexchange reactions	Pseudoexchange reactions	Pseudoexchange reactions	3	12	77
248	EX_cpd01171_e	Pseudoexchange reactions	85	Pseudoexchange reactions	Pseudoexchange reactions	Pseudoexchange reactions		17	61	232	Pseudoexchange reactions	Pseudoexchange reactions	89	105	Pseudoexchange reactions	Pseudoexchange reactions	Pseudoexchange reactions	3	13	81					Pseudoexchange reactions	Pseudoexchange reactions	Pseudoexchange reactions	3	12	77
249	EX_cpd01187_e	Pseudoexchange reactions	85	Pseudoexchange reactions	Pseudoexchange reactions	Pseudoexchange reactions		17	61	232	Pseudoexchange reactions	Pseudoexchange reactions	89	105	Pseudoexchange reactions	Pseudoexchange reactions	Pseudoexchange reactions	3	13	81					Pseudoexchange reactions	Pseudoexchange reactions	Pseudoexchange reactions	3	12	77
250	EX_cpd01200_e	Pseudoexchange reactions	85	Pseudoexchange reactions	Pseudoexchange reactions	Pseudoexchange reactions		17	61	232	Pseudoexchange reactions	Pseudoexchange reactions	89	105	Pseudoexchange reactions	Pseudoexchange reactions	Pseudoexchange reactions	3	13	81					Pseudoexchange reactions	Pseudoexchange reactions	Pseudoexchange reactions	3	12	77
251	EX_cpd01217_e	Pseudoexchange reactions	85	Pseudoexchange reactions	Pseudoexchange reactions	Pseudoexchange reactions		17	61	232	Pseudoexchange reactions	Pseudoexchange reactions	89	105	Pseudoexchange reactions	Pseudoexchange reactions	Pseudoexchange reactions	3	13	81					Pseudoexchange reactions	Pseudoexchange reactions	Pseudoexchange reactions	3	12	77
252	EX_cpd01242_e	Pseudoexchange reactions	85	Pseudoexchange reactions	Pseudoexchange reactions	Pseudoexchange reactions		17	61	232	Pseudoexchange reactions	Pseudoexchange reactions	89	105	Pseudoexchange reactions	Pseudoexchange reactions	Pseudoexchange reactions	3	13	81					Pseudoexchange reactions	Pseudoexchange reactions	Pseudoexchange reactions	3	12	77
253	EX_cpd01262_e	Pseudoexchange reactions	85	Pseudoexchange reactions	Pseudoexchange reactions	Pseudoexchange reactions		17	61	232	Pseudoexchange reactions	Pseudoexchange reactions	89	105	Pseudoexchange reactions	Pseudoexchange reactions	Pseudoexchange reactions	3	13	81					Pseudoexchange reactions	Pseudoexchange reactions	Pseudoexchange reactions	3	12	77
254	EX_cpd01307_e	Pseudoexchange reactions	85	Pseudoexchange reactions	Pseudoexchange reactions	Pseudoexchange reactions		17	61	232	Pseudoexchange reactions	Pseudoexchange reactions	89	105	Pseudoexchange reactions	Pseudoexchange reactions	Pseudoexchange reactions	3	13	81					Pseudoexchange reactions	Pseudoexchange reactions	Pseudoexchange reactions	3	12	77
255	EX_cpd01329_e	Pseudoexchange reactions	85	Pseudoexchange reactions	Pseudoexchange reactions	Pseudoexchange reactions		17	61	232	Pseudoexchange reactions	Pseudoexchange reactions	89	105	Pseudoexchange reactions	Pseudoexchange reactions	Pseudoexchange reactions	3	13	81					Pseudoexchange reactions	Pseudoexchange reactions	Pseudoexchange reactions	3	12	77
256	EX_cpd01399_e	Pseudoexchange reactions	85	Pseudoexchange reactions	Pseudoexchange reactions	Pseudoexchange reactions		17	61	232	Pseudoexchange reactions	Pseudoexchange reactions	89	105	Pseudoexchange reactions	Pseudoexchange reactions	Pseudoexchange reactions	3	13	81					Pseudoexchange reactions	Pseudoexchange reactions	Pseudoexchange reactions	3	12	77
257	EX_cpd01524_e	Pseudoexchange reactions	85	Pseudoexchange reactions	Pseudoexchange reactions	Pseudoexchange reactions		17	61	232	Pseudoexchange reactions	Pseudoexchange reactions	89	105	Pseudoexchange reactions	Pseudoexchange reactions	Pseudoexchange reactions	3	13	81					Pseudoexchange reactions	Pseudoexchange reactions	Pseudoexchange reactions	3	12	77
258	EX_cpd01553_e	Pseudoexchange reactions	85	Pseudoexchange reactions	Pseudoexchange reactions	Pseudoexchange reactions		17	61	232	Pseudoexchange reactions	Pseudoexchange reactions	89	105	Pseudoexchange reactions	Pseudoexchange reactions	Pseudoexchange reactions	3	13	81					Pseudoexchange reactions	Pseudoexchange reactions	Pseudoexchange reactions	3	12	77
259	EX_cpd01570_e	Pseudoexchange reactions	85	Pseudoexchange reactions	Pseudoexchange reactions	Pseudoexchange reactions		17	61	232	Pseudoexchange reactions	Pseudoexchange reactions	89	105	Pseudoexchange reactions	Pseudoexchange reactions	Pseudoexchange reactions	3	13	81					Pseudoexchange reactions	Pseudoexchange reactions	Pseudoexchange reactions	3	12	77
260	EX_cpd01571_e	Pseudoexchange reactions	85	Pseudoexchange reactions	Pseudoexchange reactions	Pseudoexchange reactions		17	61	232	Pseudoexchange reactions	Pseudoexchange reactions	89	105	Pseudoexchange reactions	Pseudoexchange reactions	Pseudoexchange reactions	3	13	81					Pseudoexchange reactions	Pseudoexchange reactions	Pseudoexchange reactions	3	12	77
261	EX_cpd01572_e	Pseudoexchange reactions	85	Pseudoexchange reactions	Pseudoexchange reactions	Pseudoexchange reactions		17	61	232	Pseudoexchange reactions	Pseudoexchange reactions	89	105	Pseudoexchange reactions	Pseudoexchange reactions	Pseudoexchange reactions	3	13	81					Pseudoexchange reactions	Pseudoexchange reactions	Pseudoexchange reactions	3	12	77
262	EX_cpd01588_e	Pseudoexchange reactions	85	Pseudoexchange reactions	Pseudoexchange reactions	Pseudoexchange reactions		17	61	232	Pseudoexchange reactions	Pseudoexchange reactions	89	105	Pseudoexchange reactions	Pseudoexchange reactions	Pseudoexchange reactions	3	13	81					Pseudoexchange reactions	Pseudoexchange reactions	Pseudoexchange reactions	3	12	77
263	EX_cpd01622_e	Pseudoexchange reactions	85	Pseudoexchange reactions	Pseudoexchange reactions	Pseudoexchange reactions		17	61	232	Pseudoexchange reactions	Pseudoexchange reactions	89	105	Pseudoexchange reactions	Pseudoexchange reactions	Pseudoexchange reactions	3	13	81					Pseudoexchange reactions	Pseudoexchange reactions	Pseudoexchange reactions	3	12	77
264	EX_cpd01630_e	Pseudoexchange reactions	85	Pseudoexchange reactions	Pseudoexchange reactions	Pseudoexchange reactions		17	61	232	Pseudoexchange reactions	Pseudoexchange reactions	89	105	Pseudoexchange reactions	Pseudoexchange reactions	Pseudoexchange reactions	3	13	81					Pseudoexchange reactions	Pseudoexchange reactions	Pseudoexchange reactions	3	12	77
265	EX_cpd01646_e	Pseudoexchange reactions	85	Pseudoexchange reactions	Pseudoexchange reactions	Pseudoexchange reactions		17	61	232	Pseudoexchange reactions	Pseudoexchange reactions	89	105	Pseudoexchange reactions	Pseudoexchange reactions	Pseudoexchange reactions	3	13	81					Pseudoexchange reactions	Pseudoexchange reactions	Pseudoexchange reactions	3	12	77
266	EX_cpd01665_e	Pseudoexchange reactions	85	Pseudoexchange reactions	Pseudoexchange reactions	Pseudoexchange reactions		17	61	232	Pseudoexchange reactions	Pseudoexchange reactions	89	105	Pseudoexchange reactions	Pseudoexchange reactions	Pseudoexchange reactions	3	13	81					Pseudoexchange reactions	Pseudoexchange reactions	Pseudoexchange reactions	3	12	77
267	EX_cpd01727_e	Pseudoexchange reactions	85	Pseudoexchange reactions	Pseudoexchange reactions	Pseudoexchange reactions		17	61	232	Pseudoexchange reactions	Pseudoexchange reactions	89	105	Pseudoexchange reactions	Pseudoexchange reactions	Pseudoexchange reactions	3	13	81					Pseudoexchange reactions	Pseudoexchange reactions	Pseudoexchange reactions	3	12	77
268	EX_cpd01741_e	Pseudoexchange reactions	85	Pseudoexchange reactions	Pseudoexchange reactions	Pseudoexchange reactions		17	61	232	Pseudoexchange reactions	Pseudoexchange reactions	89	105	Pseudoexchange reactions	Pseudoexchange reactions	Pseudoexchange reactions	3	13	81					Pseudoexchange reactions	Pseudoexchange reactions	Pseudoexchange reactions	3	12	77
269	EX_cpd01799_e	Pseudoexchange reactions	85	Pseudoexchange reactions	Pseudoexchange reactions	Pseudoexchange reactions		17	61	232	Pseudoexchange reactions	Pseudoexchange reactions	89	105	Pseudoexchange reactions	Pseudoexchange reactions	Pseudoexchange reactions	3	13	81					Pseudoexchange reactions	Pseudoexchange reactions	Pseudoexchange reactions	3	12	77
270	EX_cpd01912_e	Pseudoexchange reactions	85	Pseudoexchange reactions	Pseudoexchange reactions	Pseudoexchange reactions		17	61	232	Pseudoexchange reactions	Pseudoexchange reactions	89	105	Pseudoexchange reactions	Pseudoexchange reactions	Pseudoexchange reactions	3	13	81					Pseudoexchange reactions	Pseudoexchange reactions	Pseudoexchange reactions	3	12	77
271	EX_cpd01914_e	Pseudoexchange reactions	85	Pseudoexchange reactions	Pseudoexchange reactions	Pseudoexchange reactions		17	61	232	Pseudoexchange reactions	Pseudoexchange reactions	89	105	Pseudoexchange reactions	Pseudoexchange reactions	Pseudoexchange reactions	3	13	81					Pseudoexchange reactions	Pseudoexchange reactions	Pseudoexchange reactions	3	12	77
272	EX_cpd01947_e	Pseudoexchange reactions	85	Pseudoexchange reactions	Pseudoexchange reactions	Pseudoexchange reactions		17	61	232	Pseudoexchange reactions	Pseudoexchange reactions	89	105	Pseudoexchange reactions	Pseudoexchange reactions	Pseudoexchange reactions	3	13	81					Pseudoexchange reactions	Pseudoexchange reactions	Pseudoexchange reactions	3	12	77
273	EX_cpd01981_e	Pseudoexchange reactions	85	Pseudoexchange reactions	Pseudoexchange reactions	Pseudoexchange reactions		17	61	232	Pseudoexchange reactions	Pseudoexchange reactions	89	105	Pseudoexchange reactions	Pseudoexchange reactions	Pseudoexchange reactions	3	13	81					Pseudoexchange reactions	Pseudoexchange reactions	Pseudoexchange reactions	3	12	77
274	EX_cpd02027_e	Pseudoexchange reactions	85	Pseudoexchange reactions	Pseudoexchange reactions	Pseudoexchange reactions		17	61	232	Pseudoexchange reactions	Pseudoexchange reactions	89	105	Pseudoexchange reactions	Pseudoexchange reactions	Pseudoexchange reactions	3	13	81					Pseudoexchange reactions	Pseudoexchange reactions	Pseudoexchange reactions	3	12	77
275	EX_cpd02227_e	Pseudoexchange reactions	85	Pseudoexchange reactions	Pseudoexchange reactions	Pseudoexchange reactions		17	61	232	Pseudoexchange reactions	Pseudoexchange reactions	89	105	Pseudoexchange reactions	Pseudoexchange reactions	Pseudoexchange reactions	3	13	81					Pseudoexchange reactions	Pseudoexchange reactions	Pseudoexchange reactions	3	12	77
276	EX_cpd02233_e	Pseudoexchange reactions	85	Pseudoexchange reactions	Pseudoexchange reactions	Pseudoexchange reactions		17	61	232	Pseudoexchange reactions	Pseudoexchange reactions	89	105	Pseudoexchange reactions	Pseudoexchange reactions	Pseudoexchange reactions	3	13	81					Pseudoexchange reactions	Pseudoexchange reactions	Pseudoexchange reactions	3	12	77
277	EX_cpd02755_e	Pseudoexchange reactions	85	Pseudoexchange reactions	Pseudoexchange reactions	Pseudoexchange reactions		17	61	232	Pseudoexchange reactions	Pseudoexchange reactions	89	105	Pseudoexchange reactions	Pseudoexchange reactions	Pseudoexchange reactions	3	13	81					Pseudoexchange reactions	Pseudoexchange reactions	Pseudoexchange reactions	3	12	77
278	EX_cpd03047_e	Pseudoexchange reactions	85	Pseudoexchange reactions	Pseudoexchange reactions	Pseudoexchange reactions		17	61	232	Pseudoexchange reactions	Pseudoexchange reactions	89	105	Pseudoexchange reactions	Pseudoexchange reactions	Pseudoexchange reactions	3	13	81					Pseudoexchange reactions	Pseudoexchange reactions	Pseudoexchange reactions	3	12	77
279	EX_cpd03048_e	Pseudoexchange reactions	85	Pseudoexchange reactions	Pseudoexchange reactions	Pseudoexchange reactions		17	61	232	Pseudoexchange reactions	Pseudoexchange reactions	89	105	Pseudoexchange reactions	Pseudoexchange reactions	Pseudoexchange reactions	3	13	81					Pseudoexchange reactions	Pseudoexchange reactions	Pseudoexchange reactions	3	12	77
280	EX_cpd03091_e	Pseudoexchange reactions	85	Pseudoexchange reactions	Pseudoexchange reactions	Pseudoexchange reactions		17	61	232	Pseudoexchange reactions	Pseudoexchange reactions	89	105	Pseudoexchange reactions	Pseudoexchange reactions	Pseudoexchange reactions	3	13	81					Pseudoexchange reactions	Pseudoexchange reactions	Pseudoexchange reactions	3	12	77
281	EX_cpd03161_e	Pseudoexchange reactions	85	Pseudoexchange reactions	Pseudoexchange reactions	Pseudoexchange reactions		17	61	232	Pseudoexchange reactions	Pseudoexchange reactions	89	105	Pseudoexchange reactions	Pseudoexchange reactions	Pseudoexchange reactions	3	13	81					Pseudoexchange reactions	Pseudoexchange reactions	Pseudoexchange reactions	3	12	77
282	EX_cpd03198_e	Pseudoexchange reactions	85	Pseudoexchange reactions	Pseudoexchange reactions	Pseudoexchange reactions		17	61	232	Pseudoexchange reactions	Pseudoexchange reactions	89	105	Pseudoexchange reactions	Pseudoexchange reactions	Pseudoexchange reactions	3	13	81					Pseudoexchange reactions	Pseudoexchange reactions	Pseudoexchange reactions	3	12	77
283	EX_cpd03279_e	Pseudoexchange reactions	85	Pseudoexchange reactions	Pseudoexchange reactions	Pseudoexchange reactions		17	61	232	Pseudoexchange reactions	Pseudoexchange reactions	89	105	Pseudoexchange reactions	Pseudoexchange reactions	Pseudoexchange reactions	3	13	81					Pseudoexchange reactions	Pseudoexchange reactions	Pseudoexchange reactions	3	12	77
284	EX_cpd03343_e	Pseudoexchange reactions	85	Pseudoexchange reactions	Pseudoexchange reactions	Pseudoexchange reactions		17	61	232	Pseudoexchange reactions	Pseudoexchange reactions	89	105	Pseudoexchange reactions	Pseudoexchange reactions	Pseudoexchange reactions	3	13	81					Pseudoexchange reactions	Pseudoexchange reactions	Pseudoexchange reactions	3	12	77
285	EX_cpd03422_e	Pseudoexchange reactions	85	Pseudoexchange reactions	Pseudoexchange reactions	Pseudoexchange reactions		17	61	232	Pseudoexchange reactions	Pseudoexchange reactions	89	105	Pseudoexchange reactions	Pseudoexchange reactions	Pseudoexchange reactions	3	13	81					Pseudoexchange reactions	Pseudoexchange reactions	Pseudoexchange reactions	3	12	77
286	EX_cpd03424_e	Pseudoexchange reactions	85	Pseudoexchange reactions	Pseudoexchange reactions	Pseudoexchange reactions		17	61	232	Pseudoexchange reactions	Pseudoexchange reactions	89	105	Pseudoexchange reactions	Pseudoexchange reactions	Pseudoexchange reactions	3	13	81					Pseudoexchange reactions	Pseudoexchange reactions	Pseudoexchange reactions	3	12	77
287	EX_cpd03460_e	Pseudoexchange reactions	85	Pseudoexchange reactions	Pseudoexchange reactions	Pseudoexchange reactions		17	61	232	Pseudoexchange reactions	Pseudoexchange reactions	89	105	Pseudoexchange reactions	Pseudoexchange reactions	Pseudoexchange reactions	3	13	81					Pseudoexchange reactions	Pseudoexchange reactions	Pseudoexchange reactions	3	12	77
288	EX_cpd03696_e	Pseudoexchange reactions	85	Pseudoexchange reactions	Pseudoexchange reactions	Pseudoexchange reactions		17	61	232	Pseudoexchange reactions	Pseudoexchange reactions	89	105	Pseudoexchange reactions	Pseudoexchange reactions	Pseudoexchange reactions	3	13	81					Pseudoexchange reactions	Pseudoexchange reactions	Pseudoexchange reactions	3	12	77
289	EX_cpd03701_e	Pseudoexchange reactions	85	Pseudoexchange reactions	Pseudoexchange reactions	Pseudoexchange reactions		17	61	232	Pseudoexchange reactions	Pseudoexchange reactions	89	105	Pseudoexchange reactions	Pseudoexchange reactions	Pseudoexchange reactions	3	13	81					Pseudoexchange reactions	Pseudoexchange reactions	Pseudoexchange reactions	3	12	77
290	EX_cpd03702_e	Pseudoexchange reactions	85	Pseudoexchange reactions	Pseudoexchange reactions	Pseudoexchange reactions		17	61	232	Pseudoexchange reactions	Pseudoexchange reactions	89	105	Pseudoexchange reactions	Pseudoexchange reactions	Pseudoexchange reactions	3	13	81					Pseudoexchange reactions	Pseudoexchange reactions	Pseudoexchange reactions	3	12	77
291	EX_cpd03724_e	Pseudoexchange reactions	85	Pseudoexchange reactions	Pseudoexchange reactions	Pseudoexchange reactions		17	61	232	Pseudoexchange reactions	Pseudoexchange reactions	89	105	Pseudoexchange reactions	Pseudoexchange reactions	Pseudoexchange reactions	3	13	81					Pseudoexchange reactions	Pseudoexchange reactions	Pseudoexchange reactions	3	12	77
292	EX_cpd03725_e	Pseudoexchange reactions	85	Pseudoexchange reactions	Pseudoexchange reactions	Pseudoexchange reactions		17	61	232	Pseudoexchange reactions	Pseudoexchange reactions	89	105	Pseudoexchange reactions	Pseudoexchange reactions	Pseudoexchange reactions	3	13	81					Pseudoexchange reactions	Pseudoexchange reactions	Pseudoexchange reactions	3	12	77
293	EX_cpd03727_e	Pseudoexchange reactions	85	Pseudoexchange reactions	Pseudoexchange reactions	Pseudoexchange reactions		17	61	232	Pseudoexchange reactions	Pseudoexchange reactions	89	105	Pseudoexchange reactions	Pseudoexchange reactions	Pseudoexchange reactions	3	13	81					Pseudoexchange reactions	Pseudoexchange reactions	Pseudoexchange reactions	3	12	77
294	EX_cpd03734_e	Pseudoexchange reactions	85	Pseudoexchange reactions	Pseudoexchange reactions	Pseudoexchange reactions		17	61	232	Pseudoexchange reactions	Pseudoexchange reactions	89	105	Pseudoexchange reactions	Pseudoexchange reactions	Pseudoexchange reactions	3	13	81					Pseudoexchange reactions	Pseudoexchange reactions	Pseudoexchange reactions	3	12	77
295	EX_cpd03847_e	Pseudoexchange reactions	85	Pseudoexchange reactions	Pseudoexchange reactions	Pseudoexchange reactions		17	61	232	Pseudoexchange reactions	Pseudoexchange reactions	89	105	Pseudoexchange reactions	Pseudoexchange reactions	Pseudoexchange reactions	3	13	81					Pseudoexchange reactions	Pseudoexchange reactions	Pseudoexchange reactions	3	12	77
296	EX_cpd04097_e	Pseudoexchange reactions	85	Pseudoexchange reactions	Pseudoexchange reactions	Pseudoexchange reactions		17	61	232	Pseudoexchange reactions	Pseudoexchange reactions	89	105	Pseudoexchange reactions	Pseudoexchange reactions	Pseudoexchange reactions	3	13	81					Pseudoexchange reactions	Pseudoexchange reactions	Pseudoexchange reactions	3	12	77
297	EX_cpd04098_e	Pseudoexchange reactions	85	Pseudoexchange reactions	Pseudoexchange reactions	Pseudoexchange reactions		17	61	232	Pseudoexchange reactions	Pseudoexchange reactions	89	105	Pseudoexchange reactions	Pseudoexchange reactions	Pseudoexchange reactions	3	13	81					Pseudoexchange reactions	Pseudoexchange reactions	Pseudoexchange reactions	3	12	77
298	EX_cpd05262_e	Pseudoexchange reactions	85	Pseudoexchange reactions	Pseudoexchange reactions	Pseudoexchange reactions		17	61	232	Pseudoexchange reactions	Pseudoexchange reactions	89	105	Pseudoexchange reactions	Pseudoexchange reactions	Pseudoexchange reactions	3	13	81					Pseudoexchange reactions	Pseudoexchange reactions	Pseudoexchange reactions	3	12	77
299	EX_cpd05267_e	Pseudoexchange reactions	85	Pseudoexchange reactions	Pseudoexchange reactions	Pseudoexchange reactions		17	61	232	Pseudoexchange reactions	Pseudoexchange reactions	89	105	Pseudoexchange reactions	Pseudoexchange reactions	Pseudoexchange reactions	3	13	81					Pseudoexchange reactions	Pseudoexchange reactions	Pseudoexchange reactions	3	12	77
300	EX_cpd08023_e	Pseudoexchange reactions	85	Pseudoexchange reactions	Pseudoexchange reactions	Pseudoexchange reactions		17	61	232	Pseudoexchange reactions	Pseudoexchange reactions	89	105	Pseudoexchange reactions	Pseudoexchange reactions	Pseudoexchange reactions	3	13	81					Pseudoexchange reactions	Pseudoexchange reactions	Pseudoexchange reactions	3	12	77
301	EX_cpd08304_e	Pseudoexchange reactions	85	Pseudoexchange reactions	Pseudoexchange reactions	Pseudoexchange reactions		17	61	232	Pseudoexchange reactions	Pseudoexchange reactions	89	105	Pseudoexchange reactions	Pseudoexchange reactions	Pseudoexchange reactions	3	13	81					Pseudoexchange reactions	Pseudoexchange reactions	Pseudoexchange reactions	3	12	77
302	EX_cpd08305_e	Pseudoexchange reactions	85	Pseudoexchange reactions	Pseudoexchange reactions	Pseudoexchange reactions		17	61	232	Pseudoexchange reactions	Pseudoexchange reactions	89	105	Pseudoexchange reactions	Pseudoexchange reactions	Pseudoexchange reactions	3	13	81					Pseudoexchange reactions	Pseudoexchange reactions	Pseudoexchange reactions	3	12	77
303	EX_cpd08306_e	Pseudoexchange reactions	85	Pseudoexchange reactions	Pseudoexchange reactions	Pseudoexchange reactions		17	61	232	Pseudoexchange reactions	Pseudoexchange reactions	89	105	Pseudoexchange reactions	Pseudoexchange reactions	Pseudoexchange reactions	3	13	81					Pseudoexchange reactions	Pseudoexchange reactions	Pseudoexchange reactions	3	12	77
304	EX_cpd08928_e	Pseudoexchange reactions	85	Pseudoexchange reactions	Pseudoexchange reactions	Pseudoexchange reactions		17	61	232	Pseudoexchange reactions	Pseudoexchange reactions	89	105	Pseudoexchange reactions	Pseudoexchange reactions	Pseudoexchange reactions	3	13	81					Pseudoexchange reactions	Pseudoexchange reactions	Pseudoexchange reactions	3	12	77
305	EX_cpd09075_e	Pseudoexchange reactions	85	Pseudoexchange reactions	Pseudoexchange reactions	Pseudoexchange reactions		17	61	232	Pseudoexchange reactions	Pseudoexchange reactions	89	105	Pseudoexchange reactions	Pseudoexchange reactions	Pseudoexchange reactions	3	13	81					Pseudoexchange reactions	Pseudoexchange reactions	Pseudoexchange reactions	3	12	77
306	EX_cpd09252_e	Pseudoexchange reactions	85	Pseudoexchange reactions	Pseudoexchange reactions	Pseudoexchange reactions		17	61	232	Pseudoexchange reactions	Pseudoexchange reactions	89	105	Pseudoexchange reactions	Pseudoexchange reactions	Pseudoexchange reactions	3	13	81					Pseudoexchange reactions	Pseudoexchange reactions	Pseudoexchange reactions	3	12	77
307	EX_cpd09878_e	Pseudoexchange reactions	85	Pseudoexchange reactions	Pseudoexchange reactions	Pseudoexchange reactions		17	61	232	Pseudoexchange reactions	Pseudoexchange reactions	89	105	Pseudoexchange reactions	Pseudoexchange reactions	Pseudoexchange reactions	3	13	81					Pseudoexchange reactions	Pseudoexchange reactions	Pseudoexchange reactions	3	12	77
308	EX_cpd10515_e	Pseudoexchange reactions	85	Pseudoexchange reactions	Pseudoexchange reactions	Pseudoexchange reactions		17	61	232	Pseudoexchange reactions	Pseudoexchange reactions	89	105	Pseudoexchange reactions	Pseudoexchange reactions	Pseudoexchange reactions	3	13	81					Pseudoexchange reactions	Pseudoexchange reactions	Pseudoexchange reactions	3	12	77
309	EX_cpd10516_e	Pseudoexchange reactions	85	Pseudoexchange reactions	Pseudoexchange reactions	Pseudoexchange reactions		17	61	232	Pseudoexchange reactions	Pseudoexchange reactions	89	105	Pseudoexchange reactions	Pseudoexchange reactions	Pseudoexchange reactions	3	13	81					Pseudoexchange reactions	Pseudoexchange reactions	Pseudoexchange reactions	3	12	77
310	EX_cpd11193_e	Pseudoexchange reactions	85	Pseudoexchange reactions	Pseudoexchange reactions	Pseudoexchange reactions		17	61	232	Pseudoexchange reactions	Pseudoexchange reactions	89	105	Pseudoexchange reactions	Pseudoexchange reactions	Pseudoexchange reactions	3	13	81					Pseudoexchange reactions	Pseudoexchange reactions	Pseudoexchange reactions	3	12	77
311	EX_cpd11416_c	Pseudoexchange reactions	85	Pseudoexchange reactions	Pseudoexchange reactions	Pseudoexchange reactions		17	61	232	Pseudoexchange reactions	Pseudoexchange reactions	89	105	Pseudoexchange reactions	Pseudoexchange reactions	Pseudoexchange reactions	3	13	81					Pseudoexchange reactions	Pseudoexchange reactions	Pseudoexchange reactions	3	12	77
312	EX_cpd11574_e	Pseudoexchange reactions	85	Pseudoexchange reactions	Pseudoexchange reactions	Pseudoexchange reactions		17	61	232	Pseudoexchange reactions	Pseudoexchange reactions	89	105	Pseudoexchange reactions	Pseudoexchange reactions	Pseudoexchange reactions	3	13	81					Pseudoexchange reactions	Pseudoexchange reactions	Pseudoexchange reactions	3	12	77
313	EX_cpd11575_e	Pseudoexchange reactions	85	Pseudoexchange reactions	Pseudoexchange reactions	Pseudoexchange reactions		17	61	232	Pseudoexchange reactions	Pseudoexchange reactions	89	105	Pseudoexchange reactions	Pseudoexchange reactions	Pseudoexchange reactions	3	13	81					Pseudoexchange reactions	Pseudoexchange reactions	Pseudoexchange reactions	3	12	77
314	EX_cpd11576_e	Pseudoexchange reactions	85	Pseudoexchange reactions	Pseudoexchange reactions	Pseudoexchange reactions		17	61	232	Pseudoexchange reactions	Pseudoexchange reactions	89	105	Pseudoexchange reactions	Pseudoexchange reactions	Pseudoexchange reactions	3	13	81					Pseudoexchange reactions	Pseudoexchange reactions	Pseudoexchange reactions	3	12	77
315	EX_cpd11578_e	Pseudoexchange reactions	85	Pseudoexchange reactions	Pseudoexchange reactions	Pseudoexchange reactions		17	61	232	Pseudoexchange reactions	Pseudoexchange reactions	89	105	Pseudoexchange reactions	Pseudoexchange reactions	Pseudoexchange reactions	3	13	81					Pseudoexchange reactions	Pseudoexchange reactions	Pseudoexchange reactions	3	12	77
316	EX_cpd11579_e	Pseudoexchange reactions	85	Pseudoexchange reactions	Pseudoexchange reactions	Pseudoexchange reactions		17	61	232	Pseudoexchange reactions	Pseudoexchange reactions	89	105	Pseudoexchange reactions	Pseudoexchange reactions	Pseudoexchange reactions	3	13	81					Pseudoexchange reactions	Pseudoexchange reactions	Pseudoexchange reactions	3	12	77
317	EX_cpd11580_e	Pseudoexchange reactions	85	Pseudoexchange reactions	Pseudoexchange reactions	Pseudoexchange reactions		17	61	232	Pseudoexchange reactions	Pseudoexchange reactions	89	105	Pseudoexchange reactions	Pseudoexchange reactions	Pseudoexchange reactions	3	13	81					Pseudoexchange reactions	Pseudoexchange reactions	Pseudoexchange reactions	3	12	77
318	EX_cpd11581_e	Pseudoexchange reactions	85	Pseudoexchange reactions	Pseudoexchange reactions	Pseudoexchange reactions		17	61	232	Pseudoexchange reactions	Pseudoexchange reactions	89	105	Pseudoexchange reactions	Pseudoexchange reactions	Pseudoexchange reactions	3	13	81					Pseudoexchange reactions	Pseudoexchange reactions	Pseudoexchange reactions	3	12	77
319	EX_cpd11582_e	Pseudoexchange reactions	85	Pseudoexchange reactions	Pseudoexchange reactions	Pseudoexchange reactions		17	61	232	Pseudoexchange reactions	Pseudoexchange reactions	89	105	Pseudoexchange reactions	Pseudoexchange reactions	Pseudoexchange reactions	3	13	81					Pseudoexchange reactions	Pseudoexchange reactions	Pseudoexchange reactions	3	12	77
320	EX_cpd11583_e	Pseudoexchange reactions	85	Pseudoexchange reactions	Pseudoexchange reactions	Pseudoexchange reactions		17	61	232	Pseudoexchange reactions	Pseudoexchange reactions	89	105	Pseudoexchange reactions	Pseudoexchange reactions	Pseudoexchange reactions	3	13	81					Pseudoexchange reactions	Pseudoexchange reactions	Pseudoexchange reactions	3	12	77
321	EX_cpd11584_e	Pseudoexchange reactions	85	Pseudoexchange reactions	Pseudoexchange reactions	Pseudoexchange reactions		17	61	232	Pseudoexchange reactions	Pseudoexchange reactions	89	105	Pseudoexchange reactions	Pseudoexchange reactions	Pseudoexchange reactions	3	13	81					Pseudoexchange reactions	Pseudoexchange reactions	Pseudoexchange reactions	3	12	77
322	EX_cpd11585_e	Pseudoexchange reactions	85	Pseudoexchange reactions	Pseudoexchange reactions	Pseudoexchange reactions		17	61	232	Pseudoexchange reactions	Pseudoexchange reactions	89	105	Pseudoexchange reactions	Pseudoexchange reactions	Pseudoexchange reactions	3	13	81					Pseudoexchange reactions	Pseudoexchange reactions	Pseudoexchange reactions	3	12	77
323	EX_cpd11586_e	Pseudoexchange reactions	85	Pseudoexchange reactions	Pseudoexchange reactions	Pseudoexchange reactions		17	61	232	Pseudoexchange reactions	Pseudoexchange reactions	89	105	Pseudoexchange reactions	Pseudoexchange reactions	Pseudoexchange reactions	3	13	81					Pseudoexchange reactions	Pseudoexchange reactions	Pseudoexchange reactions	3	12	77
324	EX_cpd11587_e	Pseudoexchange reactions	85	Pseudoexchange reactions	Pseudoexchange reactions	Pseudoexchange reactions		17	61	232	Pseudoexchange reactions	Pseudoexchange reactions	89	105	Pseudoexchange reactions	Pseudoexchange reactions	Pseudoexchange reactions	3	13	81					Pseudoexchange reactions	Pseudoexchange reactions	Pseudoexchange reactions	3	12	77
325	EX_cpd11588_e	Pseudoexchange reactions	85	Pseudoexchange reactions	Pseudoexchange reactions	Pseudoexchange reactions		17	61	232	Pseudoexchange reactions	Pseudoexchange reactions	89	105	Pseudoexchange reactions	Pseudoexchange reactions	Pseudoexchange reactions	3	13	81					Pseudoexchange reactions	Pseudoexchange reactions	Pseudoexchange reactions	3	12	77
326	EX_cpd11589_e	Pseudoexchange reactions	85	Pseudoexchange reactions	Pseudoexchange reactions	Pseudoexchange reactions		17	61	232	Pseudoexchange reactions	Pseudoexchange reactions	89	105	Pseudoexchange reactions	Pseudoexchange reactions	Pseudoexchange reactions	3	13	81					Pseudoexchange reactions	Pseudoexchange reactions	Pseudoexchange reactions	3	12	77
327	EX_cpd11590_e	Pseudoexchange reactions	85	Pseudoexchange reactions	Pseudoexchange reactions	Pseudoexchange reactions		17	61	232	Pseudoexchange reactions	Pseudoexchange reactions	89	105	Pseudoexchange reactions	Pseudoexchange reactions	Pseudoexchange reactions	3	13	81					Pseudoexchange reactions	Pseudoexchange reactions	Pseudoexchange reactions	3	12	77
328	EX_cpd11591_e	Pseudoexchange reactions	85	Pseudoexchange reactions	Pseudoexchange reactions	Pseudoexchange reactions		17	61	232	Pseudoexchange reactions	Pseudoexchange reactions	89	105	Pseudoexchange reactions	Pseudoexchange reactions	Pseudoexchange reactions	3	13	81					Pseudoexchange reactions	Pseudoexchange reactions	Pseudoexchange reactions	3	12	77
329	EX_cpd11592_e	Pseudoexchange reactions	85	Pseudoexchange reactions	Pseudoexchange reactions	Pseudoexchange reactions		17	61	232	Pseudoexchange reactions	Pseudoexchange reactions	89	105	Pseudoexchange reactions	Pseudoexchange reactions	Pseudoexchange reactions	3	13	81					Pseudoexchange reactions	Pseudoexchange reactions	Pseudoexchange reactions	3	12	77
330	EX_cpd11593_e	Pseudoexchange reactions	85	Pseudoexchange reactions	Pseudoexchange reactions	Pseudoexchange reactions		17	61	232	Pseudoexchange reactions	Pseudoexchange reactions	89	105	Pseudoexchange reactions	Pseudoexchange reactions	Pseudoexchange reactions	3	13	81					Pseudoexchange reactions	Pseudoexchange reactions	Pseudoexchange reactions	3	12	77
331	EX_cpd11594_e	Pseudoexchange reactions	85	Pseudoexchange reactions	Pseudoexchange reactions	Pseudoexchange reactions		17	61	232	Pseudoexchange reactions	Pseudoexchange reactions	89	105	Pseudoexchange reactions	Pseudoexchange reactions	Pseudoexchange reactions	3	13	81					Pseudoexchange reactions	Pseudoexchange reactions	Pseudoexchange reactions	3	12	77
332	EX_cpd11595_e	Pseudoexchange reactions	85	Pseudoexchange reactions	Pseudoexchange reactions	Pseudoexchange reactions		17	61	232	Pseudoexchange reactions	Pseudoexchange reactions	89	105	Pseudoexchange reactions	Pseudoexchange reactions	Pseudoexchange reactions	3	13	81					Pseudoexchange reactions	Pseudoexchange reactions	Pseudoexchange reactions	3	12	77
333	EX_cpd11596_e	Pseudoexchange reactions	85	Pseudoexchange reactions	Pseudoexchange reactions	Pseudoexchange reactions		17	61	232	Pseudoexchange reactions	Pseudoexchange reactions	89	105	Pseudoexchange reactions	Pseudoexchange reactions	Pseudoexchange reactions	3	13	81					Pseudoexchange reactions	Pseudoexchange reactions	Pseudoexchange reactions	3	12	77
334	EX_cpd11597_e	Pseudoexchange reactions	85	Pseudoexchange reactions	Pseudoexchange reactions	Pseudoexchange reactions		17	61	232	Pseudoexchange reactions	Pseudoexchange reactions	89	105	Pseudoexchange reactions	Pseudoexchange reactions	Pseudoexchange reactions	3	13	81					Pseudoexchange reactions	Pseudoexchange reactions	Pseudoexchange reactions	3	12	77
335	EX_cpd11606_e	Pseudoexchange reactions	85	Pseudoexchange reactions	Pseudoexchange reactions	Pseudoexchange reactions		17	61	232	Pseudoexchange reactions	Pseudoexchange reactions	89	105	Pseudoexchange reactions	Pseudoexchange reactions	Pseudoexchange reactions	3	13	81					Pseudoexchange reactions	Pseudoexchange reactions	Pseudoexchange reactions	3	12	77
336	EX_cpd11640_e	Pseudoexchange reactions	85	Pseudoexchange reactions	Pseudoexchange reactions	Pseudoexchange reactions		17	61	232	Pseudoexchange reactions	Pseudoexchange reactions	89	105	Pseudoexchange reactions	Pseudoexchange reactions	Pseudoexchange reactions	3	13	81					Pseudoexchange reactions	Pseudoexchange reactions	Pseudoexchange reactions	3	12	77
337	EX_cpd15139_e	Pseudoexchange reactions	85	Pseudoexchange reactions	Pseudoexchange reactions	Pseudoexchange reactions		17	61	232	Pseudoexchange reactions	Pseudoexchange reactions	89	105	Pseudoexchange reactions	Pseudoexchange reactions	Pseudoexchange reactions	3	13	81					Pseudoexchange reactions	Pseudoexchange reactions	Pseudoexchange reactions	3	12	77
338	EX_cpd15141_e	Pseudoexchange reactions	85	Pseudoexchange reactions	Pseudoexchange reactions	Pseudoexchange reactions		17	61	232	Pseudoexchange reactions	Pseudoexchange reactions	89	105	Pseudoexchange reactions	Pseudoexchange reactions	Pseudoexchange reactions	3	13	81					Pseudoexchange reactions	Pseudoexchange reactions	Pseudoexchange reactions	3	12	77
339	EX_cpd15210_e	Pseudoexchange reactions	85	Pseudoexchange reactions	Pseudoexchange reactions	Pseudoexchange reactions		17	61	232	Pseudoexchange reactions	Pseudoexchange reactions	89	105	Pseudoexchange reactions	Pseudoexchange reactions	Pseudoexchange reactions	3	13	81					Pseudoexchange reactions	Pseudoexchange reactions	Pseudoexchange reactions	3	12	77
340	EX_cpd15237_e	Pseudoexchange reactions	85	Pseudoexchange reactions	Pseudoexchange reactions	Pseudoexchange reactions		17	61	232	Pseudoexchange reactions	Pseudoexchange reactions	89	105	Pseudoexchange reactions	Pseudoexchange reactions	Pseudoexchange reactions	3	13	81					Pseudoexchange reactions	Pseudoexchange reactions	Pseudoexchange reactions	3	12	77
341	EX_cpd15269_e	Pseudoexchange reactions	85	Pseudoexchange reactions	Pseudoexchange reactions	Pseudoexchange reactions		17	61	232	Pseudoexchange reactions	Pseudoexchange reactions	89	105	Pseudoexchange reactions	Pseudoexchange reactions	Pseudoexchange reactions	3	13	81					Pseudoexchange reactions	Pseudoexchange reactions	Pseudoexchange reactions	3	12	77
342	EX_cpd15378_e	Pseudoexchange reactions	85	Pseudoexchange reactions	Pseudoexchange reactions	Pseudoexchange reactions		17	61	232	Pseudoexchange reactions	Pseudoexchange reactions	89	105	Pseudoexchange reactions	Pseudoexchange reactions	Pseudoexchange reactions	3	13	81					Pseudoexchange reactions	Pseudoexchange reactions	Pseudoexchange reactions	3	12	77
343	EX_cpd15494_e	Pseudoexchange reactions	85	Pseudoexchange reactions	Pseudoexchange reactions	Pseudoexchange reactions		17	61	232	Pseudoexchange reactions	Pseudoexchange reactions	89	105	Pseudoexchange reactions	Pseudoexchange reactions	Pseudoexchange reactions	3	13	81					Pseudoexchange reactions	Pseudoexchange reactions	Pseudoexchange reactions	3	12	77
344	EX_cpd15495_e	Pseudoexchange reactions	85	Pseudoexchange reactions	Pseudoexchange reactions	Pseudoexchange reactions		17	61	232	Pseudoexchange reactions	Pseudoexchange reactions	89	105	Pseudoexchange reactions	Pseudoexchange reactions	Pseudoexchange reactions	3	13	81					Pseudoexchange reactions	Pseudoexchange reactions	Pseudoexchange reactions	3	12	77
345	EX_cpd15584_e	Pseudoexchange reactions	85	Pseudoexchange reactions	Pseudoexchange reactions	Pseudoexchange reactions		17	61	232	Pseudoexchange reactions	Pseudoexchange reactions	89	105	Pseudoexchange reactions	Pseudoexchange reactions	Pseudoexchange reactions	3	13	81					Pseudoexchange reactions	Pseudoexchange reactions	Pseudoexchange reactions	3	12	77
346	EX_cpd15585_e	Pseudoexchange reactions	85	Pseudoexchange reactions	Pseudoexchange reactions	Pseudoexchange reactions		17	61	232	Pseudoexchange reactions	Pseudoexchange reactions	89	105	Pseudoexchange reactions	Pseudoexchange reactions	Pseudoexchange reactions	3	13	81					Pseudoexchange reactions	Pseudoexchange reactions	Pseudoexchange reactions	3	12	77
347	EX_cpd15603_e	Pseudoexchange reactions	85	Pseudoexchange reactions	Pseudoexchange reactions	Pseudoexchange reactions		17	61	232	Pseudoexchange reactions	Pseudoexchange reactions	89	105	Pseudoexchange reactions	Pseudoexchange reactions	Pseudoexchange reactions	3	13	81					Pseudoexchange reactions	Pseudoexchange reactions	Pseudoexchange reactions	3	12	77
348	EX_cpd15604_e	Pseudoexchange reactions	85	Pseudoexchange reactions	Pseudoexchange reactions	Pseudoexchange reactions		17	61	232	Pseudoexchange reactions	Pseudoexchange reactions	89	105	Pseudoexchange reactions	Pseudoexchange reactions	Pseudoexchange reactions	3	13	81					Pseudoexchange reactions	Pseudoexchange reactions	Pseudoexchange reactions	3	12	77
349	EX_cpd15605_e	Pseudoexchange reactions	85	Pseudoexchange reactions	Pseudoexchange reactions	Pseudoexchange reactions		17	61	232	Pseudoexchange reactions	Pseudoexchange reactions	89	105	Pseudoexchange reactions	Pseudoexchange reactions	Pseudoexchange reactions	3	13	81					Pseudoexchange reactions	Pseudoexchange reactions	Pseudoexchange reactions	3	12	77
350	EX_cpd15606_e	Pseudoexchange reactions	85	Pseudoexchange reactions	Pseudoexchange reactions	Pseudoexchange reactions		17	61	232	Pseudoexchange reactions	Pseudoexchange reactions	89	105	Pseudoexchange reactions	Pseudoexchange reactions	Pseudoexchange reactions	3	13	81					Pseudoexchange reactions	Pseudoexchange reactions	Pseudoexchange reactions	3	12	77
351	EX_cpd15901_e	Pseudoexchange reactions	85	Pseudoexchange reactions	Pseudoexchange reactions	Pseudoexchange reactions		17	61	232	Pseudoexchange reactions	Pseudoexchange reactions	89	105	Pseudoexchange reactions	Pseudoexchange reactions	Pseudoexchange reactions	3	13	81					Pseudoexchange reactions	Pseudoexchange reactions	Pseudoexchange reactions	3	12	77
352	EX_cpd16022_e	Pseudoexchange reactions	85	Pseudoexchange reactions	Pseudoexchange reactions	Pseudoexchange reactions		17	61	232	Pseudoexchange reactions	Pseudoexchange reactions	89	105	Pseudoexchange reactions	Pseudoexchange reactions	Pseudoexchange reactions	3	13	81					Pseudoexchange reactions	Pseudoexchange reactions	Pseudoexchange reactions	3	12	77
353	EX_cpd16062_e	Pseudoexchange reactions	85	Pseudoexchange reactions	Pseudoexchange reactions	Pseudoexchange reactions		17	61	232	Pseudoexchange reactions	Pseudoexchange reactions	89	105	Pseudoexchange reactions	Pseudoexchange reactions	Pseudoexchange reactions	3	13	81					Pseudoexchange reactions	Pseudoexchange reactions	Pseudoexchange reactions	3	12	77
354	EX_cpd16336_e	Pseudoexchange reactions	85	Pseudoexchange reactions	Pseudoexchange reactions	Pseudoexchange reactions		17	61	232	Pseudoexchange reactions	Pseudoexchange reactions	89	105	Pseudoexchange reactions	Pseudoexchange reactions	Pseudoexchange reactions	3	13	81					Pseudoexchange reactions	Pseudoexchange reactions	Pseudoexchange reactions	3	12	77
355	EX_cpd16654_e	Pseudoexchange reactions	85	Pseudoexchange reactions	Pseudoexchange reactions	Pseudoexchange reactions		17	61	232	Pseudoexchange reactions	Pseudoexchange reactions	89	105	Pseudoexchange reactions	Pseudoexchange reactions	Pseudoexchange reactions	3	13	81					Pseudoexchange reactions	Pseudoexchange reactions	Pseudoexchange reactions	3	12	77
356	EX_cpd16657_e	Pseudoexchange reactions	85	Pseudoexchange reactions	Pseudoexchange reactions	Pseudoexchange reactions		17	61	232	Pseudoexchange reactions	Pseudoexchange reactions	89	105	Pseudoexchange reactions	Pseudoexchange reactions	Pseudoexchange reactions	3	13	81					Pseudoexchange reactions	Pseudoexchange reactions	Pseudoexchange reactions	3	12	77
357	EX_cpd16658_e	Pseudoexchange reactions	85	Pseudoexchange reactions	Pseudoexchange reactions	Pseudoexchange reactions		17	61	232	Pseudoexchange reactions	Pseudoexchange reactions	89	105	Pseudoexchange reactions	Pseudoexchange reactions	Pseudoexchange reactions	3	13	81					Pseudoexchange reactions	Pseudoexchange reactions	Pseudoexchange reactions	3	12	77
358	EX_cpd17028_e	Pseudoexchange reactions	85	Pseudoexchange reactions	Pseudoexchange reactions	Pseudoexchange reactions		17	61	232	Pseudoexchange reactions	Pseudoexchange reactions	89	105	Pseudoexchange reactions	Pseudoexchange reactions	Pseudoexchange reactions	3	13	81					Pseudoexchange reactions	Pseudoexchange reactions	Pseudoexchange reactions	3	12	77
359	EX_cpd17085_e	Pseudoexchange reactions	85	Pseudoexchange reactions	Pseudoexchange reactions	Pseudoexchange reactions		17	61	232	Pseudoexchange reactions	Pseudoexchange reactions	89	105	Pseudoexchange reactions	Pseudoexchange reactions	Pseudoexchange reactions	3	13	81					Pseudoexchange reactions	Pseudoexchange reactions	Pseudoexchange reactions	3	12	77
360	R_EX_cpd00001_e	Pseudoexchange reactions	85	Pseudoexchange reactions	Pseudoexchange reactions	Pseudoexchange reactions		17	61	232	Pseudoexchange reactions	Pseudoexchange reactions	89	105	Pseudoexchange reactions	Pseudoexchange reactions	Pseudoexchange reactions	3	13	81					Pseudoexchange reactions	Pseudoexchange reactions	Pseudoexchange reactions	3	12	77
361	R_EX_cpd00007_e	Pseudoexchange reactions	85	Pseudoexchange reactions	Pseudoexchange reactions	Pseudoexchange reactions		17	61	232	Pseudoexchange reactions	Pseudoexchange reactions	89	105	Pseudoexchange reactions	Pseudoexchange reactions	Pseudoexchange reactions	3	13	81					Pseudoexchange reactions	Pseudoexchange reactions	Pseudoexchange reactions	3	12	77
362	R_EX_cpd00009_e	Pseudoexchange reactions	85	Pseudoexchange reactions	Pseudoexchange reactions	Pseudoexchange reactions		17	61	232	Pseudoexchange reactions	Pseudoexchange reactions	89	105	Pseudoexchange reactions	Pseudoexchange reactions	Pseudoexchange reactions	3	13	81					Pseudoexchange reactions	Pseudoexchange reactions	Pseudoexchange reactions	3	12	77
363	R_EX_cpd00010_e	Pseudoexchange reactions	85	Pseudoexchange reactions	Pseudoexchange reactions	Pseudoexchange reactions		17	61	232	Pseudoexchange reactions	Pseudoexchange reactions	89	105	Pseudoexchange reactions	Pseudoexchange reactions	Pseudoexchange reactions	3	13	81					Pseudoexchange reactions	Pseudoexchange reactions	Pseudoexchange reactions	3	12	77
364	R_EX_cpd00011_e	Pseudoexchange reactions	85	Pseudoexchange reactions	Pseudoexchange reactions	Pseudoexchange reactions		17	61	232	Pseudoexchange reactions	Pseudoexchange reactions	89	105	Pseudoexchange reactions	Pseudoexchange reactions	Pseudoexchange reactions	3	13	81					Pseudoexchange reactions	Pseudoexchange reactions	Pseudoexchange reactions	3	12	77
365	R_EX_cpd00012_e	Pseudoexchange reactions	85	Pseudoexchange reactions	Pseudoexchange reactions	Pseudoexchange reactions		17	61	232	Pseudoexchange reactions	Pseudoexchange reactions	89	105	Pseudoexchange reactions	Pseudoexchange reactions	Pseudoexchange reactions	3	13	81					Pseudoexchange reactions	Pseudoexchange reactions	Pseudoexchange reactions	3	12	77
366	R_EX_cpd00013_e	Pseudoexchange reactions	85	Pseudoexchange reactions	Pseudoexchange reactions	Pseudoexchange reactions		17	61	232	Pseudoexchange reactions	Pseudoexchange reactions	89	105	Pseudoexchange reactions	Pseudoexchange reactions	Pseudoexchange reactions	3	13	81					Pseudoexchange reactions	Pseudoexchange reactions	Pseudoexchange reactions	3	12	77
367	R_EX_cpd00018_e	Pseudoexchange reactions	85	Pseudoexchange reactions	Pseudoexchange reactions	Pseudoexchange reactions		17	61	232	Pseudoexchange reactions	Pseudoexchange reactions	89	105	Pseudoexchange reactions	Pseudoexchange reactions	Pseudoexchange reactions	3	13	81					Pseudoexchange reactions	Pseudoexchange reactions	Pseudoexchange reactions	3	12	77
368	R_EX_cpd00020_e	Pseudoexchange reactions	85	Pseudoexchange reactions	Pseudoexchange reactions	Pseudoexchange reactions		17	61	232	Pseudoexchange reactions	Pseudoexchange reactions	89	105	Pseudoexchange reactions	Pseudoexchange reactions	Pseudoexchange reactions	3	13	81					Pseudoexchange reactions	Pseudoexchange reactions	Pseudoexchange reactions	3	12	77
369	R_EX_cpd00023_e	Pseudoexchange reactions	85	Pseudoexchange reactions	Pseudoexchange reactions	Pseudoexchange reactions		17	61	232	Pseudoexchange reactions	Pseudoexchange reactions	89	105	Pseudoexchange reactions	Pseudoexchange reactions	Pseudoexchange reactions	3	13	81					Pseudoexchange reactions	Pseudoexchange reactions	Pseudoexchange reactions	3	12	77
370	R_EX_cpd00024_e	Pseudoexchange reactions	85	Pseudoexchange reactions	Pseudoexchange reactions	Pseudoexchange reactions		17	61	232	Pseudoexchange reactions	Pseudoexchange reactions	89	105	Pseudoexchange reactions	Pseudoexchange reactions	Pseudoexchange reactions	3	13	81					Pseudoexchange reactions	Pseudoexchange reactions	Pseudoexchange reactions	3	12	77
371	R_EX_cpd00027_e	Pseudoexchange reactions	85	Pseudoexchange reactions	Pseudoexchange reactions	Pseudoexchange reactions		17	61	232	Pseudoexchange reactions	Pseudoexchange reactions	89	105	Pseudoexchange reactions	Pseudoexchange reactions	Pseudoexchange reactions	3	13	81					Pseudoexchange reactions	Pseudoexchange reactions	Pseudoexchange reactions	3	12	77
372	R_EX_cpd00028_e	Pseudoexchange reactions	85	Pseudoexchange reactions	Pseudoexchange reactions	Pseudoexchange reactions		17	61	232	Pseudoexchange reactions	Pseudoexchange reactions	89	105	Pseudoexchange reactions	Pseudoexchange reactions	Pseudoexchange reactions	3	13	81					Pseudoexchange reactions	Pseudoexchange reactions	Pseudoexchange reactions	3	12	77
373	R_EX_cpd00029_e	Pseudoexchange reactions	85	Pseudoexchange reactions	Pseudoexchange reactions	Pseudoexchange reactions		17	61	232	Pseudoexchange reactions	Pseudoexchange reactions	89	105	Pseudoexchange reactions	Pseudoexchange reactions	Pseudoexchange reactions	3	13	81					Pseudoexchange reactions	Pseudoexchange reactions	Pseudoexchange reactions	3	12	77
374	R_EX_cpd00030_e	Pseudoexchange reactions	85	Pseudoexchange reactions	Pseudoexchange reactions	Pseudoexchange reactions		17	61	232	Pseudoexchange reactions	Pseudoexchange reactions	89	105	Pseudoexchange reactions	Pseudoexchange reactions	Pseudoexchange reactions	3	13	81					Pseudoexchange reactions	Pseudoexchange reactions	Pseudoexchange reactions	3	12	77
375	R_EX_cpd00033_e	Pseudoexchange reactions	85	Pseudoexchange reactions	Pseudoexchange reactions	Pseudoexchange reactions		17	61	232	Pseudoexchange reactions	Pseudoexchange reactions	89	105	Pseudoexchange reactions	Pseudoexchange reactions	Pseudoexchange reactions	3	13	81					Pseudoexchange reactions	Pseudoexchange reactions	Pseudoexchange reactions	3	12	77
376	R_EX_cpd00034_e	Pseudoexchange reactions	85	Pseudoexchange reactions	Pseudoexchange reactions	Pseudoexchange reactions		17	61	232	Pseudoexchange reactions	Pseudoexchange reactions	89	105	Pseudoexchange reactions	Pseudoexchange reactions	Pseudoexchange reactions	3	13	81					Pseudoexchange reactions	Pseudoexchange reactions	Pseudoexchange reactions	3	12	77
377	R_EX_cpd00035_e	Pseudoexchange reactions	85	Pseudoexchange reactions	Pseudoexchange reactions	Pseudoexchange reactions		17	61	232	Pseudoexchange reactions	Pseudoexchange reactions	89	105	Pseudoexchange reactions	Pseudoexchange reactions	Pseudoexchange reactions	3	13	81					Pseudoexchange reactions	Pseudoexchange reactions	Pseudoexchange reactions	3	12	77
378	R_EX_cpd00036_e	Pseudoexchange reactions	85	Pseudoexchange reactions	Pseudoexchange reactions	Pseudoexchange reactions		17	61	232	Pseudoexchange reactions	Pseudoexchange reactions	89	105	Pseudoexchange reactions	Pseudoexchange reactions	Pseudoexchange reactions	3	13	81					Pseudoexchange reactions	Pseudoexchange reactions	Pseudoexchange reactions	3	12	77
379	R_EX_cpd00039_e	Pseudoexchange reactions	85	Pseudoexchange reactions	Pseudoexchange reactions	Pseudoexchange reactions		17	61	232	Pseudoexchange reactions	Pseudoexchange reactions	89	105	Pseudoexchange reactions	Pseudoexchange reactions	Pseudoexchange reactions	3	13	81					Pseudoexchange reactions	Pseudoexchange reactions	Pseudoexchange reactions	3	12	77
380	R_EX_cpd00040_e	Pseudoexchange reactions	85	Pseudoexchange reactions	Pseudoexchange reactions	Pseudoexchange reactions		17	61	232	Pseudoexchange reactions	Pseudoexchange reactions	89	105	Pseudoexchange reactions	Pseudoexchange reactions	Pseudoexchange reactions	3	13	81					Pseudoexchange reactions	Pseudoexchange reactions	Pseudoexchange reactions	3	12	77
381	R_EX_cpd00041_e	Pseudoexchange reactions	85	Pseudoexchange reactions	Pseudoexchange reactions	Pseudoexchange reactions		17	61	232	Pseudoexchange reactions	Pseudoexchange reactions	89	105	Pseudoexchange reactions	Pseudoexchange reactions	Pseudoexchange reactions	3	13	81					Pseudoexchange reactions	Pseudoexchange reactions	Pseudoexchange reactions	3	12	77
382	R_EX_cpd00042_e	Pseudoexchange reactions	85	Pseudoexchange reactions	Pseudoexchange reactions	Pseudoexchange reactions		17	61	232	Pseudoexchange reactions	Pseudoexchange reactions	89	105	Pseudoexchange reactions	Pseudoexchange reactions	Pseudoexchange reactions	3	13	81					Pseudoexchange reactions	Pseudoexchange reactions	Pseudoexchange reactions	3	12	77
383	R_EX_cpd00046_e	Pseudoexchange reactions	85	Pseudoexchange reactions	Pseudoexchange reactions	Pseudoexchange reactions		17	61	232	Pseudoexchange reactions	Pseudoexchange reactions	89	105	Pseudoexchange reactions	Pseudoexchange reactions	Pseudoexchange reactions	3	13	81					Pseudoexchange reactions	Pseudoexchange reactions	Pseudoexchange reactions	3	12	77
384	R_EX_cpd00047_e	Pseudoexchange reactions	85	Pseudoexchange reactions	Pseudoexchange reactions	Pseudoexchange reactions		17	61	232	Pseudoexchange reactions	Pseudoexchange reactions	89	105	Pseudoexchange reactions	Pseudoexchange reactions	Pseudoexchange reactions	3	13	81					Pseudoexchange reactions	Pseudoexchange reactions	Pseudoexchange reactions	3	12	77
385	R_EX_cpd00048_e	Pseudoexchange reactions	85	Pseudoexchange reactions	Pseudoexchange reactions	Pseudoexchange reactions		17	61	232	Pseudoexchange reactions	Pseudoexchange reactions	89	105	Pseudoexchange reactions	Pseudoexchange reactions	Pseudoexchange reactions	3	13	81					Pseudoexchange reactions	Pseudoexchange reactions	Pseudoexchange reactions	3	12	77
386	R_EX_cpd00051_e	Pseudoexchange reactions	85	Pseudoexchange reactions	Pseudoexchange reactions	Pseudoexchange reactions		17	61	232	Pseudoexchange reactions	Pseudoexchange reactions	89	105	Pseudoexchange reactions	Pseudoexchange reactions	Pseudoexchange reactions	3	13	81					Pseudoexchange reactions	Pseudoexchange reactions	Pseudoexchange reactions	3	12	77
387	R_EX_cpd00053_e	Pseudoexchange reactions	85	Pseudoexchange reactions	Pseudoexchange reactions	Pseudoexchange reactions		17	61	232	Pseudoexchange reactions	Pseudoexchange reactions	89	105	Pseudoexchange reactions	Pseudoexchange reactions	Pseudoexchange reactions	3	13	81					Pseudoexchange reactions	Pseudoexchange reactions	Pseudoexchange reactions	3	12	77
388	R_EX_cpd00054_e	Pseudoexchange reactions	85	Pseudoexchange reactions	Pseudoexchange reactions	Pseudoexchange reactions		17	61	232	Pseudoexchange reactions	Pseudoexchange reactions	89	105	Pseudoexchange reactions	Pseudoexchange reactions	Pseudoexchange reactions	3	13	81					Pseudoexchange reactions	Pseudoexchange reactions	Pseudoexchange reactions	3	12	77
389	R_EX_cpd00058_e	Pseudoexchange reactions	85	Pseudoexchange reactions	Pseudoexchange reactions	Pseudoexchange reactions		17	61	232	Pseudoexchange reactions	Pseudoexchange reactions	89	105	Pseudoexchange reactions	Pseudoexchange reactions	Pseudoexchange reactions	3	13	81					Pseudoexchange reactions	Pseudoexchange reactions	Pseudoexchange reactions	3	12	77
390	R_EX_cpd00060_e	Pseudoexchange reactions	85	Pseudoexchange reactions	Pseudoexchange reactions	Pseudoexchange reactions		17	61	232	Pseudoexchange reactions	Pseudoexchange reactions	89	105	Pseudoexchange reactions	Pseudoexchange reactions	Pseudoexchange reactions	3	13	81					Pseudoexchange reactions	Pseudoexchange reactions	Pseudoexchange reactions	3	12	77
391	R_EX_cpd00061_e	Pseudoexchange reactions	85	Pseudoexchange reactions	Pseudoexchange reactions	Pseudoexchange reactions		17	61	232	Pseudoexchange reactions	Pseudoexchange reactions	89	105	Pseudoexchange reactions	Pseudoexchange reactions	Pseudoexchange reactions	3	13	81					Pseudoexchange reactions	Pseudoexchange reactions	Pseudoexchange reactions	3	12	77
392	R_EX_cpd00063_e	Pseudoexchange reactions	85	Pseudoexchange reactions	Pseudoexchange reactions	Pseudoexchange reactions		17	61	232	Pseudoexchange reactions	Pseudoexchange reactions	89	105	Pseudoexchange reactions	Pseudoexchange reactions	Pseudoexchange reactions	3	13	81					Pseudoexchange reactions	Pseudoexchange reactions	Pseudoexchange reactions	3	12	77
393	R_EX_cpd00064_e	Pseudoexchange reactions	85	Pseudoexchange reactions	Pseudoexchange reactions	Pseudoexchange reactions		17	61	232	Pseudoexchange reactions	Pseudoexchange reactions	89	105	Pseudoexchange reactions	Pseudoexchange reactions	Pseudoexchange reactions	3	13	81					Pseudoexchange reactions	Pseudoexchange reactions	Pseudoexchange reactions	3	12	77
394	R_EX_cpd00065_e	Pseudoexchange reactions	85	Pseudoexchange reactions	Pseudoexchange reactions	Pseudoexchange reactions		17	61	232	Pseudoexchange reactions	Pseudoexchange reactions	89	105	Pseudoexchange reactions	Pseudoexchange reactions	Pseudoexchange reactions	3	13	81					Pseudoexchange reactions	Pseudoexchange reactions	Pseudoexchange reactions	3	12	77
395	R_EX_cpd00066_e	Pseudoexchange reactions	85	Pseudoexchange reactions	Pseudoexchange reactions	Pseudoexchange reactions		17	61	232	Pseudoexchange reactions	Pseudoexchange reactions	89	105	Pseudoexchange reactions	Pseudoexchange reactions	Pseudoexchange reactions	3	13	81					Pseudoexchange reactions	Pseudoexchange reactions	Pseudoexchange reactions	3	12	77
396	R_EX_cpd00067_e	Pseudoexchange reactions	85	Pseudoexchange reactions	Pseudoexchange reactions	Pseudoexchange reactions		17	61	232	Pseudoexchange reactions	Pseudoexchange reactions	89	105	Pseudoexchange reactions	Pseudoexchange reactions	Pseudoexchange reactions	3	13	81					Pseudoexchange reactions	Pseudoexchange reactions	Pseudoexchange reactions	3	12	77
397	R_EX_cpd00069_e	Pseudoexchange reactions	85	Pseudoexchange reactions	Pseudoexchange reactions	Pseudoexchange reactions		17	61	232	Pseudoexchange reactions	Pseudoexchange reactions	89	105	Pseudoexchange reactions	Pseudoexchange reactions	Pseudoexchange reactions	3	13	81					Pseudoexchange reactions	Pseudoexchange reactions	Pseudoexchange reactions	3	12	77
398	R_EX_cpd00072_e	Pseudoexchange reactions	85	Pseudoexchange reactions	Pseudoexchange reactions	Pseudoexchange reactions		17	61	232	Pseudoexchange reactions	Pseudoexchange reactions	89	105	Pseudoexchange reactions	Pseudoexchange reactions	Pseudoexchange reactions	3	13	81					Pseudoexchange reactions	Pseudoexchange reactions	Pseudoexchange reactions	3	12	77
399	R_EX_cpd00073_e	Pseudoexchange reactions	85	Pseudoexchange reactions	Pseudoexchange reactions	Pseudoexchange reactions		17	61	232	Pseudoexchange reactions	Pseudoexchange reactions	89	105	Pseudoexchange reactions	Pseudoexchange reactions	Pseudoexchange reactions	3	13	81					Pseudoexchange reactions	Pseudoexchange reactions	Pseudoexchange reactions	3	12	77
400	R_EX_cpd00075_e	Pseudoexchange reactions	85	Pseudoexchange reactions	Pseudoexchange reactions	Pseudoexchange reactions		17	61	232	Pseudoexchange reactions	Pseudoexchange reactions	89	105	Pseudoexchange reactions	Pseudoexchange reactions	Pseudoexchange reactions	3	13	81					Pseudoexchange reactions	Pseudoexchange reactions	Pseudoexchange reactions	3	12	77
401	R_EX_cpd00076_e	Pseudoexchange reactions	85	Pseudoexchange reactions	Pseudoexchange reactions	Pseudoexchange reactions		17	61	232	Pseudoexchange reactions	Pseudoexchange reactions	89	105	Pseudoexchange reactions	Pseudoexchange reactions	Pseudoexchange reactions	3	13	81					Pseudoexchange reactions	Pseudoexchange reactions	Pseudoexchange reactions	3	12	77
402	R_EX_cpd00079_e	Pseudoexchange reactions	85	Pseudoexchange reactions	Pseudoexchange reactions	Pseudoexchange reactions		17	61	232	Pseudoexchange reactions	Pseudoexchange reactions	89	105	Pseudoexchange reactions	Pseudoexchange reactions	Pseudoexchange reactions	3	13	81					Pseudoexchange reactions	Pseudoexchange reactions	Pseudoexchange reactions	3	12	77
403	R_EX_cpd00080_e	Pseudoexchange reactions	85	Pseudoexchange reactions	Pseudoexchange reactions	Pseudoexchange reactions		17	61	232	Pseudoexchange reactions	Pseudoexchange reactions	89	105	Pseudoexchange reactions	Pseudoexchange reactions	Pseudoexchange reactions	3	13	81					Pseudoexchange reactions	Pseudoexchange reactions	Pseudoexchange reactions	3	12	77
404	R_EX_cpd00082_e	Pseudoexchange reactions	85	Pseudoexchange reactions	Pseudoexchange reactions	Pseudoexchange reactions		17	61	232	Pseudoexchange reactions	Pseudoexchange reactions	89	105	Pseudoexchange reactions	Pseudoexchange reactions	Pseudoexchange reactions	3	13	81					Pseudoexchange reactions	Pseudoexchange reactions	Pseudoexchange reactions	3	12	77
405	R_EX_cpd00084_e	Pseudoexchange reactions	85	Pseudoexchange reactions	Pseudoexchange reactions	Pseudoexchange reactions		17	61	232	Pseudoexchange reactions	Pseudoexchange reactions	89	105	Pseudoexchange reactions	Pseudoexchange reactions	Pseudoexchange reactions	3	13	81					Pseudoexchange reactions	Pseudoexchange reactions	Pseudoexchange reactions	3	12	77
406	R_EX_cpd00085_e	Pseudoexchange reactions	85	Pseudoexchange reactions	Pseudoexchange reactions	Pseudoexchange reactions		17	61	232	Pseudoexchange reactions	Pseudoexchange reactions	89	105	Pseudoexchange reactions	Pseudoexchange reactions	Pseudoexchange reactions	3	13	81					Pseudoexchange reactions	Pseudoexchange reactions	Pseudoexchange reactions	3	12	77
407	R_EX_cpd00089_e	Pseudoexchange reactions	85	Pseudoexchange reactions	Pseudoexchange reactions	Pseudoexchange reactions		17	61	232	Pseudoexchange reactions	Pseudoexchange reactions	89	105	Pseudoexchange reactions	Pseudoexchange reactions	Pseudoexchange reactions	3	13	81					Pseudoexchange reactions	Pseudoexchange reactions	Pseudoexchange reactions	3	12	77
408	R_EX_cpd00091_e	Pseudoexchange reactions	85	Pseudoexchange reactions	Pseudoexchange reactions	Pseudoexchange reactions		17	61	232	Pseudoexchange reactions	Pseudoexchange reactions	89	105	Pseudoexchange reactions	Pseudoexchange reactions	Pseudoexchange reactions	3	13	81					Pseudoexchange reactions	Pseudoexchange reactions	Pseudoexchange reactions	3	12	77
409	R_EX_cpd00092_e	Pseudoexchange reactions	85	Pseudoexchange reactions	Pseudoexchange reactions	Pseudoexchange reactions		17	61	232	Pseudoexchange reactions	Pseudoexchange reactions	89	105	Pseudoexchange reactions	Pseudoexchange reactions	Pseudoexchange reactions	3	13	81					Pseudoexchange reactions	Pseudoexchange reactions	Pseudoexchange reactions	3	12	77
410	R_EX_cpd00094_e	Pseudoexchange reactions	85	Pseudoexchange reactions	Pseudoexchange reactions	Pseudoexchange reactions		17	61	232	Pseudoexchange reactions	Pseudoexchange reactions	89	105	Pseudoexchange reactions	Pseudoexchange reactions	Pseudoexchange reactions	3	13	81					Pseudoexchange reactions	Pseudoexchange reactions	Pseudoexchange reactions	3	12	77
411	R_EX_cpd00098_e	Pseudoexchange reactions	85	Pseudoexchange reactions	Pseudoexchange reactions	Pseudoexchange reactions		17	61	232	Pseudoexchange reactions	Pseudoexchange reactions	89	105	Pseudoexchange reactions	Pseudoexchange reactions	Pseudoexchange reactions	3	13	81					Pseudoexchange reactions	Pseudoexchange reactions	Pseudoexchange reactions	3	12	77
412	R_EX_cpd00099_e	Pseudoexchange reactions	85	Pseudoexchange reactions	Pseudoexchange reactions	Pseudoexchange reactions		17	61	232	Pseudoexchange reactions	Pseudoexchange reactions	89	105	Pseudoexchange reactions	Pseudoexchange reactions	Pseudoexchange reactions	3	13	81					Pseudoexchange reactions	Pseudoexchange reactions	Pseudoexchange reactions	3	12	77
413	R_EX_cpd00100_e	Pseudoexchange reactions	85	Pseudoexchange reactions	Pseudoexchange reactions	Pseudoexchange reactions		17	61	232	Pseudoexchange reactions	Pseudoexchange reactions	89	105	Pseudoexchange reactions	Pseudoexchange reactions	Pseudoexchange reactions	3	13	81					Pseudoexchange reactions	Pseudoexchange reactions	Pseudoexchange reactions	3	12	77
414	R_EX_cpd00104_e	Pseudoexchange reactions	85	Pseudoexchange reactions	Pseudoexchange reactions	Pseudoexchange reactions		17	61	232	Pseudoexchange reactions	Pseudoexchange reactions	89	105	Pseudoexchange reactions	Pseudoexchange reactions	Pseudoexchange reactions	3	13	81					Pseudoexchange reactions	Pseudoexchange reactions	Pseudoexchange reactions	3	12	77
415	R_EX_cpd00105_e	Pseudoexchange reactions	85	Pseudoexchange reactions	Pseudoexchange reactions	Pseudoexchange reactions		17	61	232	Pseudoexchange reactions	Pseudoexchange reactions	89	105	Pseudoexchange reactions	Pseudoexchange reactions	Pseudoexchange reactions	3	13	81					Pseudoexchange reactions	Pseudoexchange reactions	Pseudoexchange reactions	3	12	77
416	R_EX_cpd00106_e	Pseudoexchange reactions	85	Pseudoexchange reactions	Pseudoexchange reactions	Pseudoexchange reactions		17	61	232	Pseudoexchange reactions	Pseudoexchange reactions	89	105	Pseudoexchange reactions	Pseudoexchange reactions	Pseudoexchange reactions	3	13	81					Pseudoexchange reactions	Pseudoexchange reactions	Pseudoexchange reactions	3	12	77
417	R_EX_cpd00107_e	Pseudoexchange reactions	85	Pseudoexchange reactions	Pseudoexchange reactions	Pseudoexchange reactions		17	61	232	Pseudoexchange reactions	Pseudoexchange reactions	89	105	Pseudoexchange reactions	Pseudoexchange reactions	Pseudoexchange reactions	3	13	81					Pseudoexchange reactions	Pseudoexchange reactions	Pseudoexchange reactions	3	12	77
418	R_EX_cpd00108_e	Pseudoexchange reactions	85	Pseudoexchange reactions	Pseudoexchange reactions	Pseudoexchange reactions		17	61	232	Pseudoexchange reactions	Pseudoexchange reactions	89	105	Pseudoexchange reactions	Pseudoexchange reactions	Pseudoexchange reactions	3	13	81					Pseudoexchange reactions	Pseudoexchange reactions	Pseudoexchange reactions	3	12	77
419	R_EX_cpd00117_e	Pseudoexchange reactions	85	Pseudoexchange reactions	Pseudoexchange reactions	Pseudoexchange reactions		17	61	232	Pseudoexchange reactions	Pseudoexchange reactions	89	105	Pseudoexchange reactions	Pseudoexchange reactions	Pseudoexchange reactions	3	13	81					Pseudoexchange reactions	Pseudoexchange reactions	Pseudoexchange reactions	3	12	77
420	R_EX_cpd00118_e	Pseudoexchange reactions	85	Pseudoexchange reactions	Pseudoexchange reactions	Pseudoexchange reactions		17	61	232	Pseudoexchange reactions	Pseudoexchange reactions	89	105	Pseudoexchange reactions	Pseudoexchange reactions	Pseudoexchange reactions	3	13	81					Pseudoexchange reactions	Pseudoexchange reactions	Pseudoexchange reactions	3	12	77
421	R_EX_cpd00119_e	Pseudoexchange reactions	85	Pseudoexchange reactions	Pseudoexchange reactions	Pseudoexchange reactions		17	61	232	Pseudoexchange reactions	Pseudoexchange reactions	89	105	Pseudoexchange reactions	Pseudoexchange reactions	Pseudoexchange reactions	3	13	81					Pseudoexchange reactions	Pseudoexchange reactions	Pseudoexchange reactions	3	12	77
422	R_EX_cpd00121_e	Pseudoexchange reactions	85	Pseudoexchange reactions	Pseudoexchange reactions	Pseudoexchange reactions		17	61	232	Pseudoexchange reactions	Pseudoexchange reactions	89	105	Pseudoexchange reactions	Pseudoexchange reactions	Pseudoexchange reactions	3	13	81					Pseudoexchange reactions	Pseudoexchange reactions	Pseudoexchange reactions	3	12	77
423	R_EX_cpd00122_e	Pseudoexchange reactions	85	Pseudoexchange reactions	Pseudoexchange reactions	Pseudoexchange reactions		17	61	232	Pseudoexchange reactions	Pseudoexchange reactions	89	105	Pseudoexchange reactions	Pseudoexchange reactions	Pseudoexchange reactions	3	13	81					Pseudoexchange reactions	Pseudoexchange reactions	Pseudoexchange reactions	3	12	77
424	R_EX_cpd00126_e	Pseudoexchange reactions	85	Pseudoexchange reactions	Pseudoexchange reactions	Pseudoexchange reactions		17	61	232	Pseudoexchange reactions	Pseudoexchange reactions	89	105	Pseudoexchange reactions	Pseudoexchange reactions	Pseudoexchange reactions	3	13	81					Pseudoexchange reactions	Pseudoexchange reactions	Pseudoexchange reactions	3	12	77
425	R_EX_cpd00128_e	Pseudoexchange reactions	85	Pseudoexchange reactions	Pseudoexchange reactions	Pseudoexchange reactions		17	61	232	Pseudoexchange reactions	Pseudoexchange reactions	89	105	Pseudoexchange reactions	Pseudoexchange reactions	Pseudoexchange reactions	3	13	81					Pseudoexchange reactions	Pseudoexchange reactions	Pseudoexchange reactions	3	12	77
426	R_EX_cpd00129_e	Pseudoexchange reactions	85	Pseudoexchange reactions	Pseudoexchange reactions	Pseudoexchange reactions		17	61	232	Pseudoexchange reactions	Pseudoexchange reactions	89	105	Pseudoexchange reactions	Pseudoexchange reactions	Pseudoexchange reactions	3	13	81					Pseudoexchange reactions	Pseudoexchange reactions	Pseudoexchange reactions	3	12	77
427	R_EX_cpd00130_e	Pseudoexchange reactions	85	Pseudoexchange reactions	Pseudoexchange reactions	Pseudoexchange reactions		17	61	232	Pseudoexchange reactions	Pseudoexchange reactions	89	105	Pseudoexchange reactions	Pseudoexchange reactions	Pseudoexchange reactions	3	13	81					Pseudoexchange reactions	Pseudoexchange reactions	Pseudoexchange reactions	3	12	77
428	R_EX_cpd00132_e	Pseudoexchange reactions	85	Pseudoexchange reactions	Pseudoexchange reactions	Pseudoexchange reactions		17	61	232	Pseudoexchange reactions	Pseudoexchange reactions	89	105	Pseudoexchange reactions	Pseudoexchange reactions	Pseudoexchange reactions	3	13	81					Pseudoexchange reactions	Pseudoexchange reactions	Pseudoexchange reactions	3	12	77
429	R_EX_cpd00136_e	Pseudoexchange reactions	85	Pseudoexchange reactions	Pseudoexchange reactions	Pseudoexchange reactions		17	61	232	Pseudoexchange reactions	Pseudoexchange reactions	89	105	Pseudoexchange reactions	Pseudoexchange reactions	Pseudoexchange reactions	3	13	81					Pseudoexchange reactions	Pseudoexchange reactions	Pseudoexchange reactions	3	12	77
430	R_EX_cpd00137_e	Pseudoexchange reactions	85	Pseudoexchange reactions	Pseudoexchange reactions	Pseudoexchange reactions		17	61	232	Pseudoexchange reactions	Pseudoexchange reactions	89	105	Pseudoexchange reactions	Pseudoexchange reactions	Pseudoexchange reactions	3	13	81					Pseudoexchange reactions	Pseudoexchange reactions	Pseudoexchange reactions	3	12	77
431	R_EX_cpd00138_e	Pseudoexchange reactions	85	Pseudoexchange reactions	Pseudoexchange reactions	Pseudoexchange reactions		17	61	232	Pseudoexchange reactions	Pseudoexchange reactions	89	105	Pseudoexchange reactions	Pseudoexchange reactions	Pseudoexchange reactions	3	13	81					Pseudoexchange reactions	Pseudoexchange reactions	Pseudoexchange reactions	3	12	77
432	R_EX_cpd00139_e	Pseudoexchange reactions	85	Pseudoexchange reactions	Pseudoexchange reactions	Pseudoexchange reactions		17	61	232	Pseudoexchange reactions	Pseudoexchange reactions	89	105	Pseudoexchange reactions	Pseudoexchange reactions	Pseudoexchange reactions	3	13	81					Pseudoexchange reactions	Pseudoexchange reactions	Pseudoexchange reactions	3	12	77
433	R_EX_cpd00141_e	Pseudoexchange reactions	85	Pseudoexchange reactions	Pseudoexchange reactions	Pseudoexchange reactions		17	61	232	Pseudoexchange reactions	Pseudoexchange reactions	89	105	Pseudoexchange reactions	Pseudoexchange reactions	Pseudoexchange reactions	3	13	81					Pseudoexchange reactions	Pseudoexchange reactions	Pseudoexchange reactions	3	12	77
434	R_EX_cpd00142_e	Pseudoexchange reactions	85	Pseudoexchange reactions	Pseudoexchange reactions	Pseudoexchange reactions		17	61	232	Pseudoexchange reactions	Pseudoexchange reactions	89	105	Pseudoexchange reactions	Pseudoexchange reactions	Pseudoexchange reactions	3	13	81					Pseudoexchange reactions	Pseudoexchange reactions	Pseudoexchange reactions	3	12	77
435	R_EX_cpd00146_e	Pseudoexchange reactions	85	Pseudoexchange reactions	Pseudoexchange reactions	Pseudoexchange reactions		17	61	232	Pseudoexchange reactions	Pseudoexchange reactions	89	105	Pseudoexchange reactions	Pseudoexchange reactions	Pseudoexchange reactions	3	13	81					Pseudoexchange reactions	Pseudoexchange reactions	Pseudoexchange reactions	3	12	77
436	R_EX_cpd00149_e	Pseudoexchange reactions	85	Pseudoexchange reactions	Pseudoexchange reactions	Pseudoexchange reactions		17	61	232	Pseudoexchange reactions	Pseudoexchange reactions	89	105	Pseudoexchange reactions	Pseudoexchange reactions	Pseudoexchange reactions	3	13	81					Pseudoexchange reactions	Pseudoexchange reactions	Pseudoexchange reactions	3	12	77
437	R_EX_cpd00151_e	Pseudoexchange reactions	85	Pseudoexchange reactions	Pseudoexchange reactions	Pseudoexchange reactions		17	61	232	Pseudoexchange reactions	Pseudoexchange reactions	89	105	Pseudoexchange reactions	Pseudoexchange reactions	Pseudoexchange reactions	3	13	81					Pseudoexchange reactions	Pseudoexchange reactions	Pseudoexchange reactions	3	12	77
438	R_EX_cpd00152_e	Pseudoexchange reactions	85	Pseudoexchange reactions	Pseudoexchange reactions	Pseudoexchange reactions		17	61	232	Pseudoexchange reactions	Pseudoexchange reactions	89	105	Pseudoexchange reactions	Pseudoexchange reactions	Pseudoexchange reactions	3	13	81					Pseudoexchange reactions	Pseudoexchange reactions	Pseudoexchange reactions	3	12	77
439	R_EX_cpd00154_e	Pseudoexchange reactions	85	Pseudoexchange reactions	Pseudoexchange reactions	Pseudoexchange reactions		17	61	232	Pseudoexchange reactions	Pseudoexchange reactions	89	105	Pseudoexchange reactions	Pseudoexchange reactions	Pseudoexchange reactions	3	13	81					Pseudoexchange reactions	Pseudoexchange reactions	Pseudoexchange reactions	3	12	77
440	R_EX_cpd00155_e	Pseudoexchange reactions	85	Pseudoexchange reactions	Pseudoexchange reactions	Pseudoexchange reactions		17	61	232	Pseudoexchange reactions	Pseudoexchange reactions	89	105	Pseudoexchange reactions	Pseudoexchange reactions	Pseudoexchange reactions	3	13	81					Pseudoexchange reactions	Pseudoexchange reactions	Pseudoexchange reactions	3	12	77
441	R_EX_cpd00156_e	Pseudoexchange reactions	85	Pseudoexchange reactions	Pseudoexchange reactions	Pseudoexchange reactions		17	61	232	Pseudoexchange reactions	Pseudoexchange reactions	89	105	Pseudoexchange reactions	Pseudoexchange reactions	Pseudoexchange reactions	3	13	81					Pseudoexchange reactions	Pseudoexchange reactions	Pseudoexchange reactions	3	12	77
442	R_EX_cpd00157_e	Pseudoexchange reactions	85	Pseudoexchange reactions	Pseudoexchange reactions	Pseudoexchange reactions		17	61	232	Pseudoexchange reactions	Pseudoexchange reactions	89	105	Pseudoexchange reactions	Pseudoexchange reactions	Pseudoexchange reactions	3	13	81					Pseudoexchange reactions	Pseudoexchange reactions	Pseudoexchange reactions	3	12	77
443	R_EX_cpd00158_e	Pseudoexchange reactions	85	Pseudoexchange reactions	Pseudoexchange reactions	Pseudoexchange reactions		17	61	232	Pseudoexchange reactions	Pseudoexchange reactions	89	105	Pseudoexchange reactions	Pseudoexchange reactions	Pseudoexchange reactions	3	13	81					Pseudoexchange reactions	Pseudoexchange reactions	Pseudoexchange reactions	3	12	77
444	R_EX_cpd00159_e	Pseudoexchange reactions	85	Pseudoexchange reactions	Pseudoexchange reactions	Pseudoexchange reactions		17	61	232	Pseudoexchange reactions	Pseudoexchange reactions	89	105	Pseudoexchange reactions	Pseudoexchange reactions	Pseudoexchange reactions	3	13	81					Pseudoexchange reactions	Pseudoexchange reactions	Pseudoexchange reactions	3	12	77
445	R_EX_cpd00161_e	Pseudoexchange reactions	85	Pseudoexchange reactions	Pseudoexchange reactions	Pseudoexchange reactions		17	61	232	Pseudoexchange reactions	Pseudoexchange reactions	89	105	Pseudoexchange reactions	Pseudoexchange reactions	Pseudoexchange reactions	3	13	81					Pseudoexchange reactions	Pseudoexchange reactions	Pseudoexchange reactions	3	12	77
446	R_EX_cpd00162_e	Pseudoexchange reactions	85	Pseudoexchange reactions	Pseudoexchange reactions	Pseudoexchange reactions		17	61	232	Pseudoexchange reactions	Pseudoexchange reactions	89	105	Pseudoexchange reactions	Pseudoexchange reactions	Pseudoexchange reactions	3	13	81					Pseudoexchange reactions	Pseudoexchange reactions	Pseudoexchange reactions	3	12	77
447	R_EX_cpd00164_e	Pseudoexchange reactions	85	Pseudoexchange reactions	Pseudoexchange reactions	Pseudoexchange reactions		17	61	232	Pseudoexchange reactions	Pseudoexchange reactions	89	105	Pseudoexchange reactions	Pseudoexchange reactions	Pseudoexchange reactions	3	13	81					Pseudoexchange reactions	Pseudoexchange reactions	Pseudoexchange reactions	3	12	77
448	R_EX_cpd00169_e	Pseudoexchange reactions	85	Pseudoexchange reactions	Pseudoexchange reactions	Pseudoexchange reactions		17	61	232	Pseudoexchange reactions	Pseudoexchange reactions	89	105	Pseudoexchange reactions	Pseudoexchange reactions	Pseudoexchange reactions	3	13	81					Pseudoexchange reactions	Pseudoexchange reactions	Pseudoexchange reactions	3	12	77
449	R_EX_cpd00176_e	Pseudoexchange reactions	85	Pseudoexchange reactions	Pseudoexchange reactions	Pseudoexchange reactions		17	61	232	Pseudoexchange reactions	Pseudoexchange reactions	89	105	Pseudoexchange reactions	Pseudoexchange reactions	Pseudoexchange reactions	3	13	81					Pseudoexchange reactions	Pseudoexchange reactions	Pseudoexchange reactions	3	12	77
450	R_EX_cpd00179_e	Pseudoexchange reactions	85	Pseudoexchange reactions	Pseudoexchange reactions	Pseudoexchange reactions		17	61	232	Pseudoexchange reactions	Pseudoexchange reactions	89	105	Pseudoexchange reactions	Pseudoexchange reactions	Pseudoexchange reactions	3	13	81					Pseudoexchange reactions	Pseudoexchange reactions	Pseudoexchange reactions	3	12	77
451	R_EX_cpd00182_e	Pseudoexchange reactions	85	Pseudoexchange reactions	Pseudoexchange reactions	Pseudoexchange reactions		17	61	232	Pseudoexchange reactions	Pseudoexchange reactions	89	105	Pseudoexchange reactions	Pseudoexchange reactions	Pseudoexchange reactions	3	13	81					Pseudoexchange reactions	Pseudoexchange reactions	Pseudoexchange reactions	3	12	77
452	R_EX_cpd00184_e	Pseudoexchange reactions	85	Pseudoexchange reactions	Pseudoexchange reactions	Pseudoexchange reactions		17	61	232	Pseudoexchange reactions	Pseudoexchange reactions	89	105	Pseudoexchange reactions	Pseudoexchange reactions	Pseudoexchange reactions	3	13	81					Pseudoexchange reactions	Pseudoexchange reactions	Pseudoexchange reactions	3	12	77
453	R_EX_cpd00185_e	Pseudoexchange reactions	85	Pseudoexchange reactions	Pseudoexchange reactions	Pseudoexchange reactions		17	61	232	Pseudoexchange reactions	Pseudoexchange reactions	89	105	Pseudoexchange reactions	Pseudoexchange reactions	Pseudoexchange reactions	3	13	81					Pseudoexchange reactions	Pseudoexchange reactions	Pseudoexchange reactions	3	12	77
454	R_EX_cpd00186_e	Pseudoexchange reactions	85	Pseudoexchange reactions	Pseudoexchange reactions	Pseudoexchange reactions		17	61	232	Pseudoexchange reactions	Pseudoexchange reactions	89	105	Pseudoexchange reactions	Pseudoexchange reactions	Pseudoexchange reactions	3	13	81					Pseudoexchange reactions	Pseudoexchange reactions	Pseudoexchange reactions	3	12	77
455	R_EX_cpd00187_e	Pseudoexchange reactions	85	Pseudoexchange reactions	Pseudoexchange reactions	Pseudoexchange reactions		17	61	232	Pseudoexchange reactions	Pseudoexchange reactions	89	105	Pseudoexchange reactions	Pseudoexchange reactions	Pseudoexchange reactions	3	13	81					Pseudoexchange reactions	Pseudoexchange reactions	Pseudoexchange reactions	3	12	77
456	R_EX_cpd00205_e	Pseudoexchange reactions	85	Pseudoexchange reactions	Pseudoexchange reactions	Pseudoexchange reactions		17	61	232	Pseudoexchange reactions	Pseudoexchange reactions	89	105	Pseudoexchange reactions	Pseudoexchange reactions	Pseudoexchange reactions	3	13	81					Pseudoexchange reactions	Pseudoexchange reactions	Pseudoexchange reactions	3	12	77
457	R_EX_cpd00207_e	Pseudoexchange reactions	85	Pseudoexchange reactions	Pseudoexchange reactions	Pseudoexchange reactions		17	61	232	Pseudoexchange reactions	Pseudoexchange reactions	89	105	Pseudoexchange reactions	Pseudoexchange reactions	Pseudoexchange reactions	3	13	81					Pseudoexchange reactions	Pseudoexchange reactions	Pseudoexchange reactions	3	12	77
458	R_EX_cpd00208_e	Pseudoexchange reactions	85	Pseudoexchange reactions	Pseudoexchange reactions	Pseudoexchange reactions		17	61	232	Pseudoexchange reactions	Pseudoexchange reactions	89	105	Pseudoexchange reactions	Pseudoexchange reactions	Pseudoexchange reactions	3	13	81					Pseudoexchange reactions	Pseudoexchange reactions	Pseudoexchange reactions	3	12	77
459	R_EX_cpd00209_e	Pseudoexchange reactions	85	Pseudoexchange reactions	Pseudoexchange reactions	Pseudoexchange reactions		17	61	232	Pseudoexchange reactions	Pseudoexchange reactions	89	105	Pseudoexchange reactions	Pseudoexchange reactions	Pseudoexchange reactions	3	13	81					Pseudoexchange reactions	Pseudoexchange reactions	Pseudoexchange reactions	3	12	77
460	R_EX_cpd00210_e	Pseudoexchange reactions	85	Pseudoexchange reactions	Pseudoexchange reactions	Pseudoexchange reactions		17	61	232	Pseudoexchange reactions	Pseudoexchange reactions	89	105	Pseudoexchange reactions	Pseudoexchange reactions	Pseudoexchange reactions	3	13	81					Pseudoexchange reactions	Pseudoexchange reactions	Pseudoexchange reactions	3	12	77
461	R_EX_cpd00211_e	Pseudoexchange reactions	85	Pseudoexchange reactions	Pseudoexchange reactions	Pseudoexchange reactions		17	61	232	Pseudoexchange reactions	Pseudoexchange reactions	89	105	Pseudoexchange reactions	Pseudoexchange reactions	Pseudoexchange reactions	3	13	81					Pseudoexchange reactions	Pseudoexchange reactions	Pseudoexchange reactions	3	12	77
462	R_EX_cpd00212_e	Pseudoexchange reactions	85	Pseudoexchange reactions	Pseudoexchange reactions	Pseudoexchange reactions		17	61	232	Pseudoexchange reactions	Pseudoexchange reactions	89	105	Pseudoexchange reactions	Pseudoexchange reactions	Pseudoexchange reactions	3	13	81					Pseudoexchange reactions	Pseudoexchange reactions	Pseudoexchange reactions	3	12	77
463	R_EX_cpd00213_e	Pseudoexchange reactions	85	Pseudoexchange reactions	Pseudoexchange reactions	Pseudoexchange reactions		17	61	232	Pseudoexchange reactions	Pseudoexchange reactions	89	105	Pseudoexchange reactions	Pseudoexchange reactions	Pseudoexchange reactions	3	13	81					Pseudoexchange reactions	Pseudoexchange reactions	Pseudoexchange reactions	3	12	77
464	R_EX_cpd00214_e	Pseudoexchange reactions	85	Pseudoexchange reactions	Pseudoexchange reactions	Pseudoexchange reactions		17	61	232	Pseudoexchange reactions	Pseudoexchange reactions	89	105	Pseudoexchange reactions	Pseudoexchange reactions	Pseudoexchange reactions	3	13	81					Pseudoexchange reactions	Pseudoexchange reactions	Pseudoexchange reactions	3	12	77
465	R_EX_cpd00216_e	Pseudoexchange reactions	85	Pseudoexchange reactions	Pseudoexchange reactions	Pseudoexchange reactions		17	61	232	Pseudoexchange reactions	Pseudoexchange reactions	89	105	Pseudoexchange reactions	Pseudoexchange reactions	Pseudoexchange reactions	3	13	81					Pseudoexchange reactions	Pseudoexchange reactions	Pseudoexchange reactions	3	12	77
466	R_EX_cpd00218_e	Pseudoexchange reactions	85	Pseudoexchange reactions	Pseudoexchange reactions	Pseudoexchange reactions		17	61	232	Pseudoexchange reactions	Pseudoexchange reactions	89	105	Pseudoexchange reactions	Pseudoexchange reactions	Pseudoexchange reactions	3	13	81					Pseudoexchange reactions	Pseudoexchange reactions	Pseudoexchange reactions	3	12	77
467	R_EX_cpd00220_e	Pseudoexchange reactions	85	Pseudoexchange reactions	Pseudoexchange reactions	Pseudoexchange reactions		17	61	232	Pseudoexchange reactions	Pseudoexchange reactions	89	105	Pseudoexchange reactions	Pseudoexchange reactions	Pseudoexchange reactions	3	13	81					Pseudoexchange reactions	Pseudoexchange reactions	Pseudoexchange reactions	3	12	77
468	R_EX_cpd00221_e	Pseudoexchange reactions	85	Pseudoexchange reactions	Pseudoexchange reactions	Pseudoexchange reactions		17	61	232	Pseudoexchange reactions	Pseudoexchange reactions	89	105	Pseudoexchange reactions	Pseudoexchange reactions	Pseudoexchange reactions	3	13	81					Pseudoexchange reactions	Pseudoexchange reactions	Pseudoexchange reactions	3	12	77
469	R_EX_cpd00222_e	Pseudoexchange reactions	85	Pseudoexchange reactions	Pseudoexchange reactions	Pseudoexchange reactions		17	61	232	Pseudoexchange reactions	Pseudoexchange reactions	89	105	Pseudoexchange reactions	Pseudoexchange reactions	Pseudoexchange reactions	3	13	81					Pseudoexchange reactions	Pseudoexchange reactions	Pseudoexchange reactions	3	12	77
470	R_EX_cpd00224_e	Pseudoexchange reactions	85	Pseudoexchange reactions	Pseudoexchange reactions	Pseudoexchange reactions		17	61	232	Pseudoexchange reactions	Pseudoexchange reactions	89	105	Pseudoexchange reactions	Pseudoexchange reactions	Pseudoexchange reactions	3	13	81					Pseudoexchange reactions	Pseudoexchange reactions	Pseudoexchange reactions	3	12	77
471	R_EX_cpd00226_e	Pseudoexchange reactions	85	Pseudoexchange reactions	Pseudoexchange reactions	Pseudoexchange reactions		17	61	232	Pseudoexchange reactions	Pseudoexchange reactions	89	105	Pseudoexchange reactions	Pseudoexchange reactions	Pseudoexchange reactions	3	13	81					Pseudoexchange reactions	Pseudoexchange reactions	Pseudoexchange reactions	3	12	77
472	R_EX_cpd00227_e	Pseudoexchange reactions	85	Pseudoexchange reactions	Pseudoexchange reactions	Pseudoexchange reactions		17	61	232	Pseudoexchange reactions	Pseudoexchange reactions	89	105	Pseudoexchange reactions	Pseudoexchange reactions	Pseudoexchange reactions	3	13	81					Pseudoexchange reactions	Pseudoexchange reactions	Pseudoexchange reactions	3	12	77
473	R_EX_cpd00232_e	Pseudoexchange reactions	85	Pseudoexchange reactions	Pseudoexchange reactions	Pseudoexchange reactions		17	61	232	Pseudoexchange reactions	Pseudoexchange reactions	89	105	Pseudoexchange reactions	Pseudoexchange reactions	Pseudoexchange reactions	3	13	81					Pseudoexchange reactions	Pseudoexchange reactions	Pseudoexchange reactions	3	12	77
474	R_EX_cpd00235_e	Pseudoexchange reactions	85	Pseudoexchange reactions	Pseudoexchange reactions	Pseudoexchange reactions		17	61	232	Pseudoexchange reactions	Pseudoexchange reactions	89	105	Pseudoexchange reactions	Pseudoexchange reactions	Pseudoexchange reactions	3	13	81					Pseudoexchange reactions	Pseudoexchange reactions	Pseudoexchange reactions	3	12	77
475	R_EX_cpd00239_e	Pseudoexchange reactions	85	Pseudoexchange reactions	Pseudoexchange reactions	Pseudoexchange reactions		17	61	232	Pseudoexchange reactions	Pseudoexchange reactions	89	105	Pseudoexchange reactions	Pseudoexchange reactions	Pseudoexchange reactions	3	13	81					Pseudoexchange reactions	Pseudoexchange reactions	Pseudoexchange reactions	3	12	77
476	R_EX_cpd00244_e	Pseudoexchange reactions	85	Pseudoexchange reactions	Pseudoexchange reactions	Pseudoexchange reactions		17	61	232	Pseudoexchange reactions	Pseudoexchange reactions	89	105	Pseudoexchange reactions	Pseudoexchange reactions	Pseudoexchange reactions	3	13	81					Pseudoexchange reactions	Pseudoexchange reactions	Pseudoexchange reactions	3	12	77
477	R_EX_cpd00246_e	Pseudoexchange reactions	85	Pseudoexchange reactions	Pseudoexchange reactions	Pseudoexchange reactions		17	61	232	Pseudoexchange reactions	Pseudoexchange reactions	89	105	Pseudoexchange reactions	Pseudoexchange reactions	Pseudoexchange reactions	3	13	81					Pseudoexchange reactions	Pseudoexchange reactions	Pseudoexchange reactions	3	12	77
478	R_EX_cpd00248_e	Pseudoexchange reactions	85	Pseudoexchange reactions	Pseudoexchange reactions	Pseudoexchange reactions		17	61	232	Pseudoexchange reactions	Pseudoexchange reactions	89	105	Pseudoexchange reactions	Pseudoexchange reactions	Pseudoexchange reactions	3	13	81					Pseudoexchange reactions	Pseudoexchange reactions	Pseudoexchange reactions	3	12	77
479	R_EX_cpd00249_e	Pseudoexchange reactions	85	Pseudoexchange reactions	Pseudoexchange reactions	Pseudoexchange reactions		17	61	232	Pseudoexchange reactions	Pseudoexchange reactions	89	105	Pseudoexchange reactions	Pseudoexchange reactions	Pseudoexchange reactions	3	13	81					Pseudoexchange reactions	Pseudoexchange reactions	Pseudoexchange reactions	3	12	77
480	R_EX_cpd00254_e	Pseudoexchange reactions	85	Pseudoexchange reactions	Pseudoexchange reactions	Pseudoexchange reactions		17	61	232	Pseudoexchange reactions	Pseudoexchange reactions	89	105	Pseudoexchange reactions	Pseudoexchange reactions	Pseudoexchange reactions	3	13	81					Pseudoexchange reactions	Pseudoexchange reactions	Pseudoexchange reactions	3	12	77
481	R_EX_cpd00264_e	Pseudoexchange reactions	85	Pseudoexchange reactions	Pseudoexchange reactions	Pseudoexchange reactions		17	61	232	Pseudoexchange reactions	Pseudoexchange reactions	89	105	Pseudoexchange reactions	Pseudoexchange reactions	Pseudoexchange reactions	3	13	81					Pseudoexchange reactions	Pseudoexchange reactions	Pseudoexchange reactions	3	12	77
482	R_EX_cpd00266_e	Pseudoexchange reactions	85	Pseudoexchange reactions	Pseudoexchange reactions	Pseudoexchange reactions		17	61	232	Pseudoexchange reactions	Pseudoexchange reactions	89	105	Pseudoexchange reactions	Pseudoexchange reactions	Pseudoexchange reactions	3	13	81					Pseudoexchange reactions	Pseudoexchange reactions	Pseudoexchange reactions	3	12	77
483	R_EX_cpd00268_e	Pseudoexchange reactions	85	Pseudoexchange reactions	Pseudoexchange reactions	Pseudoexchange reactions		17	61	232	Pseudoexchange reactions	Pseudoexchange reactions	89	105	Pseudoexchange reactions	Pseudoexchange reactions	Pseudoexchange reactions	3	13	81					Pseudoexchange reactions	Pseudoexchange reactions	Pseudoexchange reactions	3	12	77
484	R_EX_cpd00274_e	Pseudoexchange reactions	85	Pseudoexchange reactions	Pseudoexchange reactions	Pseudoexchange reactions		17	61	232	Pseudoexchange reactions	Pseudoexchange reactions	89	105	Pseudoexchange reactions	Pseudoexchange reactions	Pseudoexchange reactions	3	13	81					Pseudoexchange reactions	Pseudoexchange reactions	Pseudoexchange reactions	3	12	77
485	R_EX_cpd00276_e	Pseudoexchange reactions	85	Pseudoexchange reactions	Pseudoexchange reactions	Pseudoexchange reactions		17	61	232	Pseudoexchange reactions	Pseudoexchange reactions	89	105	Pseudoexchange reactions	Pseudoexchange reactions	Pseudoexchange reactions	3	13	81					Pseudoexchange reactions	Pseudoexchange reactions	Pseudoexchange reactions	3	12	77
486	R_EX_cpd00277_e	Pseudoexchange reactions	85	Pseudoexchange reactions	Pseudoexchange reactions	Pseudoexchange reactions		17	61	232	Pseudoexchange reactions	Pseudoexchange reactions	89	105	Pseudoexchange reactions	Pseudoexchange reactions	Pseudoexchange reactions	3	13	81					Pseudoexchange reactions	Pseudoexchange reactions	Pseudoexchange reactions	3	12	77
487	R_EX_cpd00280_e	Pseudoexchange reactions	85	Pseudoexchange reactions	Pseudoexchange reactions	Pseudoexchange reactions		17	61	232	Pseudoexchange reactions	Pseudoexchange reactions	89	105	Pseudoexchange reactions	Pseudoexchange reactions	Pseudoexchange reactions	3	13	81					Pseudoexchange reactions	Pseudoexchange reactions	Pseudoexchange reactions	3	12	77
488	R_EX_cpd00281_e	Pseudoexchange reactions	85	Pseudoexchange reactions	Pseudoexchange reactions	Pseudoexchange reactions		17	61	232	Pseudoexchange reactions	Pseudoexchange reactions	89	105	Pseudoexchange reactions	Pseudoexchange reactions	Pseudoexchange reactions	3	13	81					Pseudoexchange reactions	Pseudoexchange reactions	Pseudoexchange reactions	3	12	77
489	R_EX_cpd00284_e	Pseudoexchange reactions	85	Pseudoexchange reactions	Pseudoexchange reactions	Pseudoexchange reactions		17	61	232	Pseudoexchange reactions	Pseudoexchange reactions	89	105	Pseudoexchange reactions	Pseudoexchange reactions	Pseudoexchange reactions	3	13	81					Pseudoexchange reactions	Pseudoexchange reactions	Pseudoexchange reactions	3	12	77
490	R_EX_cpd00285_e	Pseudoexchange reactions	85	Pseudoexchange reactions	Pseudoexchange reactions	Pseudoexchange reactions		17	61	232	Pseudoexchange reactions	Pseudoexchange reactions	89	105	Pseudoexchange reactions	Pseudoexchange reactions	Pseudoexchange reactions	3	13	81					Pseudoexchange reactions	Pseudoexchange reactions	Pseudoexchange reactions	3	12	77
491	R_EX_cpd00288_e	Pseudoexchange reactions	85	Pseudoexchange reactions	Pseudoexchange reactions	Pseudoexchange reactions		17	61	232	Pseudoexchange reactions	Pseudoexchange reactions	89	105	Pseudoexchange reactions	Pseudoexchange reactions	Pseudoexchange reactions	3	13	81					Pseudoexchange reactions	Pseudoexchange reactions	Pseudoexchange reactions	3	12	77
492	R_EX_cpd00298_e	Pseudoexchange reactions	85	Pseudoexchange reactions	Pseudoexchange reactions	Pseudoexchange reactions		17	61	232	Pseudoexchange reactions	Pseudoexchange reactions	89	105	Pseudoexchange reactions	Pseudoexchange reactions	Pseudoexchange reactions	3	13	81					Pseudoexchange reactions	Pseudoexchange reactions	Pseudoexchange reactions	3	12	77
493	R_EX_cpd00300_e	Pseudoexchange reactions	85	Pseudoexchange reactions	Pseudoexchange reactions	Pseudoexchange reactions		17	61	232	Pseudoexchange reactions	Pseudoexchange reactions	89	105	Pseudoexchange reactions	Pseudoexchange reactions	Pseudoexchange reactions	3	13	81					Pseudoexchange reactions	Pseudoexchange reactions	Pseudoexchange reactions	3	12	77
494	R_EX_cpd00305_e	Pseudoexchange reactions	85	Pseudoexchange reactions	Pseudoexchange reactions	Pseudoexchange reactions		17	61	232	Pseudoexchange reactions	Pseudoexchange reactions	89	105	Pseudoexchange reactions	Pseudoexchange reactions	Pseudoexchange reactions	3	13	81					Pseudoexchange reactions	Pseudoexchange reactions	Pseudoexchange reactions	3	12	77
495	R_EX_cpd00306_e	Pseudoexchange reactions	85	Pseudoexchange reactions	Pseudoexchange reactions	Pseudoexchange reactions		17	61	232	Pseudoexchange reactions	Pseudoexchange reactions	89	105	Pseudoexchange reactions	Pseudoexchange reactions	Pseudoexchange reactions	3	13	81					Pseudoexchange reactions	Pseudoexchange reactions	Pseudoexchange reactions	3	12	77
496	R_EX_cpd00307_e	Pseudoexchange reactions	85	Pseudoexchange reactions	Pseudoexchange reactions	Pseudoexchange reactions		17	61	232	Pseudoexchange reactions	Pseudoexchange reactions	89	105	Pseudoexchange reactions	Pseudoexchange reactions	Pseudoexchange reactions	3	13	81					Pseudoexchange reactions	Pseudoexchange reactions	Pseudoexchange reactions	3	12	77
497	R_EX_cpd00308_e	Pseudoexchange reactions	85	Pseudoexchange reactions	Pseudoexchange reactions	Pseudoexchange reactions		17	61	232	Pseudoexchange reactions	Pseudoexchange reactions	89	105	Pseudoexchange reactions	Pseudoexchange reactions	Pseudoexchange reactions	3	13	81					Pseudoexchange reactions	Pseudoexchange reactions	Pseudoexchange reactions	3	12	77
498	R_EX_cpd00309_e	Pseudoexchange reactions	85	Pseudoexchange reactions	Pseudoexchange reactions	Pseudoexchange reactions		17	61	232	Pseudoexchange reactions	Pseudoexchange reactions	89	105	Pseudoexchange reactions	Pseudoexchange reactions	Pseudoexchange reactions	3	13	81					Pseudoexchange reactions	Pseudoexchange reactions	Pseudoexchange reactions	3	12	77
499	R_EX_cpd00311_e	Pseudoexchange reactions	85	Pseudoexchange reactions	Pseudoexchange reactions	Pseudoexchange reactions		17	61	232	Pseudoexchange reactions	Pseudoexchange reactions	89	105	Pseudoexchange reactions	Pseudoexchange reactions	Pseudoexchange reactions	3	13	81					Pseudoexchange reactions	Pseudoexchange reactions	Pseudoexchange reactions	3	12	77
500	R_EX_cpd00312_e	Pseudoexchange reactions	85	Pseudoexchange reactions	Pseudoexchange reactions	Pseudoexchange reactions		17	61	232	Pseudoexchange reactions	Pseudoexchange reactions	89	105	Pseudoexchange reactions	Pseudoexchange reactions	Pseudoexchange reactions	3	13	81					Pseudoexchange reactions	Pseudoexchange reactions	Pseudoexchange reactions	3	12	77
501	R_EX_cpd00314_e	Pseudoexchange reactions	85	Pseudoexchange reactions	Pseudoexchange reactions	Pseudoexchange reactions		17	61	232	Pseudoexchange reactions	Pseudoexchange reactions	89	105	Pseudoexchange reactions	Pseudoexchange reactions	Pseudoexchange reactions	3	13	81					Pseudoexchange reactions	Pseudoexchange reactions	Pseudoexchange reactions	3	12	77
502	R_EX_cpd00320_e	Pseudoexchange reactions	85	Pseudoexchange reactions	Pseudoexchange reactions	Pseudoexchange reactions		17	61	232	Pseudoexchange reactions	Pseudoexchange reactions	89	105	Pseudoexchange reactions	Pseudoexchange reactions	Pseudoexchange reactions	3	13	81					Pseudoexchange reactions	Pseudoexchange reactions	Pseudoexchange reactions	3	12	77
503	R_EX_cpd00322_e	Pseudoexchange reactions	85	Pseudoexchange reactions	Pseudoexchange reactions	Pseudoexchange reactions		17	61	232	Pseudoexchange reactions	Pseudoexchange reactions	89	105	Pseudoexchange reactions	Pseudoexchange reactions	Pseudoexchange reactions	3	13	81					Pseudoexchange reactions	Pseudoexchange reactions	Pseudoexchange reactions	3	12	77
504	R_EX_cpd00339_e	Pseudoexchange reactions	85	Pseudoexchange reactions	Pseudoexchange reactions	Pseudoexchange reactions		17	61	232	Pseudoexchange reactions	Pseudoexchange reactions	89	105	Pseudoexchange reactions	Pseudoexchange reactions	Pseudoexchange reactions	3	13	81					Pseudoexchange reactions	Pseudoexchange reactions	Pseudoexchange reactions	3	12	77
505	R_EX_cpd00355_e	Pseudoexchange reactions	85	Pseudoexchange reactions	Pseudoexchange reactions	Pseudoexchange reactions		17	61	232	Pseudoexchange reactions	Pseudoexchange reactions	89	105	Pseudoexchange reactions	Pseudoexchange reactions	Pseudoexchange reactions	3	13	81					Pseudoexchange reactions	Pseudoexchange reactions	Pseudoexchange reactions	3	12	77
506	R_EX_cpd00363_e	Pseudoexchange reactions	85	Pseudoexchange reactions	Pseudoexchange reactions	Pseudoexchange reactions		17	61	232	Pseudoexchange reactions	Pseudoexchange reactions	89	105	Pseudoexchange reactions	Pseudoexchange reactions	Pseudoexchange reactions	3	13	81					Pseudoexchange reactions	Pseudoexchange reactions	Pseudoexchange reactions	3	12	77
507	R_EX_cpd00366_e	Pseudoexchange reactions	85	Pseudoexchange reactions	Pseudoexchange reactions	Pseudoexchange reactions		17	61	232	Pseudoexchange reactions	Pseudoexchange reactions	89	105	Pseudoexchange reactions	Pseudoexchange reactions	Pseudoexchange reactions	3	13	81					Pseudoexchange reactions	Pseudoexchange reactions	Pseudoexchange reactions	3	12	77
508	R_EX_cpd00367_e	Pseudoexchange reactions	85	Pseudoexchange reactions	Pseudoexchange reactions	Pseudoexchange reactions		17	61	232	Pseudoexchange reactions	Pseudoexchange reactions	89	105	Pseudoexchange reactions	Pseudoexchange reactions	Pseudoexchange reactions	3	13	81					Pseudoexchange reactions	Pseudoexchange reactions	Pseudoexchange reactions	3	12	77
509	R_EX_cpd00374_e	Pseudoexchange reactions	85	Pseudoexchange reactions	Pseudoexchange reactions	Pseudoexchange reactions		17	61	232	Pseudoexchange reactions	Pseudoexchange reactions	89	105	Pseudoexchange reactions	Pseudoexchange reactions	Pseudoexchange reactions	3	13	81					Pseudoexchange reactions	Pseudoexchange reactions	Pseudoexchange reactions	3	12	77
510	R_EX_cpd00378_e	Pseudoexchange reactions	85	Pseudoexchange reactions	Pseudoexchange reactions	Pseudoexchange reactions		17	61	232	Pseudoexchange reactions	Pseudoexchange reactions	89	105	Pseudoexchange reactions	Pseudoexchange reactions	Pseudoexchange reactions	3	13	81					Pseudoexchange reactions	Pseudoexchange reactions	Pseudoexchange reactions	3	12	77
511	R_EX_cpd00380_e	Pseudoexchange reactions	85	Pseudoexchange reactions	Pseudoexchange reactions	Pseudoexchange reactions		17	61	232	Pseudoexchange reactions	Pseudoexchange reactions	89	105	Pseudoexchange reactions	Pseudoexchange reactions	Pseudoexchange reactions	3	13	81					Pseudoexchange reactions	Pseudoexchange reactions	Pseudoexchange reactions	3	12	77
512	R_EX_cpd00381_e	Pseudoexchange reactions	85	Pseudoexchange reactions	Pseudoexchange reactions	Pseudoexchange reactions		17	61	232	Pseudoexchange reactions	Pseudoexchange reactions	89	105	Pseudoexchange reactions	Pseudoexchange reactions	Pseudoexchange reactions	3	13	81					Pseudoexchange reactions	Pseudoexchange reactions	Pseudoexchange reactions	3	12	77
513	R_EX_cpd00382_e	Pseudoexchange reactions	85	Pseudoexchange reactions	Pseudoexchange reactions	Pseudoexchange reactions		17	61	232	Pseudoexchange reactions	Pseudoexchange reactions	89	105	Pseudoexchange reactions	Pseudoexchange reactions	Pseudoexchange reactions	3	13	81					Pseudoexchange reactions	Pseudoexchange reactions	Pseudoexchange reactions	3	12	77
514	R_EX_cpd00386_e	Pseudoexchange reactions	85	Pseudoexchange reactions	Pseudoexchange reactions	Pseudoexchange reactions		17	61	232	Pseudoexchange reactions	Pseudoexchange reactions	89	105	Pseudoexchange reactions	Pseudoexchange reactions	Pseudoexchange reactions	3	13	81					Pseudoexchange reactions	Pseudoexchange reactions	Pseudoexchange reactions	3	12	77
515	R_EX_cpd00392_e	Pseudoexchange reactions	85	Pseudoexchange reactions	Pseudoexchange reactions	Pseudoexchange reactions		17	61	232	Pseudoexchange reactions	Pseudoexchange reactions	89	105	Pseudoexchange reactions	Pseudoexchange reactions	Pseudoexchange reactions	3	13	81					Pseudoexchange reactions	Pseudoexchange reactions	Pseudoexchange reactions	3	12	77
516	R_EX_cpd00393_e	Pseudoexchange reactions	85	Pseudoexchange reactions	Pseudoexchange reactions	Pseudoexchange reactions		17	61	232	Pseudoexchange reactions	Pseudoexchange reactions	89	105	Pseudoexchange reactions	Pseudoexchange reactions	Pseudoexchange reactions	3	13	81					Pseudoexchange reactions	Pseudoexchange reactions	Pseudoexchange reactions	3	12	77
517	R_EX_cpd00395_e	Pseudoexchange reactions	85	Pseudoexchange reactions	Pseudoexchange reactions	Pseudoexchange reactions		17	61	232	Pseudoexchange reactions	Pseudoexchange reactions	89	105	Pseudoexchange reactions	Pseudoexchange reactions	Pseudoexchange reactions	3	13	81					Pseudoexchange reactions	Pseudoexchange reactions	Pseudoexchange reactions	3	12	77
518	R_EX_cpd00396_e	Pseudoexchange reactions	85	Pseudoexchange reactions	Pseudoexchange reactions	Pseudoexchange reactions		17	61	232	Pseudoexchange reactions	Pseudoexchange reactions	89	105	Pseudoexchange reactions	Pseudoexchange reactions	Pseudoexchange reactions	3	13	81					Pseudoexchange reactions	Pseudoexchange reactions	Pseudoexchange reactions	3	12	77
519	R_EX_cpd00406_e	Pseudoexchange reactions	85	Pseudoexchange reactions	Pseudoexchange reactions	Pseudoexchange reactions		17	61	232	Pseudoexchange reactions	Pseudoexchange reactions	89	105	Pseudoexchange reactions	Pseudoexchange reactions	Pseudoexchange reactions	3	13	81					Pseudoexchange reactions	Pseudoexchange reactions	Pseudoexchange reactions	3	12	77
520	R_EX_cpd00412_e	Pseudoexchange reactions	85	Pseudoexchange reactions	Pseudoexchange reactions	Pseudoexchange reactions		17	61	232	Pseudoexchange reactions	Pseudoexchange reactions	89	105	Pseudoexchange reactions	Pseudoexchange reactions	Pseudoexchange reactions	3	13	81					Pseudoexchange reactions	Pseudoexchange reactions	Pseudoexchange reactions	3	12	77
521	R_EX_cpd00415_e	Pseudoexchange reactions	85	Pseudoexchange reactions	Pseudoexchange reactions	Pseudoexchange reactions		17	61	232	Pseudoexchange reactions	Pseudoexchange reactions	89	105	Pseudoexchange reactions	Pseudoexchange reactions	Pseudoexchange reactions	3	13	81					Pseudoexchange reactions	Pseudoexchange reactions	Pseudoexchange reactions	3	12	77
522	R_EX_cpd00417_e	Pseudoexchange reactions	85	Pseudoexchange reactions	Pseudoexchange reactions	Pseudoexchange reactions		17	61	232	Pseudoexchange reactions	Pseudoexchange reactions	89	105	Pseudoexchange reactions	Pseudoexchange reactions	Pseudoexchange reactions	3	13	81					Pseudoexchange reactions	Pseudoexchange reactions	Pseudoexchange reactions	3	12	77
523	R_EX_cpd00421_e	Pseudoexchange reactions	85	Pseudoexchange reactions	Pseudoexchange reactions	Pseudoexchange reactions		17	61	232	Pseudoexchange reactions	Pseudoexchange reactions	89	105	Pseudoexchange reactions	Pseudoexchange reactions	Pseudoexchange reactions	3	13	81					Pseudoexchange reactions	Pseudoexchange reactions	Pseudoexchange reactions	3	12	77
524	R_EX_cpd00423_e	Pseudoexchange reactions	85	Pseudoexchange reactions	Pseudoexchange reactions	Pseudoexchange reactions		17	61	232	Pseudoexchange reactions	Pseudoexchange reactions	89	105	Pseudoexchange reactions	Pseudoexchange reactions	Pseudoexchange reactions	3	13	81					Pseudoexchange reactions	Pseudoexchange reactions	Pseudoexchange reactions	3	12	77
525	R_EX_cpd00424_e	Pseudoexchange reactions	85	Pseudoexchange reactions	Pseudoexchange reactions	Pseudoexchange reactions		17	61	232	Pseudoexchange reactions	Pseudoexchange reactions	89	105	Pseudoexchange reactions	Pseudoexchange reactions	Pseudoexchange reactions	3	13	81					Pseudoexchange reactions	Pseudoexchange reactions	Pseudoexchange reactions	3	12	77
526	R_EX_cpd00432_e	Pseudoexchange reactions	85	Pseudoexchange reactions	Pseudoexchange reactions	Pseudoexchange reactions		17	61	232	Pseudoexchange reactions	Pseudoexchange reactions	89	105	Pseudoexchange reactions	Pseudoexchange reactions	Pseudoexchange reactions	3	13	81					Pseudoexchange reactions	Pseudoexchange reactions	Pseudoexchange reactions	3	12	77
527	R_EX_cpd00438_e	Pseudoexchange reactions	85	Pseudoexchange reactions	Pseudoexchange reactions	Pseudoexchange reactions		17	61	232	Pseudoexchange reactions	Pseudoexchange reactions	89	105	Pseudoexchange reactions	Pseudoexchange reactions	Pseudoexchange reactions	3	13	81					Pseudoexchange reactions	Pseudoexchange reactions	Pseudoexchange reactions	3	12	77
528	R_EX_cpd00441_e	Pseudoexchange reactions	85	Pseudoexchange reactions	Pseudoexchange reactions	Pseudoexchange reactions		17	61	232	Pseudoexchange reactions	Pseudoexchange reactions	89	105	Pseudoexchange reactions	Pseudoexchange reactions	Pseudoexchange reactions	3	13	81					Pseudoexchange reactions	Pseudoexchange reactions	Pseudoexchange reactions	3	12	77
529	R_EX_cpd00457_e	Pseudoexchange reactions	85	Pseudoexchange reactions	Pseudoexchange reactions	Pseudoexchange reactions		17	61	232	Pseudoexchange reactions	Pseudoexchange reactions	89	105	Pseudoexchange reactions	Pseudoexchange reactions	Pseudoexchange reactions	3	13	81					Pseudoexchange reactions	Pseudoexchange reactions	Pseudoexchange reactions	3	12	77
530	R_EX_cpd00464_e	Pseudoexchange reactions	85	Pseudoexchange reactions	Pseudoexchange reactions	Pseudoexchange reactions		17	61	232	Pseudoexchange reactions	Pseudoexchange reactions	89	105	Pseudoexchange reactions	Pseudoexchange reactions	Pseudoexchange reactions	3	13	81					Pseudoexchange reactions	Pseudoexchange reactions	Pseudoexchange reactions	3	12	77
531	R_EX_cpd00467_e	Pseudoexchange reactions	85	Pseudoexchange reactions	Pseudoexchange reactions	Pseudoexchange reactions		17	61	232	Pseudoexchange reactions	Pseudoexchange reactions	89	105	Pseudoexchange reactions	Pseudoexchange reactions	Pseudoexchange reactions	3	13	81					Pseudoexchange reactions	Pseudoexchange reactions	Pseudoexchange reactions	3	12	77
532	R_EX_cpd00477_e	Pseudoexchange reactions	85	Pseudoexchange reactions	Pseudoexchange reactions	Pseudoexchange reactions		17	61	232	Pseudoexchange reactions	Pseudoexchange reactions	89	105	Pseudoexchange reactions	Pseudoexchange reactions	Pseudoexchange reactions	3	13	81					Pseudoexchange reactions	Pseudoexchange reactions	Pseudoexchange reactions	3	12	77
533	R_EX_cpd00482_e	Pseudoexchange reactions	85	Pseudoexchange reactions	Pseudoexchange reactions	Pseudoexchange reactions		17	61	232	Pseudoexchange reactions	Pseudoexchange reactions	89	105	Pseudoexchange reactions	Pseudoexchange reactions	Pseudoexchange reactions	3	13	81					Pseudoexchange reactions	Pseudoexchange reactions	Pseudoexchange reactions	3	12	77
534	R_EX_cpd00485_e	Pseudoexchange reactions	85	Pseudoexchange reactions	Pseudoexchange reactions	Pseudoexchange reactions		17	61	232	Pseudoexchange reactions	Pseudoexchange reactions	89	105	Pseudoexchange reactions	Pseudoexchange reactions	Pseudoexchange reactions	3	13	81					Pseudoexchange reactions	Pseudoexchange reactions	Pseudoexchange reactions	3	12	77
535	R_EX_cpd00489_e	Pseudoexchange reactions	85	Pseudoexchange reactions	Pseudoexchange reactions	Pseudoexchange reactions		17	61	232	Pseudoexchange reactions	Pseudoexchange reactions	89	105	Pseudoexchange reactions	Pseudoexchange reactions	Pseudoexchange reactions	3	13	81					Pseudoexchange reactions	Pseudoexchange reactions	Pseudoexchange reactions	3	12	77
536	R_EX_cpd00492_e	Pseudoexchange reactions	85	Pseudoexchange reactions	Pseudoexchange reactions	Pseudoexchange reactions		17	61	232	Pseudoexchange reactions	Pseudoexchange reactions	89	105	Pseudoexchange reactions	Pseudoexchange reactions	Pseudoexchange reactions	3	13	81					Pseudoexchange reactions	Pseudoexchange reactions	Pseudoexchange reactions	3	12	77
537	R_EX_cpd00516_e	Pseudoexchange reactions	85	Pseudoexchange reactions	Pseudoexchange reactions	Pseudoexchange reactions		17	61	232	Pseudoexchange reactions	Pseudoexchange reactions	89	105	Pseudoexchange reactions	Pseudoexchange reactions	Pseudoexchange reactions	3	13	81					Pseudoexchange reactions	Pseudoexchange reactions	Pseudoexchange reactions	3	12	77
538	R_EX_cpd00531_e	Pseudoexchange reactions	85	Pseudoexchange reactions	Pseudoexchange reactions	Pseudoexchange reactions		17	61	232	Pseudoexchange reactions	Pseudoexchange reactions	89	105	Pseudoexchange reactions	Pseudoexchange reactions	Pseudoexchange reactions	3	13	81					Pseudoexchange reactions	Pseudoexchange reactions	Pseudoexchange reactions	3	12	77
539	R_EX_cpd00540_e	Pseudoexchange reactions	85	Pseudoexchange reactions	Pseudoexchange reactions	Pseudoexchange reactions		17	61	232	Pseudoexchange reactions	Pseudoexchange reactions	89	105	Pseudoexchange reactions	Pseudoexchange reactions	Pseudoexchange reactions	3	13	81					Pseudoexchange reactions	Pseudoexchange reactions	Pseudoexchange reactions	3	12	77
540	R_EX_cpd00541_e	Pseudoexchange reactions	85	Pseudoexchange reactions	Pseudoexchange reactions	Pseudoexchange reactions		17	61	232	Pseudoexchange reactions	Pseudoexchange reactions	89	105	Pseudoexchange reactions	Pseudoexchange reactions	Pseudoexchange reactions	3	13	81					Pseudoexchange reactions	Pseudoexchange reactions	Pseudoexchange reactions	3	12	77
541	R_EX_cpd00549_e	Pseudoexchange reactions	85	Pseudoexchange reactions	Pseudoexchange reactions	Pseudoexchange reactions		17	61	232	Pseudoexchange reactions	Pseudoexchange reactions	89	105	Pseudoexchange reactions	Pseudoexchange reactions	Pseudoexchange reactions	3	13	81					Pseudoexchange reactions	Pseudoexchange reactions	Pseudoexchange reactions	3	12	77
542	R_EX_cpd00550_e	Pseudoexchange reactions	85	Pseudoexchange reactions	Pseudoexchange reactions	Pseudoexchange reactions		17	61	232	Pseudoexchange reactions	Pseudoexchange reactions	89	105	Pseudoexchange reactions	Pseudoexchange reactions	Pseudoexchange reactions	3	13	81					Pseudoexchange reactions	Pseudoexchange reactions	Pseudoexchange reactions	3	12	77
543	R_EX_cpd00573_e	Pseudoexchange reactions	85	Pseudoexchange reactions	Pseudoexchange reactions	Pseudoexchange reactions		17	61	232	Pseudoexchange reactions	Pseudoexchange reactions	89	105	Pseudoexchange reactions	Pseudoexchange reactions	Pseudoexchange reactions	3	13	81					Pseudoexchange reactions	Pseudoexchange reactions	Pseudoexchange reactions	3	12	77
544	R_EX_cpd00587_e	Pseudoexchange reactions	85	Pseudoexchange reactions	Pseudoexchange reactions	Pseudoexchange reactions		17	61	232	Pseudoexchange reactions	Pseudoexchange reactions	89	105	Pseudoexchange reactions	Pseudoexchange reactions	Pseudoexchange reactions	3	13	81					Pseudoexchange reactions	Pseudoexchange reactions	Pseudoexchange reactions	3	12	77
545	R_EX_cpd00588_e	Pseudoexchange reactions	85	Pseudoexchange reactions	Pseudoexchange reactions	Pseudoexchange reactions		17	61	232	Pseudoexchange reactions	Pseudoexchange reactions	89	105	Pseudoexchange reactions	Pseudoexchange reactions	Pseudoexchange reactions	3	13	81					Pseudoexchange reactions	Pseudoexchange reactions	Pseudoexchange reactions	3	12	77
546	R_EX_cpd00589_e	Pseudoexchange reactions	85	Pseudoexchange reactions	Pseudoexchange reactions	Pseudoexchange reactions		17	61	232	Pseudoexchange reactions	Pseudoexchange reactions	89	105	Pseudoexchange reactions	Pseudoexchange reactions	Pseudoexchange reactions	3	13	81					Pseudoexchange reactions	Pseudoexchange reactions	Pseudoexchange reactions	3	12	77
547	R_EX_cpd00591_e	Pseudoexchange reactions	85	Pseudoexchange reactions	Pseudoexchange reactions	Pseudoexchange reactions		17	61	232	Pseudoexchange reactions	Pseudoexchange reactions	89	105	Pseudoexchange reactions	Pseudoexchange reactions	Pseudoexchange reactions	3	13	81					Pseudoexchange reactions	Pseudoexchange reactions	Pseudoexchange reactions	3	12	77
548	R_EX_cpd00609_e	Pseudoexchange reactions	85	Pseudoexchange reactions	Pseudoexchange reactions	Pseudoexchange reactions		17	61	232	Pseudoexchange reactions	Pseudoexchange reactions	89	105	Pseudoexchange reactions	Pseudoexchange reactions	Pseudoexchange reactions	3	13	81					Pseudoexchange reactions	Pseudoexchange reactions	Pseudoexchange reactions	3	12	77
549	R_EX_cpd00611_e	Pseudoexchange reactions	85	Pseudoexchange reactions	Pseudoexchange reactions	Pseudoexchange reactions		17	61	232	Pseudoexchange reactions	Pseudoexchange reactions	89	105	Pseudoexchange reactions	Pseudoexchange reactions	Pseudoexchange reactions	3	13	81					Pseudoexchange reactions	Pseudoexchange reactions	Pseudoexchange reactions	3	12	77
550	R_EX_cpd00635_e	Pseudoexchange reactions	85	Pseudoexchange reactions	Pseudoexchange reactions	Pseudoexchange reactions		17	61	232	Pseudoexchange reactions	Pseudoexchange reactions	89	105	Pseudoexchange reactions	Pseudoexchange reactions	Pseudoexchange reactions	3	13	81					Pseudoexchange reactions	Pseudoexchange reactions	Pseudoexchange reactions	3	12	77
551	R_EX_cpd00637_e	Pseudoexchange reactions	85	Pseudoexchange reactions	Pseudoexchange reactions	Pseudoexchange reactions		17	61	232	Pseudoexchange reactions	Pseudoexchange reactions	89	105	Pseudoexchange reactions	Pseudoexchange reactions	Pseudoexchange reactions	3	13	81					Pseudoexchange reactions	Pseudoexchange reactions	Pseudoexchange reactions	3	12	77
552	R_EX_cpd00644_e	Pseudoexchange reactions	85	Pseudoexchange reactions	Pseudoexchange reactions	Pseudoexchange reactions		17	61	232	Pseudoexchange reactions	Pseudoexchange reactions	89	105	Pseudoexchange reactions	Pseudoexchange reactions	Pseudoexchange reactions	3	13	81					Pseudoexchange reactions	Pseudoexchange reactions	Pseudoexchange reactions	3	12	77
553	R_EX_cpd00652_e	Pseudoexchange reactions	85	Pseudoexchange reactions	Pseudoexchange reactions	Pseudoexchange reactions		17	61	232	Pseudoexchange reactions	Pseudoexchange reactions	89	105	Pseudoexchange reactions	Pseudoexchange reactions	Pseudoexchange reactions	3	13	81					Pseudoexchange reactions	Pseudoexchange reactions	Pseudoexchange reactions	3	12	77
554	R_EX_cpd00653_e	Pseudoexchange reactions	85	Pseudoexchange reactions	Pseudoexchange reactions	Pseudoexchange reactions		17	61	232	Pseudoexchange reactions	Pseudoexchange reactions	89	105	Pseudoexchange reactions	Pseudoexchange reactions	Pseudoexchange reactions	3	13	81					Pseudoexchange reactions	Pseudoexchange reactions	Pseudoexchange reactions	3	12	77
555	R_EX_cpd00654_e	Pseudoexchange reactions	85	Pseudoexchange reactions	Pseudoexchange reactions	Pseudoexchange reactions		17	61	232	Pseudoexchange reactions	Pseudoexchange reactions	89	105	Pseudoexchange reactions	Pseudoexchange reactions	Pseudoexchange reactions	3	13	81					Pseudoexchange reactions	Pseudoexchange reactions	Pseudoexchange reactions	3	12	77
556	R_EX_cpd00681_e	Pseudoexchange reactions	85	Pseudoexchange reactions	Pseudoexchange reactions	Pseudoexchange reactions		17	61	232	Pseudoexchange reactions	Pseudoexchange reactions	89	105	Pseudoexchange reactions	Pseudoexchange reactions	Pseudoexchange reactions	3	13	81					Pseudoexchange reactions	Pseudoexchange reactions	Pseudoexchange reactions	3	12	77
557	R_EX_cpd00696_e	Pseudoexchange reactions	85	Pseudoexchange reactions	Pseudoexchange reactions	Pseudoexchange reactions		17	61	232	Pseudoexchange reactions	Pseudoexchange reactions	89	105	Pseudoexchange reactions	Pseudoexchange reactions	Pseudoexchange reactions	3	13	81					Pseudoexchange reactions	Pseudoexchange reactions	Pseudoexchange reactions	3	12	77
558	R_EX_cpd00697_e	Pseudoexchange reactions	85	Pseudoexchange reactions	Pseudoexchange reactions	Pseudoexchange reactions		17	61	232	Pseudoexchange reactions	Pseudoexchange reactions	89	105	Pseudoexchange reactions	Pseudoexchange reactions	Pseudoexchange reactions	3	13	81					Pseudoexchange reactions	Pseudoexchange reactions	Pseudoexchange reactions	3	12	77
559	R_EX_cpd00700_e	Pseudoexchange reactions	85	Pseudoexchange reactions	Pseudoexchange reactions	Pseudoexchange reactions		17	61	232	Pseudoexchange reactions	Pseudoexchange reactions	89	105	Pseudoexchange reactions	Pseudoexchange reactions	Pseudoexchange reactions	3	13	81					Pseudoexchange reactions	Pseudoexchange reactions	Pseudoexchange reactions	3	12	77
560	R_EX_cpd00727_e	Pseudoexchange reactions	85	Pseudoexchange reactions	Pseudoexchange reactions	Pseudoexchange reactions		17	61	232	Pseudoexchange reactions	Pseudoexchange reactions	89	105	Pseudoexchange reactions	Pseudoexchange reactions	Pseudoexchange reactions	3	13	81					Pseudoexchange reactions	Pseudoexchange reactions	Pseudoexchange reactions	3	12	77
561	R_EX_cpd00738_e	Pseudoexchange reactions	85	Pseudoexchange reactions	Pseudoexchange reactions	Pseudoexchange reactions		17	61	232	Pseudoexchange reactions	Pseudoexchange reactions	89	105	Pseudoexchange reactions	Pseudoexchange reactions	Pseudoexchange reactions	3	13	81					Pseudoexchange reactions	Pseudoexchange reactions	Pseudoexchange reactions	3	12	77
562	R_EX_cpd00750_e	Pseudoexchange reactions	85	Pseudoexchange reactions	Pseudoexchange reactions	Pseudoexchange reactions		17	61	232	Pseudoexchange reactions	Pseudoexchange reactions	89	105	Pseudoexchange reactions	Pseudoexchange reactions	Pseudoexchange reactions	3	13	81					Pseudoexchange reactions	Pseudoexchange reactions	Pseudoexchange reactions	3	12	77
563	R_EX_cpd00751_e	Pseudoexchange reactions	85	Pseudoexchange reactions	Pseudoexchange reactions	Pseudoexchange reactions		17	61	232	Pseudoexchange reactions	Pseudoexchange reactions	89	105	Pseudoexchange reactions	Pseudoexchange reactions	Pseudoexchange reactions	3	13	81					Pseudoexchange reactions	Pseudoexchange reactions	Pseudoexchange reactions	3	12	77
564	R_EX_cpd00765_e	Pseudoexchange reactions	85	Pseudoexchange reactions	Pseudoexchange reactions	Pseudoexchange reactions		17	61	232	Pseudoexchange reactions	Pseudoexchange reactions	89	105	Pseudoexchange reactions	Pseudoexchange reactions	Pseudoexchange reactions	3	13	81					Pseudoexchange reactions	Pseudoexchange reactions	Pseudoexchange reactions	3	12	77
565	R_EX_cpd00793_e	Pseudoexchange reactions	85	Pseudoexchange reactions	Pseudoexchange reactions	Pseudoexchange reactions		17	61	232	Pseudoexchange reactions	Pseudoexchange reactions	89	105	Pseudoexchange reactions	Pseudoexchange reactions	Pseudoexchange reactions	3	13	81					Pseudoexchange reactions	Pseudoexchange reactions	Pseudoexchange reactions	3	12	77
566	R_EX_cpd00794_e	Pseudoexchange reactions	85	Pseudoexchange reactions	Pseudoexchange reactions	Pseudoexchange reactions		17	61	232	Pseudoexchange reactions	Pseudoexchange reactions	89	105	Pseudoexchange reactions	Pseudoexchange reactions	Pseudoexchange reactions	3	13	81					Pseudoexchange reactions	Pseudoexchange reactions	Pseudoexchange reactions	3	12	77
567	R_EX_cpd00797_e	Pseudoexchange reactions	85	Pseudoexchange reactions	Pseudoexchange reactions	Pseudoexchange reactions		17	61	232	Pseudoexchange reactions	Pseudoexchange reactions	89	105	Pseudoexchange reactions	Pseudoexchange reactions	Pseudoexchange reactions	3	13	81					Pseudoexchange reactions	Pseudoexchange reactions	Pseudoexchange reactions	3	12	77
568	R_EX_cpd00811_e	Pseudoexchange reactions	85	Pseudoexchange reactions	Pseudoexchange reactions	Pseudoexchange reactions		17	61	232	Pseudoexchange reactions	Pseudoexchange reactions	89	105	Pseudoexchange reactions	Pseudoexchange reactions	Pseudoexchange reactions	3	13	81					Pseudoexchange reactions	Pseudoexchange reactions	Pseudoexchange reactions	3	12	77
569	R_EX_cpd00832_e	Pseudoexchange reactions	85	Pseudoexchange reactions	Pseudoexchange reactions	Pseudoexchange reactions		17	61	232	Pseudoexchange reactions	Pseudoexchange reactions	89	105	Pseudoexchange reactions	Pseudoexchange reactions	Pseudoexchange reactions	3	13	81					Pseudoexchange reactions	Pseudoexchange reactions	Pseudoexchange reactions	3	12	77
570	R_EX_cpd00851_e	Pseudoexchange reactions	85	Pseudoexchange reactions	Pseudoexchange reactions	Pseudoexchange reactions		17	61	232	Pseudoexchange reactions	Pseudoexchange reactions	89	105	Pseudoexchange reactions	Pseudoexchange reactions	Pseudoexchange reactions	3	13	81					Pseudoexchange reactions	Pseudoexchange reactions	Pseudoexchange reactions	3	12	77
571	R_EX_cpd00870_e	Pseudoexchange reactions	85	Pseudoexchange reactions	Pseudoexchange reactions	Pseudoexchange reactions		17	61	232	Pseudoexchange reactions	Pseudoexchange reactions	89	105	Pseudoexchange reactions	Pseudoexchange reactions	Pseudoexchange reactions	3	13	81					Pseudoexchange reactions	Pseudoexchange reactions	Pseudoexchange reactions	3	12	77
572	R_EX_cpd00876_e	Pseudoexchange reactions	85	Pseudoexchange reactions	Pseudoexchange reactions	Pseudoexchange reactions		17	61	232	Pseudoexchange reactions	Pseudoexchange reactions	89	105	Pseudoexchange reactions	Pseudoexchange reactions	Pseudoexchange reactions	3	13	81					Pseudoexchange reactions	Pseudoexchange reactions	Pseudoexchange reactions	3	12	77
573	R_EX_cpd00971_e	Pseudoexchange reactions	85	Pseudoexchange reactions	Pseudoexchange reactions	Pseudoexchange reactions		17	61	232	Pseudoexchange reactions	Pseudoexchange reactions	89	105	Pseudoexchange reactions	Pseudoexchange reactions	Pseudoexchange reactions	3	13	81					Pseudoexchange reactions	Pseudoexchange reactions	Pseudoexchange reactions	3	12	77
574	R_EX_cpd00988_e	Pseudoexchange reactions	85	Pseudoexchange reactions	Pseudoexchange reactions	Pseudoexchange reactions		17	61	232	Pseudoexchange reactions	Pseudoexchange reactions	89	105	Pseudoexchange reactions	Pseudoexchange reactions	Pseudoexchange reactions	3	13	81					Pseudoexchange reactions	Pseudoexchange reactions	Pseudoexchange reactions	3	12	77
575	R_EX_cpd00989_e	Pseudoexchange reactions	85	Pseudoexchange reactions	Pseudoexchange reactions	Pseudoexchange reactions		17	61	232	Pseudoexchange reactions	Pseudoexchange reactions	89	105	Pseudoexchange reactions	Pseudoexchange reactions	Pseudoexchange reactions	3	13	81					Pseudoexchange reactions	Pseudoexchange reactions	Pseudoexchange reactions	3	12	77
576	R_EX_cpd01012_e	Pseudoexchange reactions	85	Pseudoexchange reactions	Pseudoexchange reactions	Pseudoexchange reactions		17	61	232	Pseudoexchange reactions	Pseudoexchange reactions	89	105	Pseudoexchange reactions	Pseudoexchange reactions	Pseudoexchange reactions	3	13	81					Pseudoexchange reactions	Pseudoexchange reactions	Pseudoexchange reactions	3	12	77
577	R_EX_cpd01015_e	Pseudoexchange reactions	85	Pseudoexchange reactions	Pseudoexchange reactions	Pseudoexchange reactions		17	61	232	Pseudoexchange reactions	Pseudoexchange reactions	89	105	Pseudoexchange reactions	Pseudoexchange reactions	Pseudoexchange reactions	3	13	81					Pseudoexchange reactions	Pseudoexchange reactions	Pseudoexchange reactions	3	12	77
578	R_EX_cpd01017_e	Pseudoexchange reactions	85	Pseudoexchange reactions	Pseudoexchange reactions	Pseudoexchange reactions		17	61	232	Pseudoexchange reactions	Pseudoexchange reactions	89	105	Pseudoexchange reactions	Pseudoexchange reactions	Pseudoexchange reactions	3	13	81					Pseudoexchange reactions	Pseudoexchange reactions	Pseudoexchange reactions	3	12	77
579	R_EX_cpd01030_e	Pseudoexchange reactions	85	Pseudoexchange reactions	Pseudoexchange reactions	Pseudoexchange reactions		17	61	232	Pseudoexchange reactions	Pseudoexchange reactions	89	105	Pseudoexchange reactions	Pseudoexchange reactions	Pseudoexchange reactions	3	13	81					Pseudoexchange reactions	Pseudoexchange reactions	Pseudoexchange reactions	3	12	77
580	R_EX_cpd01048_e	Pseudoexchange reactions	85	Pseudoexchange reactions	Pseudoexchange reactions	Pseudoexchange reactions		17	61	232	Pseudoexchange reactions	Pseudoexchange reactions	89	105	Pseudoexchange reactions	Pseudoexchange reactions	Pseudoexchange reactions	3	13	81					Pseudoexchange reactions	Pseudoexchange reactions	Pseudoexchange reactions	3	12	77
581	R_EX_cpd01055_e	Pseudoexchange reactions	85	Pseudoexchange reactions	Pseudoexchange reactions	Pseudoexchange reactions		17	61	232	Pseudoexchange reactions	Pseudoexchange reactions	89	105	Pseudoexchange reactions	Pseudoexchange reactions	Pseudoexchange reactions	3	13	81					Pseudoexchange reactions	Pseudoexchange reactions	Pseudoexchange reactions	3	12	77
582	R_EX_cpd01080_e	Pseudoexchange reactions	85	Pseudoexchange reactions	Pseudoexchange reactions	Pseudoexchange reactions		17	61	232	Pseudoexchange reactions	Pseudoexchange reactions	89	105	Pseudoexchange reactions	Pseudoexchange reactions	Pseudoexchange reactions	3	13	81					Pseudoexchange reactions	Pseudoexchange reactions	Pseudoexchange reactions	3	12	77
583	R_EX_cpd01092_e	Pseudoexchange reactions	85	Pseudoexchange reactions	Pseudoexchange reactions	Pseudoexchange reactions		17	61	232	Pseudoexchange reactions	Pseudoexchange reactions	89	105	Pseudoexchange reactions	Pseudoexchange reactions	Pseudoexchange reactions	3	13	81					Pseudoexchange reactions	Pseudoexchange reactions	Pseudoexchange reactions	3	12	77
584	R_EX_cpd01107_e	Pseudoexchange reactions	85	Pseudoexchange reactions	Pseudoexchange reactions	Pseudoexchange reactions		17	61	232	Pseudoexchange reactions	Pseudoexchange reactions	89	105	Pseudoexchange reactions	Pseudoexchange reactions	Pseudoexchange reactions	3	13	81					Pseudoexchange reactions	Pseudoexchange reactions	Pseudoexchange reactions	3	12	77
585	R_EX_cpd01113_e	Pseudoexchange reactions	85	Pseudoexchange reactions	Pseudoexchange reactions	Pseudoexchange reactions		17	61	232	Pseudoexchange reactions	Pseudoexchange reactions	89	105	Pseudoexchange reactions	Pseudoexchange reactions	Pseudoexchange reactions	3	13	81					Pseudoexchange reactions	Pseudoexchange reactions	Pseudoexchange reactions	3	12	77
586	R_EX_cpd01132_e	Pseudoexchange reactions	85	Pseudoexchange reactions	Pseudoexchange reactions	Pseudoexchange reactions		17	61	232	Pseudoexchange reactions	Pseudoexchange reactions	89	105	Pseudoexchange reactions	Pseudoexchange reactions	Pseudoexchange reactions	3	13	81					Pseudoexchange reactions	Pseudoexchange reactions	Pseudoexchange reactions	3	12	77
587	R_EX_cpd01155_e	Pseudoexchange reactions	85	Pseudoexchange reactions	Pseudoexchange reactions	Pseudoexchange reactions		17	61	232	Pseudoexchange reactions	Pseudoexchange reactions	89	105	Pseudoexchange reactions	Pseudoexchange reactions	Pseudoexchange reactions	3	13	81					Pseudoexchange reactions	Pseudoexchange reactions	Pseudoexchange reactions	3	12	77
588	R_EX_cpd01160_e	Pseudoexchange reactions	85	Pseudoexchange reactions	Pseudoexchange reactions	Pseudoexchange reactions		17	61	232	Pseudoexchange reactions	Pseudoexchange reactions	89	105	Pseudoexchange reactions	Pseudoexchange reactions	Pseudoexchange reactions	3	13	81					Pseudoexchange reactions	Pseudoexchange reactions	Pseudoexchange reactions	3	12	77
589	R_EX_cpd01171_e	Pseudoexchange reactions	85	Pseudoexchange reactions	Pseudoexchange reactions	Pseudoexchange reactions		17	61	232	Pseudoexchange reactions	Pseudoexchange reactions	89	105	Pseudoexchange reactions	Pseudoexchange reactions	Pseudoexchange reactions	3	13	81					Pseudoexchange reactions	Pseudoexchange reactions	Pseudoexchange reactions	3	12	77
590	R_EX_cpd01187_e	Pseudoexchange reactions	85	Pseudoexchange reactions	Pseudoexchange reactions	Pseudoexchange reactions		17	61	232	Pseudoexchange reactions	Pseudoexchange reactions	89	105	Pseudoexchange reactions	Pseudoexchange reactions	Pseudoexchange reactions	3	13	81					Pseudoexchange reactions	Pseudoexchange reactions	Pseudoexchange reactions	3	12	77
591	R_EX_cpd01200_e	Pseudoexchange reactions	85	Pseudoexchange reactions	Pseudoexchange reactions	Pseudoexchange reactions		17	61	232	Pseudoexchange reactions	Pseudoexchange reactions	89	105	Pseudoexchange reactions	Pseudoexchange reactions	Pseudoexchange reactions	3	13	81					Pseudoexchange reactions	Pseudoexchange reactions	Pseudoexchange reactions	3	12	77
592	R_EX_cpd01217_e	Pseudoexchange reactions	85	Pseudoexchange reactions	Pseudoexchange reactions	Pseudoexchange reactions		17	61	232	Pseudoexchange reactions	Pseudoexchange reactions	89	105	Pseudoexchange reactions	Pseudoexchange reactions	Pseudoexchange reactions	3	13	81					Pseudoexchange reactions	Pseudoexchange reactions	Pseudoexchange reactions	3	12	77
593	R_EX_cpd01242_e	Pseudoexchange reactions	85	Pseudoexchange reactions	Pseudoexchange reactions	Pseudoexchange reactions		17	61	232	Pseudoexchange reactions	Pseudoexchange reactions	89	105	Pseudoexchange reactions	Pseudoexchange reactions	Pseudoexchange reactions	3	13	81					Pseudoexchange reactions	Pseudoexchange reactions	Pseudoexchange reactions	3	12	77
594	R_EX_cpd01262_e	Pseudoexchange reactions	85	Pseudoexchange reactions	Pseudoexchange reactions	Pseudoexchange reactions		17	61	232	Pseudoexchange reactions	Pseudoexchange reactions	89	105	Pseudoexchange reactions	Pseudoexchange reactions	Pseudoexchange reactions	3	13	81					Pseudoexchange reactions	Pseudoexchange reactions	Pseudoexchange reactions	3	12	77
595	R_EX_cpd01293_e	Pseudoexchange reactions	85	Pseudoexchange reactions	Pseudoexchange reactions	Pseudoexchange reactions		17	61	232	Pseudoexchange reactions	Pseudoexchange reactions	89	105	Pseudoexchange reactions	Pseudoexchange reactions	Pseudoexchange reactions	3	13	81					Pseudoexchange reactions	Pseudoexchange reactions	Pseudoexchange reactions	3	12	77
596	R_EX_cpd01307_e	Pseudoexchange reactions	85	Pseudoexchange reactions	Pseudoexchange reactions	Pseudoexchange reactions		17	61	232	Pseudoexchange reactions	Pseudoexchange reactions	89	105	Pseudoexchange reactions	Pseudoexchange reactions	Pseudoexchange reactions	3	13	81					Pseudoexchange reactions	Pseudoexchange reactions	Pseudoexchange reactions	3	12	77
597	R_EX_cpd01308_e	Pseudoexchange reactions	85	Pseudoexchange reactions	Pseudoexchange reactions	Pseudoexchange reactions		17	61	232	Pseudoexchange reactions	Pseudoexchange reactions	89	105	Pseudoexchange reactions	Pseudoexchange reactions	Pseudoexchange reactions	3	13	81					Pseudoexchange reactions	Pseudoexchange reactions	Pseudoexchange reactions	3	12	77
598	R_EX_cpd01329_e	Pseudoexchange reactions	85	Pseudoexchange reactions	Pseudoexchange reactions	Pseudoexchange reactions		17	61	232	Pseudoexchange reactions	Pseudoexchange reactions	89	105	Pseudoexchange reactions	Pseudoexchange reactions	Pseudoexchange reactions	3	13	81					Pseudoexchange reactions	Pseudoexchange reactions	Pseudoexchange reactions	3	12	77
599	R_EX_cpd01414_e	Pseudoexchange reactions	85	Pseudoexchange reactions	Pseudoexchange reactions	Pseudoexchange reactions		17	61	232	Pseudoexchange reactions	Pseudoexchange reactions	89	105	Pseudoexchange reactions	Pseudoexchange reactions	Pseudoexchange reactions	3	13	81					Pseudoexchange reactions	Pseudoexchange reactions	Pseudoexchange reactions	3	12	77
600	R_EX_cpd01415_e	Pseudoexchange reactions	85	Pseudoexchange reactions	Pseudoexchange reactions	Pseudoexchange reactions		17	61	232	Pseudoexchange reactions	Pseudoexchange reactions	89	105	Pseudoexchange reactions	Pseudoexchange reactions	Pseudoexchange reactions	3	13	81					Pseudoexchange reactions	Pseudoexchange reactions	Pseudoexchange reactions	3	12	77
601	R_EX_cpd01502_e	Pseudoexchange reactions	85	Pseudoexchange reactions	Pseudoexchange reactions	Pseudoexchange reactions		17	61	232	Pseudoexchange reactions	Pseudoexchange reactions	89	105	Pseudoexchange reactions	Pseudoexchange reactions	Pseudoexchange reactions	3	13	81					Pseudoexchange reactions	Pseudoexchange reactions	Pseudoexchange reactions	3	12	77
602	R_EX_cpd01524_e	Pseudoexchange reactions	85	Pseudoexchange reactions	Pseudoexchange reactions	Pseudoexchange reactions		17	61	232	Pseudoexchange reactions	Pseudoexchange reactions	89	105	Pseudoexchange reactions	Pseudoexchange reactions	Pseudoexchange reactions	3	13	81					Pseudoexchange reactions	Pseudoexchange reactions	Pseudoexchange reactions	3	12	77
603	R_EX_cpd01550_e	Pseudoexchange reactions	85	Pseudoexchange reactions	Pseudoexchange reactions	Pseudoexchange reactions		17	61	232	Pseudoexchange reactions	Pseudoexchange reactions	89	105	Pseudoexchange reactions	Pseudoexchange reactions	Pseudoexchange reactions	3	13	81					Pseudoexchange reactions	Pseudoexchange reactions	Pseudoexchange reactions	3	12	77
604	R_EX_cpd01553_e	Pseudoexchange reactions	85	Pseudoexchange reactions	Pseudoexchange reactions	Pseudoexchange reactions		17	61	232	Pseudoexchange reactions	Pseudoexchange reactions	89	105	Pseudoexchange reactions	Pseudoexchange reactions	Pseudoexchange reactions	3	13	81					Pseudoexchange reactions	Pseudoexchange reactions	Pseudoexchange reactions	3	12	77
605	R_EX_cpd01570_e	Pseudoexchange reactions	85	Pseudoexchange reactions	Pseudoexchange reactions	Pseudoexchange reactions		17	61	232	Pseudoexchange reactions	Pseudoexchange reactions	89	105	Pseudoexchange reactions	Pseudoexchange reactions	Pseudoexchange reactions	3	13	81					Pseudoexchange reactions	Pseudoexchange reactions	Pseudoexchange reactions	3	12	77
606	R_EX_cpd01571_e	Pseudoexchange reactions	85	Pseudoexchange reactions	Pseudoexchange reactions	Pseudoexchange reactions		17	61	232	Pseudoexchange reactions	Pseudoexchange reactions	89	105	Pseudoexchange reactions	Pseudoexchange reactions	Pseudoexchange reactions	3	13	81					Pseudoexchange reactions	Pseudoexchange reactions	Pseudoexchange reactions	3	12	77
607	R_EX_cpd01572_e	Pseudoexchange reactions	85	Pseudoexchange reactions	Pseudoexchange reactions	Pseudoexchange reactions		17	61	232	Pseudoexchange reactions	Pseudoexchange reactions	89	105	Pseudoexchange reactions	Pseudoexchange reactions	Pseudoexchange reactions	3	13	81					Pseudoexchange reactions	Pseudoexchange reactions	Pseudoexchange reactions	3	12	77
608	R_EX_cpd01573_e	Pseudoexchange reactions	85	Pseudoexchange reactions	Pseudoexchange reactions	Pseudoexchange reactions		17	61	232	Pseudoexchange reactions	Pseudoexchange reactions	89	105	Pseudoexchange reactions	Pseudoexchange reactions	Pseudoexchange reactions	3	13	81					Pseudoexchange reactions	Pseudoexchange reactions	Pseudoexchange reactions	3	12	77
609	R_EX_cpd01622_e	Pseudoexchange reactions	85	Pseudoexchange reactions	Pseudoexchange reactions	Pseudoexchange reactions		17	61	232	Pseudoexchange reactions	Pseudoexchange reactions	89	105	Pseudoexchange reactions	Pseudoexchange reactions	Pseudoexchange reactions	3	13	81					Pseudoexchange reactions	Pseudoexchange reactions	Pseudoexchange reactions	3	12	77
610	R_EX_cpd01665_e	Pseudoexchange reactions	85	Pseudoexchange reactions	Pseudoexchange reactions	Pseudoexchange reactions		17	61	232	Pseudoexchange reactions	Pseudoexchange reactions	89	105	Pseudoexchange reactions	Pseudoexchange reactions	Pseudoexchange reactions	3	13	81					Pseudoexchange reactions	Pseudoexchange reactions	Pseudoexchange reactions	3	12	77
611	R_EX_cpd01701_e	Pseudoexchange reactions	85	Pseudoexchange reactions	Pseudoexchange reactions	Pseudoexchange reactions		17	61	232	Pseudoexchange reactions	Pseudoexchange reactions	89	105	Pseudoexchange reactions	Pseudoexchange reactions	Pseudoexchange reactions	3	13	81					Pseudoexchange reactions	Pseudoexchange reactions	Pseudoexchange reactions	3	12	77
612	R_EX_cpd01756_e	Pseudoexchange reactions	85	Pseudoexchange reactions	Pseudoexchange reactions	Pseudoexchange reactions		17	61	232	Pseudoexchange reactions	Pseudoexchange reactions	89	105	Pseudoexchange reactions	Pseudoexchange reactions	Pseudoexchange reactions	3	13	81					Pseudoexchange reactions	Pseudoexchange reactions	Pseudoexchange reactions	3	12	77
613	R_EX_cpd01908_e	Pseudoexchange reactions	85	Pseudoexchange reactions	Pseudoexchange reactions	Pseudoexchange reactions		17	61	232	Pseudoexchange reactions	Pseudoexchange reactions	89	105	Pseudoexchange reactions	Pseudoexchange reactions	Pseudoexchange reactions	3	13	81					Pseudoexchange reactions	Pseudoexchange reactions	Pseudoexchange reactions	3	12	77
614	R_EX_cpd01912_e	Pseudoexchange reactions	85	Pseudoexchange reactions	Pseudoexchange reactions	Pseudoexchange reactions		17	61	232	Pseudoexchange reactions	Pseudoexchange reactions	89	105	Pseudoexchange reactions	Pseudoexchange reactions	Pseudoexchange reactions	3	13	81					Pseudoexchange reactions	Pseudoexchange reactions	Pseudoexchange reactions	3	12	77
615	R_EX_cpd01914_e	Pseudoexchange reactions	85	Pseudoexchange reactions	Pseudoexchange reactions	Pseudoexchange reactions		17	61	232	Pseudoexchange reactions	Pseudoexchange reactions	89	105	Pseudoexchange reactions	Pseudoexchange reactions	Pseudoexchange reactions	3	13	81					Pseudoexchange reactions	Pseudoexchange reactions	Pseudoexchange reactions	3	12	77
616	R_EX_cpd01939_e	Pseudoexchange reactions	85	Pseudoexchange reactions	Pseudoexchange reactions	Pseudoexchange reactions		17	61	232	Pseudoexchange reactions	Pseudoexchange reactions	89	105	Pseudoexchange reactions	Pseudoexchange reactions	Pseudoexchange reactions	3	13	81					Pseudoexchange reactions	Pseudoexchange reactions	Pseudoexchange reactions	3	12	77
617	R_EX_cpd01947_e	Pseudoexchange reactions	85	Pseudoexchange reactions	Pseudoexchange reactions	Pseudoexchange reactions		17	61	232	Pseudoexchange reactions	Pseudoexchange reactions	89	105	Pseudoexchange reactions	Pseudoexchange reactions	Pseudoexchange reactions	3	13	81					Pseudoexchange reactions	Pseudoexchange reactions	Pseudoexchange reactions	3	12	77
618	R_EX_cpd01981_e	Pseudoexchange reactions	85	Pseudoexchange reactions	Pseudoexchange reactions	Pseudoexchange reactions		17	61	232	Pseudoexchange reactions	Pseudoexchange reactions	89	105	Pseudoexchange reactions	Pseudoexchange reactions	Pseudoexchange reactions	3	13	81					Pseudoexchange reactions	Pseudoexchange reactions	Pseudoexchange reactions	3	12	77
619	R_EX_cpd01991_e	Pseudoexchange reactions	85	Pseudoexchange reactions	Pseudoexchange reactions	Pseudoexchange reactions		17	61	232	Pseudoexchange reactions	Pseudoexchange reactions	89	105	Pseudoexchange reactions	Pseudoexchange reactions	Pseudoexchange reactions	3	13	81					Pseudoexchange reactions	Pseudoexchange reactions	Pseudoexchange reactions	3	12	77
620	R_EX_cpd02233_e	Pseudoexchange reactions	85	Pseudoexchange reactions	Pseudoexchange reactions	Pseudoexchange reactions		17	61	232	Pseudoexchange reactions	Pseudoexchange reactions	89	105	Pseudoexchange reactions	Pseudoexchange reactions	Pseudoexchange reactions	3	13	81					Pseudoexchange reactions	Pseudoexchange reactions	Pseudoexchange reactions	3	12	77
621	R_EX_cpd02241_e	Pseudoexchange reactions	85	Pseudoexchange reactions	Pseudoexchange reactions	Pseudoexchange reactions		17	61	232	Pseudoexchange reactions	Pseudoexchange reactions	89	105	Pseudoexchange reactions	Pseudoexchange reactions	Pseudoexchange reactions	3	13	81					Pseudoexchange reactions	Pseudoexchange reactions	Pseudoexchange reactions	3	12	77
622	R_EX_cpd02274_e	Pseudoexchange reactions	85	Pseudoexchange reactions	Pseudoexchange reactions	Pseudoexchange reactions		17	61	232	Pseudoexchange reactions	Pseudoexchange reactions	89	105	Pseudoexchange reactions	Pseudoexchange reactions	Pseudoexchange reactions	3	13	81					Pseudoexchange reactions	Pseudoexchange reactions	Pseudoexchange reactions	3	12	77
623	R_EX_cpd02599_e	Pseudoexchange reactions	85	Pseudoexchange reactions	Pseudoexchange reactions	Pseudoexchange reactions		17	61	232	Pseudoexchange reactions	Pseudoexchange reactions	89	105	Pseudoexchange reactions	Pseudoexchange reactions	Pseudoexchange reactions	3	13	81					Pseudoexchange reactions	Pseudoexchange reactions	Pseudoexchange reactions	3	12	77
624	R_EX_cpd03047_e	Pseudoexchange reactions	85	Pseudoexchange reactions	Pseudoexchange reactions	Pseudoexchange reactions		17	61	232	Pseudoexchange reactions	Pseudoexchange reactions	89	105	Pseudoexchange reactions	Pseudoexchange reactions	Pseudoexchange reactions	3	13	81					Pseudoexchange reactions	Pseudoexchange reactions	Pseudoexchange reactions	3	12	77
625	R_EX_cpd03048_e	Pseudoexchange reactions	85	Pseudoexchange reactions	Pseudoexchange reactions	Pseudoexchange reactions		17	61	232	Pseudoexchange reactions	Pseudoexchange reactions	89	105	Pseudoexchange reactions	Pseudoexchange reactions	Pseudoexchange reactions	3	13	81					Pseudoexchange reactions	Pseudoexchange reactions	Pseudoexchange reactions	3	12	77
626	R_EX_cpd03161_e	Pseudoexchange reactions	85	Pseudoexchange reactions	Pseudoexchange reactions	Pseudoexchange reactions		17	61	232	Pseudoexchange reactions	Pseudoexchange reactions	89	105	Pseudoexchange reactions	Pseudoexchange reactions	Pseudoexchange reactions	3	13	81					Pseudoexchange reactions	Pseudoexchange reactions	Pseudoexchange reactions	3	12	77
627	R_EX_cpd03198_e	Pseudoexchange reactions	85	Pseudoexchange reactions	Pseudoexchange reactions	Pseudoexchange reactions		17	61	232	Pseudoexchange reactions	Pseudoexchange reactions	89	105	Pseudoexchange reactions	Pseudoexchange reactions	Pseudoexchange reactions	3	13	81					Pseudoexchange reactions	Pseudoexchange reactions	Pseudoexchange reactions	3	12	77
628	R_EX_cpd03279_e	Pseudoexchange reactions	85	Pseudoexchange reactions	Pseudoexchange reactions	Pseudoexchange reactions		17	61	232	Pseudoexchange reactions	Pseudoexchange reactions	89	105	Pseudoexchange reactions	Pseudoexchange reactions	Pseudoexchange reactions	3	13	81					Pseudoexchange reactions	Pseudoexchange reactions	Pseudoexchange reactions	3	12	77
629	R_EX_cpd03343_e	Pseudoexchange reactions	85	Pseudoexchange reactions	Pseudoexchange reactions	Pseudoexchange reactions		17	61	232	Pseudoexchange reactions	Pseudoexchange reactions	89	105	Pseudoexchange reactions	Pseudoexchange reactions	Pseudoexchange reactions	3	13	81					Pseudoexchange reactions	Pseudoexchange reactions	Pseudoexchange reactions	3	12	77
630	R_EX_cpd03385_e	Pseudoexchange reactions	85	Pseudoexchange reactions	Pseudoexchange reactions	Pseudoexchange reactions		17	61	232	Pseudoexchange reactions	Pseudoexchange reactions	89	105	Pseudoexchange reactions	Pseudoexchange reactions	Pseudoexchange reactions	3	13	81					Pseudoexchange reactions	Pseudoexchange reactions	Pseudoexchange reactions	3	12	77
631	R_EX_cpd03424_e	Pseudoexchange reactions	85	Pseudoexchange reactions	Pseudoexchange reactions	Pseudoexchange reactions		17	61	232	Pseudoexchange reactions	Pseudoexchange reactions	89	105	Pseudoexchange reactions	Pseudoexchange reactions	Pseudoexchange reactions	3	13	81					Pseudoexchange reactions	Pseudoexchange reactions	Pseudoexchange reactions	3	12	77
632	R_EX_cpd03454_e	Pseudoexchange reactions	85	Pseudoexchange reactions	Pseudoexchange reactions	Pseudoexchange reactions		17	61	232	Pseudoexchange reactions	Pseudoexchange reactions	89	105	Pseudoexchange reactions	Pseudoexchange reactions	Pseudoexchange reactions	3	13	81					Pseudoexchange reactions	Pseudoexchange reactions	Pseudoexchange reactions	3	12	77
633	R_EX_cpd03535_e	Pseudoexchange reactions	85	Pseudoexchange reactions	Pseudoexchange reactions	Pseudoexchange reactions		17	61	232	Pseudoexchange reactions	Pseudoexchange reactions	89	105	Pseudoexchange reactions	Pseudoexchange reactions	Pseudoexchange reactions	3	13	81					Pseudoexchange reactions	Pseudoexchange reactions	Pseudoexchange reactions	3	12	77
634	R_EX_cpd03561_e	Pseudoexchange reactions	85	Pseudoexchange reactions	Pseudoexchange reactions	Pseudoexchange reactions		17	61	232	Pseudoexchange reactions	Pseudoexchange reactions	89	105	Pseudoexchange reactions	Pseudoexchange reactions	Pseudoexchange reactions	3	13	81					Pseudoexchange reactions	Pseudoexchange reactions	Pseudoexchange reactions	3	12	77
635	R_EX_cpd03696_e	Pseudoexchange reactions	85	Pseudoexchange reactions	Pseudoexchange reactions	Pseudoexchange reactions		17	61	232	Pseudoexchange reactions	Pseudoexchange reactions	89	105	Pseudoexchange reactions	Pseudoexchange reactions	Pseudoexchange reactions	3	13	81					Pseudoexchange reactions	Pseudoexchange reactions	Pseudoexchange reactions	3	12	77
636	R_EX_cpd03701_e	Pseudoexchange reactions	85	Pseudoexchange reactions	Pseudoexchange reactions	Pseudoexchange reactions		17	61	232	Pseudoexchange reactions	Pseudoexchange reactions	89	105	Pseudoexchange reactions	Pseudoexchange reactions	Pseudoexchange reactions	3	13	81					Pseudoexchange reactions	Pseudoexchange reactions	Pseudoexchange reactions	3	12	77
637	R_EX_cpd03702_e	Pseudoexchange reactions	85	Pseudoexchange reactions	Pseudoexchange reactions	Pseudoexchange reactions		17	61	232	Pseudoexchange reactions	Pseudoexchange reactions	89	105	Pseudoexchange reactions	Pseudoexchange reactions	Pseudoexchange reactions	3	13	81					Pseudoexchange reactions	Pseudoexchange reactions	Pseudoexchange reactions	3	12	77
638	R_EX_cpd03724_e	Pseudoexchange reactions	85	Pseudoexchange reactions	Pseudoexchange reactions	Pseudoexchange reactions		17	61	232	Pseudoexchange reactions	Pseudoexchange reactions	89	105	Pseudoexchange reactions	Pseudoexchange reactions	Pseudoexchange reactions	3	13	81					Pseudoexchange reactions	Pseudoexchange reactions	Pseudoexchange reactions	3	12	77
639	R_EX_cpd03725_e	Pseudoexchange reactions	85	Pseudoexchange reactions	Pseudoexchange reactions	Pseudoexchange reactions		17	61	232	Pseudoexchange reactions	Pseudoexchange reactions	89	105	Pseudoexchange reactions	Pseudoexchange reactions	Pseudoexchange reactions	3	13	81					Pseudoexchange reactions	Pseudoexchange reactions	Pseudoexchange reactions	3	12	77
640	R_EX_cpd03727_e	Pseudoexchange reactions	85	Pseudoexchange reactions	Pseudoexchange reactions	Pseudoexchange reactions		17	61	232	Pseudoexchange reactions	Pseudoexchange reactions	89	105	Pseudoexchange reactions	Pseudoexchange reactions	Pseudoexchange reactions	3	13	81					Pseudoexchange reactions	Pseudoexchange reactions	Pseudoexchange reactions	3	12	77
641	R_EX_cpd03734_e	Pseudoexchange reactions	85	Pseudoexchange reactions	Pseudoexchange reactions	Pseudoexchange reactions		17	61	232	Pseudoexchange reactions	Pseudoexchange reactions	89	105	Pseudoexchange reactions	Pseudoexchange reactions	Pseudoexchange reactions	3	13	81					Pseudoexchange reactions	Pseudoexchange reactions	Pseudoexchange reactions	3	12	77
642	R_EX_cpd03776_e	Pseudoexchange reactions	85	Pseudoexchange reactions	Pseudoexchange reactions	Pseudoexchange reactions		17	61	232	Pseudoexchange reactions	Pseudoexchange reactions	89	105	Pseudoexchange reactions	Pseudoexchange reactions	Pseudoexchange reactions	3	13	81					Pseudoexchange reactions	Pseudoexchange reactions	Pseudoexchange reactions	3	12	77
643	R_EX_cpd03805_e	Pseudoexchange reactions	85	Pseudoexchange reactions	Pseudoexchange reactions	Pseudoexchange reactions		17	61	232	Pseudoexchange reactions	Pseudoexchange reactions	89	105	Pseudoexchange reactions	Pseudoexchange reactions	Pseudoexchange reactions	3	13	81					Pseudoexchange reactions	Pseudoexchange reactions	Pseudoexchange reactions	3	12	77
644	R_EX_cpd03840_e	Pseudoexchange reactions	85	Pseudoexchange reactions	Pseudoexchange reactions	Pseudoexchange reactions		17	61	232	Pseudoexchange reactions	Pseudoexchange reactions	89	105	Pseudoexchange reactions	Pseudoexchange reactions	Pseudoexchange reactions	3	13	81					Pseudoexchange reactions	Pseudoexchange reactions	Pseudoexchange reactions	3	12	77
645	R_EX_cpd03847_e	Pseudoexchange reactions	85	Pseudoexchange reactions	Pseudoexchange reactions	Pseudoexchange reactions		17	61	232	Pseudoexchange reactions	Pseudoexchange reactions	89	105	Pseudoexchange reactions	Pseudoexchange reactions	Pseudoexchange reactions	3	13	81					Pseudoexchange reactions	Pseudoexchange reactions	Pseudoexchange reactions	3	12	77
646	R_EX_cpd03884_e	Pseudoexchange reactions	85	Pseudoexchange reactions	Pseudoexchange reactions	Pseudoexchange reactions		17	61	232	Pseudoexchange reactions	Pseudoexchange reactions	89	105	Pseudoexchange reactions	Pseudoexchange reactions	Pseudoexchange reactions	3	13	81					Pseudoexchange reactions	Pseudoexchange reactions	Pseudoexchange reactions	3	12	77
647	R_EX_cpd03912_e	Pseudoexchange reactions	85	Pseudoexchange reactions	Pseudoexchange reactions	Pseudoexchange reactions		17	61	232	Pseudoexchange reactions	Pseudoexchange reactions	89	105	Pseudoexchange reactions	Pseudoexchange reactions	Pseudoexchange reactions	3	13	81					Pseudoexchange reactions	Pseudoexchange reactions	Pseudoexchange reactions	3	12	77
648	R_EX_cpd04097_e	Pseudoexchange reactions	85	Pseudoexchange reactions	Pseudoexchange reactions	Pseudoexchange reactions		17	61	232	Pseudoexchange reactions	Pseudoexchange reactions	89	105	Pseudoexchange reactions	Pseudoexchange reactions	Pseudoexchange reactions	3	13	81					Pseudoexchange reactions	Pseudoexchange reactions	Pseudoexchange reactions	3	12	77
649	R_EX_cpd04098_e	Pseudoexchange reactions	85	Pseudoexchange reactions	Pseudoexchange reactions	Pseudoexchange reactions		17	61	232	Pseudoexchange reactions	Pseudoexchange reactions	89	105	Pseudoexchange reactions	Pseudoexchange reactions	Pseudoexchange reactions	3	13	81					Pseudoexchange reactions	Pseudoexchange reactions	Pseudoexchange reactions	3	12	77
650	R_EX_cpd04181_e	Pseudoexchange reactions	85	Pseudoexchange reactions	Pseudoexchange reactions	Pseudoexchange reactions		17	61	232	Pseudoexchange reactions	Pseudoexchange reactions	89	105	Pseudoexchange reactions	Pseudoexchange reactions	Pseudoexchange reactions	3	13	81					Pseudoexchange reactions	Pseudoexchange reactions	Pseudoexchange reactions	3	12	77
651	R_EX_cpd04349_e	Pseudoexchange reactions	85	Pseudoexchange reactions	Pseudoexchange reactions	Pseudoexchange reactions		17	61	232	Pseudoexchange reactions	Pseudoexchange reactions	89	105	Pseudoexchange reactions	Pseudoexchange reactions	Pseudoexchange reactions	3	13	81					Pseudoexchange reactions	Pseudoexchange reactions	Pseudoexchange reactions	3	12	77
652	R_EX_cpd04761_e	Pseudoexchange reactions	85	Pseudoexchange reactions	Pseudoexchange reactions	Pseudoexchange reactions		17	61	232	Pseudoexchange reactions	Pseudoexchange reactions	89	105	Pseudoexchange reactions	Pseudoexchange reactions	Pseudoexchange reactions	3	13	81					Pseudoexchange reactions	Pseudoexchange reactions	Pseudoexchange reactions	3	12	77
653	R_EX_cpd05158_e	Pseudoexchange reactions	85	Pseudoexchange reactions	Pseudoexchange reactions	Pseudoexchange reactions		17	61	232	Pseudoexchange reactions	Pseudoexchange reactions	89	105	Pseudoexchange reactions	Pseudoexchange reactions	Pseudoexchange reactions	3	13	81					Pseudoexchange reactions	Pseudoexchange reactions	Pseudoexchange reactions	3	12	77
654	R_EX_cpd05161_e	Pseudoexchange reactions	85	Pseudoexchange reactions	Pseudoexchange reactions	Pseudoexchange reactions		17	61	232	Pseudoexchange reactions	Pseudoexchange reactions	89	105	Pseudoexchange reactions	Pseudoexchange reactions	Pseudoexchange reactions	3	13	81					Pseudoexchange reactions	Pseudoexchange reactions	Pseudoexchange reactions	3	12	77
655	R_EX_cpd05190_e	Pseudoexchange reactions	85	Pseudoexchange reactions	Pseudoexchange reactions	Pseudoexchange reactions		17	61	232	Pseudoexchange reactions	Pseudoexchange reactions	89	105	Pseudoexchange reactions	Pseudoexchange reactions	Pseudoexchange reactions	3	13	81					Pseudoexchange reactions	Pseudoexchange reactions	Pseudoexchange reactions	3	12	77
656	R_EX_cpd05192_e	Pseudoexchange reactions	85	Pseudoexchange reactions	Pseudoexchange reactions	Pseudoexchange reactions		17	61	232	Pseudoexchange reactions	Pseudoexchange reactions	89	105	Pseudoexchange reactions	Pseudoexchange reactions	Pseudoexchange reactions	3	13	81					Pseudoexchange reactions	Pseudoexchange reactions	Pseudoexchange reactions	3	12	77
657	R_EX_cpd05240_e	Pseudoexchange reactions	85	Pseudoexchange reactions	Pseudoexchange reactions	Pseudoexchange reactions		17	61	232	Pseudoexchange reactions	Pseudoexchange reactions	89	105	Pseudoexchange reactions	Pseudoexchange reactions	Pseudoexchange reactions	3	13	81					Pseudoexchange reactions	Pseudoexchange reactions	Pseudoexchange reactions	3	12	77
658	R_EX_cpd07061_e	Pseudoexchange reactions	85	Pseudoexchange reactions	Pseudoexchange reactions	Pseudoexchange reactions		17	61	232	Pseudoexchange reactions	Pseudoexchange reactions	89	105	Pseudoexchange reactions	Pseudoexchange reactions	Pseudoexchange reactions	3	13	81					Pseudoexchange reactions	Pseudoexchange reactions	Pseudoexchange reactions	3	12	77
659	R_EX_cpd08023_e	Pseudoexchange reactions	85	Pseudoexchange reactions	Pseudoexchange reactions	Pseudoexchange reactions		17	61	232	Pseudoexchange reactions	Pseudoexchange reactions	89	105	Pseudoexchange reactions	Pseudoexchange reactions	Pseudoexchange reactions	3	13	81					Pseudoexchange reactions	Pseudoexchange reactions	Pseudoexchange reactions	3	12	77
660	R_EX_cpd08093_e	Pseudoexchange reactions	85	Pseudoexchange reactions	Pseudoexchange reactions	Pseudoexchange reactions		17	61	232	Pseudoexchange reactions	Pseudoexchange reactions	89	105	Pseudoexchange reactions	Pseudoexchange reactions	Pseudoexchange reactions	3	13	81					Pseudoexchange reactions	Pseudoexchange reactions	Pseudoexchange reactions	3	12	77
661	R_EX_cpd08305_e	Pseudoexchange reactions	85	Pseudoexchange reactions	Pseudoexchange reactions	Pseudoexchange reactions		17	61	232	Pseudoexchange reactions	Pseudoexchange reactions	89	105	Pseudoexchange reactions	Pseudoexchange reactions	Pseudoexchange reactions	3	13	81					Pseudoexchange reactions	Pseudoexchange reactions	Pseudoexchange reactions	3	12	77
662	R_EX_cpd08306_e	Pseudoexchange reactions	85	Pseudoexchange reactions	Pseudoexchange reactions	Pseudoexchange reactions		17	61	232	Pseudoexchange reactions	Pseudoexchange reactions	89	105	Pseudoexchange reactions	Pseudoexchange reactions	Pseudoexchange reactions	3	13	81					Pseudoexchange reactions	Pseudoexchange reactions	Pseudoexchange reactions	3	12	77
663	R_EX_cpd08376_e	Pseudoexchange reactions	85	Pseudoexchange reactions	Pseudoexchange reactions	Pseudoexchange reactions		17	61	232	Pseudoexchange reactions	Pseudoexchange reactions	89	105	Pseudoexchange reactions	Pseudoexchange reactions	Pseudoexchange reactions	3	13	81					Pseudoexchange reactions	Pseudoexchange reactions	Pseudoexchange reactions	3	12	77
664	R_EX_cpd08928_e	Pseudoexchange reactions	85	Pseudoexchange reactions	Pseudoexchange reactions	Pseudoexchange reactions		17	61	232	Pseudoexchange reactions	Pseudoexchange reactions	89	105	Pseudoexchange reactions	Pseudoexchange reactions	Pseudoexchange reactions	3	13	81					Pseudoexchange reactions	Pseudoexchange reactions	Pseudoexchange reactions	3	12	77
665	R_EX_cpd09878_e	Pseudoexchange reactions	85	Pseudoexchange reactions	Pseudoexchange reactions	Pseudoexchange reactions		17	61	232	Pseudoexchange reactions	Pseudoexchange reactions	89	105	Pseudoexchange reactions	Pseudoexchange reactions	Pseudoexchange reactions	3	13	81					Pseudoexchange reactions	Pseudoexchange reactions	Pseudoexchange reactions	3	12	77
666	R_EX_cpd10114_e	Pseudoexchange reactions	85	Pseudoexchange reactions	Pseudoexchange reactions	Pseudoexchange reactions		17	61	232	Pseudoexchange reactions	Pseudoexchange reactions	89	105	Pseudoexchange reactions	Pseudoexchange reactions	Pseudoexchange reactions	3	13	81					Pseudoexchange reactions	Pseudoexchange reactions	Pseudoexchange reactions	3	12	77
667	R_EX_cpd10515_e	Pseudoexchange reactions	85	Pseudoexchange reactions	Pseudoexchange reactions	Pseudoexchange reactions		17	61	232	Pseudoexchange reactions	Pseudoexchange reactions	89	105	Pseudoexchange reactions	Pseudoexchange reactions	Pseudoexchange reactions	3	13	81					Pseudoexchange reactions	Pseudoexchange reactions	Pseudoexchange reactions	3	12	77
668	R_EX_cpd10516_e	Pseudoexchange reactions	85	Pseudoexchange reactions	Pseudoexchange reactions	Pseudoexchange reactions		17	61	232	Pseudoexchange reactions	Pseudoexchange reactions	89	105	Pseudoexchange reactions	Pseudoexchange reactions	Pseudoexchange reactions	3	13	81					Pseudoexchange reactions	Pseudoexchange reactions	Pseudoexchange reactions	3	12	77
669	R_EX_cpd11574_e	Pseudoexchange reactions	85	Pseudoexchange reactions	Pseudoexchange reactions	Pseudoexchange reactions		17	61	232	Pseudoexchange reactions	Pseudoexchange reactions	89	105	Pseudoexchange reactions	Pseudoexchange reactions	Pseudoexchange reactions	3	13	81					Pseudoexchange reactions	Pseudoexchange reactions	Pseudoexchange reactions	3	12	77
670	R_EX_cpd11575_e	Pseudoexchange reactions	85	Pseudoexchange reactions	Pseudoexchange reactions	Pseudoexchange reactions		17	61	232	Pseudoexchange reactions	Pseudoexchange reactions	89	105	Pseudoexchange reactions	Pseudoexchange reactions	Pseudoexchange reactions	3	13	81					Pseudoexchange reactions	Pseudoexchange reactions	Pseudoexchange reactions	3	12	77
671	R_EX_cpd11576_e	Pseudoexchange reactions	85	Pseudoexchange reactions	Pseudoexchange reactions	Pseudoexchange reactions		17	61	232	Pseudoexchange reactions	Pseudoexchange reactions	89	105	Pseudoexchange reactions	Pseudoexchange reactions	Pseudoexchange reactions	3	13	81					Pseudoexchange reactions	Pseudoexchange reactions	Pseudoexchange reactions	3	12	77
672	R_EX_cpd11577_e	Pseudoexchange reactions	85	Pseudoexchange reactions	Pseudoexchange reactions	Pseudoexchange reactions		17	61	232	Pseudoexchange reactions	Pseudoexchange reactions	89	105	Pseudoexchange reactions	Pseudoexchange reactions	Pseudoexchange reactions	3	13	81					Pseudoexchange reactions	Pseudoexchange reactions	Pseudoexchange reactions	3	12	77
673	R_EX_cpd11578_e	Pseudoexchange reactions	85	Pseudoexchange reactions	Pseudoexchange reactions	Pseudoexchange reactions		17	61	232	Pseudoexchange reactions	Pseudoexchange reactions	89	105	Pseudoexchange reactions	Pseudoexchange reactions	Pseudoexchange reactions	3	13	81					Pseudoexchange reactions	Pseudoexchange reactions	Pseudoexchange reactions	3	12	77
674	R_EX_cpd11579_e	Pseudoexchange reactions	85	Pseudoexchange reactions	Pseudoexchange reactions	Pseudoexchange reactions		17	61	232	Pseudoexchange reactions	Pseudoexchange reactions	89	105	Pseudoexchange reactions	Pseudoexchange reactions	Pseudoexchange reactions	3	13	81					Pseudoexchange reactions	Pseudoexchange reactions	Pseudoexchange reactions	3	12	77
675	R_EX_cpd11580_e	Pseudoexchange reactions	85	Pseudoexchange reactions	Pseudoexchange reactions	Pseudoexchange reactions		17	61	232	Pseudoexchange reactions	Pseudoexchange reactions	89	105	Pseudoexchange reactions	Pseudoexchange reactions	Pseudoexchange reactions	3	13	81					Pseudoexchange reactions	Pseudoexchange reactions	Pseudoexchange reactions	3	12	77
676	R_EX_cpd11581_e	Pseudoexchange reactions	85	Pseudoexchange reactions	Pseudoexchange reactions	Pseudoexchange reactions		17	61	232	Pseudoexchange reactions	Pseudoexchange reactions	89	105	Pseudoexchange reactions	Pseudoexchange reactions	Pseudoexchange reactions	3	13	81					Pseudoexchange reactions	Pseudoexchange reactions	Pseudoexchange reactions	3	12	77
677	R_EX_cpd11582_e	Pseudoexchange reactions	85	Pseudoexchange reactions	Pseudoexchange reactions	Pseudoexchange reactions		17	61	232	Pseudoexchange reactions	Pseudoexchange reactions	89	105	Pseudoexchange reactions	Pseudoexchange reactions	Pseudoexchange reactions	3	13	81					Pseudoexchange reactions	Pseudoexchange reactions	Pseudoexchange reactions	3	12	77
678	R_EX_cpd11583_e	Pseudoexchange reactions	85	Pseudoexchange reactions	Pseudoexchange reactions	Pseudoexchange reactions		17	61	232	Pseudoexchange reactions	Pseudoexchange reactions	89	105	Pseudoexchange reactions	Pseudoexchange reactions	Pseudoexchange reactions	3	13	81					Pseudoexchange reactions	Pseudoexchange reactions	Pseudoexchange reactions	3	12	77
679	R_EX_cpd11584_e	Pseudoexchange reactions	85	Pseudoexchange reactions	Pseudoexchange reactions	Pseudoexchange reactions		17	61	232	Pseudoexchange reactions	Pseudoexchange reactions	89	105	Pseudoexchange reactions	Pseudoexchange reactions	Pseudoexchange reactions	3	13	81					Pseudoexchange reactions	Pseudoexchange reactions	Pseudoexchange reactions	3	12	77
680	R_EX_cpd11585_e	Pseudoexchange reactions	85	Pseudoexchange reactions	Pseudoexchange reactions	Pseudoexchange reactions		17	61	232	Pseudoexchange reactions	Pseudoexchange reactions	89	105	Pseudoexchange reactions	Pseudoexchange reactions	Pseudoexchange reactions	3	13	81					Pseudoexchange reactions	Pseudoexchange reactions	Pseudoexchange reactions	3	12	77
681	R_EX_cpd11586_e	Pseudoexchange reactions	85	Pseudoexchange reactions	Pseudoexchange reactions	Pseudoexchange reactions		17	61	232	Pseudoexchange reactions	Pseudoexchange reactions	89	105	Pseudoexchange reactions	Pseudoexchange reactions	Pseudoexchange reactions	3	13	81					Pseudoexchange reactions	Pseudoexchange reactions	Pseudoexchange reactions	3	12	77
682	R_EX_cpd11587_e	Pseudoexchange reactions	85	Pseudoexchange reactions	Pseudoexchange reactions	Pseudoexchange reactions		17	61	232	Pseudoexchange reactions	Pseudoexchange reactions	89	105	Pseudoexchange reactions	Pseudoexchange reactions	Pseudoexchange reactions	3	13	81					Pseudoexchange reactions	Pseudoexchange reactions	Pseudoexchange reactions	3	12	77
683	R_EX_cpd11588_e	Pseudoexchange reactions	85	Pseudoexchange reactions	Pseudoexchange reactions	Pseudoexchange reactions		17	61	232	Pseudoexchange reactions	Pseudoexchange reactions	89	105	Pseudoexchange reactions	Pseudoexchange reactions	Pseudoexchange reactions	3	13	81					Pseudoexchange reactions	Pseudoexchange reactions	Pseudoexchange reactions	3	12	77
684	R_EX_cpd11589_e	Pseudoexchange reactions	85	Pseudoexchange reactions	Pseudoexchange reactions	Pseudoexchange reactions		17	61	232	Pseudoexchange reactions	Pseudoexchange reactions	89	105	Pseudoexchange reactions	Pseudoexchange reactions	Pseudoexchange reactions	3	13	81					Pseudoexchange reactions	Pseudoexchange reactions	Pseudoexchange reactions	3	12	77
685	R_EX_cpd11590_e	Pseudoexchange reactions	85	Pseudoexchange reactions	Pseudoexchange reactions	Pseudoexchange reactions		17	61	232	Pseudoexchange reactions	Pseudoexchange reactions	89	105	Pseudoexchange reactions	Pseudoexchange reactions	Pseudoexchange reactions	3	13	81					Pseudoexchange reactions	Pseudoexchange reactions	Pseudoexchange reactions	3	12	77
686	R_EX_cpd11591_e	Pseudoexchange reactions	85	Pseudoexchange reactions	Pseudoexchange reactions	Pseudoexchange reactions		17	61	232	Pseudoexchange reactions	Pseudoexchange reactions	89	105	Pseudoexchange reactions	Pseudoexchange reactions	Pseudoexchange reactions	3	13	81					Pseudoexchange reactions	Pseudoexchange reactions	Pseudoexchange reactions	3	12	77
687	R_EX_cpd11592_e	Pseudoexchange reactions	85	Pseudoexchange reactions	Pseudoexchange reactions	Pseudoexchange reactions		17	61	232	Pseudoexchange reactions	Pseudoexchange reactions	89	105	Pseudoexchange reactions	Pseudoexchange reactions	Pseudoexchange reactions	3	13	81					Pseudoexchange reactions	Pseudoexchange reactions	Pseudoexchange reactions	3	12	77
688	R_EX_cpd11593_e	Pseudoexchange reactions	85	Pseudoexchange reactions	Pseudoexchange reactions	Pseudoexchange reactions		17	61	232	Pseudoexchange reactions	Pseudoexchange reactions	89	105	Pseudoexchange reactions	Pseudoexchange reactions	Pseudoexchange reactions	3	13	81					Pseudoexchange reactions	Pseudoexchange reactions	Pseudoexchange reactions	3	12	77
689	R_EX_cpd11594_e	Pseudoexchange reactions	85	Pseudoexchange reactions	Pseudoexchange reactions	Pseudoexchange reactions		17	61	232	Pseudoexchange reactions	Pseudoexchange reactions	89	105	Pseudoexchange reactions	Pseudoexchange reactions	Pseudoexchange reactions	3	13	81					Pseudoexchange reactions	Pseudoexchange reactions	Pseudoexchange reactions	3	12	77
690	R_EX_cpd11595_e	Pseudoexchange reactions	85	Pseudoexchange reactions	Pseudoexchange reactions	Pseudoexchange reactions		17	61	232	Pseudoexchange reactions	Pseudoexchange reactions	89	105	Pseudoexchange reactions	Pseudoexchange reactions	Pseudoexchange reactions	3	13	81					Pseudoexchange reactions	Pseudoexchange reactions	Pseudoexchange reactions	3	12	77
691	R_EX_cpd11596_e	Pseudoexchange reactions	85	Pseudoexchange reactions	Pseudoexchange reactions	Pseudoexchange reactions		17	61	232	Pseudoexchange reactions	Pseudoexchange reactions	89	105	Pseudoexchange reactions	Pseudoexchange reactions	Pseudoexchange reactions	3	13	81					Pseudoexchange reactions	Pseudoexchange reactions	Pseudoexchange reactions	3	12	77
692	R_EX_cpd11597_e	Pseudoexchange reactions	85	Pseudoexchange reactions	Pseudoexchange reactions	Pseudoexchange reactions		17	61	232	Pseudoexchange reactions	Pseudoexchange reactions	89	105	Pseudoexchange reactions	Pseudoexchange reactions	Pseudoexchange reactions	3	13	81					Pseudoexchange reactions	Pseudoexchange reactions	Pseudoexchange reactions	3	12	77
693	R_EX_cpd11598_e	Pseudoexchange reactions	85	Pseudoexchange reactions	Pseudoexchange reactions	Pseudoexchange reactions		17	61	232	Pseudoexchange reactions	Pseudoexchange reactions	89	105	Pseudoexchange reactions	Pseudoexchange reactions	Pseudoexchange reactions	3	13	81					Pseudoexchange reactions	Pseudoexchange reactions	Pseudoexchange reactions	3	12	77
694	R_EX_cpd11599_e	Pseudoexchange reactions	85	Pseudoexchange reactions	Pseudoexchange reactions	Pseudoexchange reactions		17	61	232	Pseudoexchange reactions	Pseudoexchange reactions	89	105	Pseudoexchange reactions	Pseudoexchange reactions	Pseudoexchange reactions	3	13	81					Pseudoexchange reactions	Pseudoexchange reactions	Pseudoexchange reactions	3	12	77
695	R_EX_cpd11601_e	Pseudoexchange reactions	85	Pseudoexchange reactions	Pseudoexchange reactions	Pseudoexchange reactions		17	61	232	Pseudoexchange reactions	Pseudoexchange reactions	89	105	Pseudoexchange reactions	Pseudoexchange reactions	Pseudoexchange reactions	3	13	81					Pseudoexchange reactions	Pseudoexchange reactions	Pseudoexchange reactions	3	12	77
696	R_EX_cpd11685_e	Pseudoexchange reactions	85	Pseudoexchange reactions	Pseudoexchange reactions	Pseudoexchange reactions		17	61	232	Pseudoexchange reactions	Pseudoexchange reactions	89	105	Pseudoexchange reactions	Pseudoexchange reactions	Pseudoexchange reactions	3	13	81					Pseudoexchange reactions	Pseudoexchange reactions	Pseudoexchange reactions	3	12	77
697	R_EX_cpd13391_e	Pseudoexchange reactions	85	Pseudoexchange reactions	Pseudoexchange reactions	Pseudoexchange reactions		17	61	232	Pseudoexchange reactions	Pseudoexchange reactions	89	105	Pseudoexchange reactions	Pseudoexchange reactions	Pseudoexchange reactions	3	13	81					Pseudoexchange reactions	Pseudoexchange reactions	Pseudoexchange reactions	3	12	77
698	R_EX_cpd13392_e	Pseudoexchange reactions	85	Pseudoexchange reactions	Pseudoexchange reactions	Pseudoexchange reactions		17	61	232	Pseudoexchange reactions	Pseudoexchange reactions	89	105	Pseudoexchange reactions	Pseudoexchange reactions	Pseudoexchange reactions	3	13	81					Pseudoexchange reactions	Pseudoexchange reactions	Pseudoexchange reactions	3	12	77
699	R_EX_cpd15378_e	Pseudoexchange reactions	85	Pseudoexchange reactions	Pseudoexchange reactions	Pseudoexchange reactions		17	61	232	Pseudoexchange reactions	Pseudoexchange reactions	89	105	Pseudoexchange reactions	Pseudoexchange reactions	Pseudoexchange reactions	3	13	81					Pseudoexchange reactions	Pseudoexchange reactions	Pseudoexchange reactions	3	12	77
700	R_EX_cpd15471_e	Pseudoexchange reactions	85	Pseudoexchange reactions	Pseudoexchange reactions	Pseudoexchange reactions		17	61	232	Pseudoexchange reactions	Pseudoexchange reactions	89	105	Pseudoexchange reactions	Pseudoexchange reactions	Pseudoexchange reactions	3	13	81					Pseudoexchange reactions	Pseudoexchange reactions	Pseudoexchange reactions	3	12	77
701	R_EX_cpd15584_e	Pseudoexchange reactions	85	Pseudoexchange reactions	Pseudoexchange reactions	Pseudoexchange reactions		17	61	232	Pseudoexchange reactions	Pseudoexchange reactions	89	105	Pseudoexchange reactions	Pseudoexchange reactions	Pseudoexchange reactions	3	13	81					Pseudoexchange reactions	Pseudoexchange reactions	Pseudoexchange reactions	3	12	77
702	R_EX_cpd15585_e	Pseudoexchange reactions	85	Pseudoexchange reactions	Pseudoexchange reactions	Pseudoexchange reactions		17	61	232	Pseudoexchange reactions	Pseudoexchange reactions	89	105	Pseudoexchange reactions	Pseudoexchange reactions	Pseudoexchange reactions	3	13	81					Pseudoexchange reactions	Pseudoexchange reactions	Pseudoexchange reactions	3	12	77
703	R_EX_cpd15603_e	Pseudoexchange reactions	85	Pseudoexchange reactions	Pseudoexchange reactions	Pseudoexchange reactions		17	61	232	Pseudoexchange reactions	Pseudoexchange reactions	89	105	Pseudoexchange reactions	Pseudoexchange reactions	Pseudoexchange reactions	3	13	81					Pseudoexchange reactions	Pseudoexchange reactions	Pseudoexchange reactions	3	12	77
704	R_EX_cpd15604_e	Pseudoexchange reactions	85	Pseudoexchange reactions	Pseudoexchange reactions	Pseudoexchange reactions		17	61	232	Pseudoexchange reactions	Pseudoexchange reactions	89	105	Pseudoexchange reactions	Pseudoexchange reactions	Pseudoexchange reactions	3	13	81					Pseudoexchange reactions	Pseudoexchange reactions	Pseudoexchange reactions	3	12	77
705	R_EX_cpd15605_e	Pseudoexchange reactions	85	Pseudoexchange reactions	Pseudoexchange reactions	Pseudoexchange reactions		17	61	232	Pseudoexchange reactions	Pseudoexchange reactions	89	105	Pseudoexchange reactions	Pseudoexchange reactions	Pseudoexchange reactions	3	13	81					Pseudoexchange reactions	Pseudoexchange reactions	Pseudoexchange reactions	3	12	77
706	R_EX_cpd15606_e	Pseudoexchange reactions	85	Pseudoexchange reactions	Pseudoexchange reactions	Pseudoexchange reactions		17	61	232	Pseudoexchange reactions	Pseudoexchange reactions	89	105	Pseudoexchange reactions	Pseudoexchange reactions	Pseudoexchange reactions	3	13	81					Pseudoexchange reactions	Pseudoexchange reactions	Pseudoexchange reactions	3	12	77
707	R_EX_cpd16062_e	Pseudoexchange reactions	85	Pseudoexchange reactions	Pseudoexchange reactions	Pseudoexchange reactions		17	61	232	Pseudoexchange reactions	Pseudoexchange reactions	89	105	Pseudoexchange reactions	Pseudoexchange reactions	Pseudoexchange reactions	3	13	81					Pseudoexchange reactions	Pseudoexchange reactions	Pseudoexchange reactions	3	12	77
708	R_EX_cpd16648_e	Pseudoexchange reactions	85	Pseudoexchange reactions	Pseudoexchange reactions	Pseudoexchange reactions		17	61	232	Pseudoexchange reactions	Pseudoexchange reactions	89	105	Pseudoexchange reactions	Pseudoexchange reactions	Pseudoexchange reactions	3	13	81					Pseudoexchange reactions	Pseudoexchange reactions	Pseudoexchange reactions	3	12	77
709	bio00006	Biomass reactions	14	Biomass reactions	Biomass reactions	Biomass reactions		2	6	30	Biomass reactions	Biomass reactions	10	23	Biomass reactions	Biomass reactions	Biomass reactions	1	2	8					Biomass reactions	Biomass reactions	Biomass reactions	1	2	7
710	bio00016	Biomass reactions	14	Biomass reactions	Biomass reactions	Biomass reactions		2	6	30	Biomass reactions	Biomass reactions	10	23	Biomass reactions	Biomass reactions	Biomass reactions	1	2	8					Biomass reactions	Biomass reactions	Biomass reactions	1	2	7
711	bio00018	Biomass reactions	14	Biomass reactions	Biomass reactions	Biomass reactions		2	6	30	Biomass reactions	Biomass reactions	10	23	Biomass reactions	Biomass reactions	Biomass reactions	1	2	8					Biomass reactions	Biomass reactions	Biomass reactions	1	2	7
712	bio00019	Biomass reactions	14	Biomass reactions	Biomass reactions	Biomass reactions		2	6	30	Biomass reactions	Biomass reactions	10	23	Biomass reactions	Biomass reactions	Biomass reactions	1	2	8					Biomass reactions	Biomass reactions	Biomass reactions	1	2	7
713	bio00020	Biomass reactions	14	Biomass reactions	Biomass reactions	Biomass reactions		2	6	30	Biomass reactions	Biomass reactions	10	23	Biomass reactions	Biomass reactions	Biomass reactions	1	2	8					Biomass reactions	Biomass reactions	Biomass reactions	1	2	7
714	bio00021	Biomass reactions	14	Biomass reactions	Biomass reactions	Biomass reactions		2	6	30	Biomass reactions	Biomass reactions	10	23	Biomass reactions	Biomass reactions	Biomass reactions	1	2	8					Biomass reactions	Biomass reactions	Biomass reactions	1	2	7
715	bio00022	Biomass reactions	14	Biomass reactions	Biomass reactions	Biomass reactions		2	6	30	Biomass reactions	Biomass reactions	10	23	Biomass reactions	Biomass reactions	Biomass reactions	1	2	8					Biomass reactions	Biomass reactions	Biomass reactions	1	2	7
716	bio00023	Biomass reactions	14	Biomass reactions	Biomass reactions	Biomass reactions		2	6	30	Biomass reactions	Biomass reactions	10	23	Biomass reactions	Biomass reactions	Biomass reactions	1	2	8					Biomass reactions	Biomass reactions	Biomass reactions	1	2	7
717	bio00025	Biomass reactions	14	Biomass reactions	Biomass reactions	Biomass reactions		2	6	30	Biomass reactions	Biomass reactions	10	23	Biomass reactions	Biomass reactions	Biomass reactions	1	2	8					Biomass reactions	Biomass reactions	Biomass reactions	1	2	7
718	bio00026	Biomass reactions	14	Biomass reactions	Biomass reactions	Biomass reactions		2	6	30	Biomass reactions	Biomass reactions	10	23	Biomass reactions	Biomass reactions	Biomass reactions	1	2	8					Biomass reactions	Biomass reactions	Biomass reactions	1	2	7
719	bio00027	Biomass reactions	14	Biomass reactions	Biomass reactions	Biomass reactions		2	6	30	Biomass reactions	Biomass reactions	10	23	Biomass reactions	Biomass reactions	Biomass reactions	1	2	8					Biomass reactions	Biomass reactions	Biomass reactions	1	2	7
720	bio00030	Biomass reactions	14	Biomass reactions	Biomass reactions	Biomass reactions		2	6	30	Biomass reactions	Biomass reactions	10	23	Biomass reactions	Biomass reactions	Biomass reactions	1	2	8					Biomass reactions	Biomass reactions	Biomass reactions	1	2	7
721	bio00031	Biomass reactions	14	Biomass reactions	Biomass reactions	Biomass reactions		2	6	30	Biomass reactions	Biomass reactions	10	23	Biomass reactions	Biomass reactions	Biomass reactions	1	2	8					Biomass reactions	Biomass reactions	Biomass reactions	1	2	7
722	bio00032	Biomass reactions	14	Biomass reactions	Biomass reactions	Biomass reactions		2	6	30	Biomass reactions	Biomass reactions	10	23	Biomass reactions	Biomass reactions	Biomass reactions	1	2	8					Biomass reactions	Biomass reactions	Biomass reactions	1	2	7
723	bio00034	Biomass reactions	14	Biomass reactions	Biomass reactions	Biomass reactions		2	6	30	Biomass reactions	Biomass reactions	10	23	Biomass reactions	Biomass reactions	Biomass reactions	1	2	8					Biomass reactions	Biomass reactions	Biomass reactions	1	2	7
724	bio00035	Biomass reactions	14	Biomass reactions	Biomass reactions	Biomass reactions		2	6	30	Biomass reactions	Biomass reactions	10	23	Biomass reactions	Biomass reactions	Biomass reactions	1	2	8					Biomass reactions	Biomass reactions	Biomass reactions	1	2	7
725	bio00038	Biomass reactions	14	Biomass reactions	Biomass reactions	Biomass reactions		2	6	30	Biomass reactions	Biomass reactions	10	23	Biomass reactions	Biomass reactions	Biomass reactions	1	2	8					Biomass reactions	Biomass reactions	Biomass reactions	1	2	7
726	bio00039	Biomass reactions	14	Biomass reactions	Biomass reactions	Biomass reactions		2	6	30	Biomass reactions	Biomass reactions	10	23	Biomass reactions	Biomass reactions	Biomass reactions	1	2	8					Biomass reactions	Biomass reactions	Biomass reactions	1	2	7
727	bio00040	Biomass reactions	14	Biomass reactions	Biomass reactions	Biomass reactions		2	6	30	Biomass reactions	Biomass reactions	10	23	Biomass reactions	Biomass reactions	Biomass reactions	1	2	8					Biomass reactions	Biomass reactions	Biomass reactions	1	2	7
728	bio00043	Biomass reactions	14	Biomass reactions	Biomass reactions	Biomass reactions		2	6	30	Biomass reactions	Biomass reactions	10	23	Biomass reactions	Biomass reactions	Biomass reactions	1	2	8					Biomass reactions	Biomass reactions	Biomass reactions	1	2	7
729	bio00044	Biomass reactions	14	Biomass reactions	Biomass reactions	Biomass reactions		2	6	30	Biomass reactions	Biomass reactions	10	23	Biomass reactions	Biomass reactions	Biomass reactions	1	2	8					Biomass reactions	Biomass reactions	Biomass reactions	1	2	7
730	bio00045	Biomass reactions	14	Biomass reactions	Biomass reactions	Biomass reactions		2	6	30	Biomass reactions	Biomass reactions	10	23	Biomass reactions	Biomass reactions	Biomass reactions	1	2	8					Biomass reactions	Biomass reactions	Biomass reactions	1	2	7
731	bio00047	Biomass reactions	14	Biomass reactions	Biomass reactions	Biomass reactions		2	6	30	Biomass reactions	Biomass reactions	10	23	Biomass reactions	Biomass reactions	Biomass reactions	1	2	8					Biomass reactions	Biomass reactions	Biomass reactions	1	2	7
732	bio00048	Biomass reactions	14	Biomass reactions	Biomass reactions	Biomass reactions		2	6	30	Biomass reactions	Biomass reactions	10	23	Biomass reactions	Biomass reactions	Biomass reactions	1	2	8					Biomass reactions	Biomass reactions	Biomass reactions	1	2	7
733	bio00049	Biomass reactions	14	Biomass reactions	Biomass reactions	Biomass reactions		2	6	30	Biomass reactions	Biomass reactions	10	23	Biomass reactions	Biomass reactions	Biomass reactions	1	2	8					Biomass reactions	Biomass reactions	Biomass reactions	1	2	7
734	bio00050	Biomass reactions	14	Biomass reactions	Biomass reactions	Biomass reactions		2	6	30	Biomass reactions	Biomass reactions	10	23	Biomass reactions	Biomass reactions	Biomass reactions	1	2	8					Biomass reactions	Biomass reactions	Biomass reactions	1	2	7
735	bio00051	Biomass reactions	14	Biomass reactions	Biomass reactions	Biomass reactions		2	6	30	Biomass reactions	Biomass reactions	10	23	Biomass reactions	Biomass reactions	Biomass reactions	1	2	8					Biomass reactions	Biomass reactions	Biomass reactions	1	2	7
736	bio00052	Biomass reactions	14	Biomass reactions	Biomass reactions	Biomass reactions		2	6	30	Biomass reactions	Biomass reactions	10	23	Biomass reactions	Biomass reactions	Biomass reactions	1	2	8					Biomass reactions	Biomass reactions	Biomass reactions	1	2	7
737	bio00053	Biomass reactions	14	Biomass reactions	Biomass reactions	Biomass reactions		2	6	30	Biomass reactions	Biomass reactions	10	23	Biomass reactions	Biomass reactions	Biomass reactions	1	2	8					Biomass reactions	Biomass reactions	Biomass reactions	1	2	7
738	bio00054	Biomass reactions	14	Biomass reactions	Biomass reactions	Biomass reactions		2	6	30	Biomass reactions	Biomass reactions	10	23	Biomass reactions	Biomass reactions	Biomass reactions	1	2	8					Biomass reactions	Biomass reactions	Biomass reactions	1	2	7
739	bio00055	Biomass reactions	14	Biomass reactions	Biomass reactions	Biomass reactions		2	6	30	Biomass reactions	Biomass reactions	10	23	Biomass reactions	Biomass reactions	Biomass reactions	1	2	8					Biomass reactions	Biomass reactions	Biomass reactions	1	2	7
740	bio00056	Biomass reactions	14	Biomass reactions	Biomass reactions	Biomass reactions		2	6	30	Biomass reactions	Biomass reactions	10	23	Biomass reactions	Biomass reactions	Biomass reactions	1	2	8					Biomass reactions	Biomass reactions	Biomass reactions	1	2	7
741	bio00057	Biomass reactions	14	Biomass reactions	Biomass reactions	Biomass reactions		2	6	30	Biomass reactions	Biomass reactions	10	23	Biomass reactions	Biomass reactions	Biomass reactions	1	2	8					Biomass reactions	Biomass reactions	Biomass reactions	1	2	7
742	bio00058	Biomass reactions	14	Biomass reactions	Biomass reactions	Biomass reactions		2	6	30	Biomass reactions	Biomass reactions	10	23	Biomass reactions	Biomass reactions	Biomass reactions	1	2	8					Biomass reactions	Biomass reactions	Biomass reactions	1	2	7
743	bio00059	Biomass reactions	14	Biomass reactions	Biomass reactions	Biomass reactions		2	6	30	Biomass reactions	Biomass reactions	10	23	Biomass reactions	Biomass reactions	Biomass reactions	1	2	8					Biomass reactions	Biomass reactions	Biomass reactions	1	2	7
744	bio00060	Biomass reactions	14	Biomass reactions	Biomass reactions	Biomass reactions		2	6	30	Biomass reactions	Biomass reactions	10	23	Biomass reactions	Biomass reactions	Biomass reactions	1	2	8					Biomass reactions	Biomass reactions	Biomass reactions	1	2	7
745	bio00065	Biomass reactions	14	Biomass reactions	Biomass reactions	Biomass reactions		2	6	30	Biomass reactions	Biomass reactions	10	23	Biomass reactions	Biomass reactions	Biomass reactions	1	2	8					Biomass reactions	Biomass reactions	Biomass reactions	1	2	7
746	bio00066	Biomass reactions	14	Biomass reactions	Biomass reactions	Biomass reactions		2	6	30	Biomass reactions	Biomass reactions	10	23	Biomass reactions	Biomass reactions	Biomass reactions	1	2	8					Biomass reactions	Biomass reactions	Biomass reactions	1	2	7
747	bio00067	Biomass reactions	14	Biomass reactions	Biomass reactions	Biomass reactions		2	6	30	Biomass reactions	Biomass reactions	10	23	Biomass reactions	Biomass reactions	Biomass reactions	1	2	8					Biomass reactions	Biomass reactions	Biomass reactions	1	2	7
748	bio00068	Biomass reactions	14	Biomass reactions	Biomass reactions	Biomass reactions		2	6	30	Biomass reactions	Biomass reactions	10	23	Biomass reactions	Biomass reactions	Biomass reactions	1	2	8					Biomass reactions	Biomass reactions	Biomass reactions	1	2	7
749	bio00069	Biomass reactions	14	Biomass reactions	Biomass reactions	Biomass reactions		2	6	30	Biomass reactions	Biomass reactions	10	23	Biomass reactions	Biomass reactions	Biomass reactions	1	2	8					Biomass reactions	Biomass reactions	Biomass reactions	1	2	7
750	bio00070	Biomass reactions	14	Biomass reactions	Biomass reactions	Biomass reactions		2	6	30	Biomass reactions	Biomass reactions	10	23	Biomass reactions	Biomass reactions	Biomass reactions	1	2	8					Biomass reactions	Biomass reactions	Biomass reactions	1	2	7
751	bio00073	Biomass reactions	14	Biomass reactions	Biomass reactions	Biomass reactions		2	6	30	Biomass reactions	Biomass reactions	10	23	Biomass reactions	Biomass reactions	Biomass reactions	1	2	8					Biomass reactions	Biomass reactions	Biomass reactions	1	2	7
752	bio00074	Biomass reactions	14	Biomass reactions	Biomass reactions	Biomass reactions		2	6	30	Biomass reactions	Biomass reactions	10	23	Biomass reactions	Biomass reactions	Biomass reactions	1	2	8					Biomass reactions	Biomass reactions	Biomass reactions	1	2	7
753	bio00075	Biomass reactions	14	Biomass reactions	Biomass reactions	Biomass reactions		2	6	30	Biomass reactions	Biomass reactions	10	23	Biomass reactions	Biomass reactions	Biomass reactions	1	2	8					Biomass reactions	Biomass reactions	Biomass reactions	1	2	7
754	bio00076	Biomass reactions	14	Biomass reactions	Biomass reactions	Biomass reactions		2	6	30	Biomass reactions	Biomass reactions	10	23	Biomass reactions	Biomass reactions	Biomass reactions	1	2	8					Biomass reactions	Biomass reactions	Biomass reactions	1	2	7
755	bio00077	Biomass reactions	14	Biomass reactions	Biomass reactions	Biomass reactions		2	6	30	Biomass reactions	Biomass reactions	10	23	Biomass reactions	Biomass reactions	Biomass reactions	1	2	8					Biomass reactions	Biomass reactions	Biomass reactions	1	2	7
756	bio00078	Biomass reactions	14	Biomass reactions	Biomass reactions	Biomass reactions		2	6	30	Biomass reactions	Biomass reactions	10	23	Biomass reactions	Biomass reactions	Biomass reactions	1	2	8					Biomass reactions	Biomass reactions	Biomass reactions	1	2	7
757	bio00079	Biomass reactions	14	Biomass reactions	Biomass reactions	Biomass reactions		2	6	30	Biomass reactions	Biomass reactions	10	23	Biomass reactions	Biomass reactions	Biomass reactions	1	2	8					Biomass reactions	Biomass reactions	Biomass reactions	1	2	7
758	bio00080	Biomass reactions	14	Biomass reactions	Biomass reactions	Biomass reactions		2	6	30	Biomass reactions	Biomass reactions	10	23	Biomass reactions	Biomass reactions	Biomass reactions	1	2	8					Biomass reactions	Biomass reactions	Biomass reactions	1	2	7
759	bio00081	Biomass reactions	14	Biomass reactions	Biomass reactions	Biomass reactions		2	6	30	Biomass reactions	Biomass reactions	10	23	Biomass reactions	Biomass reactions	Biomass reactions	1	2	8					Biomass reactions	Biomass reactions	Biomass reactions	1	2	7
760	bio00082	Biomass reactions	14	Biomass reactions	Biomass reactions	Biomass reactions		2	6	30	Biomass reactions	Biomass reactions	10	23	Biomass reactions	Biomass reactions	Biomass reactions	1	2	8					Biomass reactions	Biomass reactions	Biomass reactions	1	2	7
761	bio00083	Biomass reactions	14	Biomass reactions	Biomass reactions	Biomass reactions		2	6	30	Biomass reactions	Biomass reactions	10	23	Biomass reactions	Biomass reactions	Biomass reactions	1	2	8					Biomass reactions	Biomass reactions	Biomass reactions	1	2	7
762	bio00085	Biomass reactions	14	Biomass reactions	Biomass reactions	Biomass reactions		2	6	30	Biomass reactions	Biomass reactions	10	23	Biomass reactions	Biomass reactions	Biomass reactions	1	2	8					Biomass reactions	Biomass reactions	Biomass reactions	1	2	7
763	bio00086	Biomass reactions	14	Biomass reactions	Biomass reactions	Biomass reactions		2	6	30	Biomass reactions	Biomass reactions	10	23	Biomass reactions	Biomass reactions	Biomass reactions	1	2	8					Biomass reactions	Biomass reactions	Biomass reactions	1	2	7
764	bio00087	Biomass reactions	14	Biomass reactions	Biomass reactions	Biomass reactions		2	6	30	Biomass reactions	Biomass reactions	10	23	Biomass reactions	Biomass reactions	Biomass reactions	1	2	8					Biomass reactions	Biomass reactions	Biomass reactions	1	2	7
765	bio00088	Biomass reactions	14	Biomass reactions	Biomass reactions	Biomass reactions		2	6	30	Biomass reactions	Biomass reactions	10	23	Biomass reactions	Biomass reactions	Biomass reactions	1	2	8					Biomass reactions	Biomass reactions	Biomass reactions	1	2	7
766	bio00089	Biomass reactions	14	Biomass reactions	Biomass reactions	Biomass reactions		2	6	30	Biomass reactions	Biomass reactions	10	23	Biomass reactions	Biomass reactions	Biomass reactions	1	2	8					Biomass reactions	Biomass reactions	Biomass reactions	1	2	7
767	bio00090	Biomass reactions	14	Biomass reactions	Biomass reactions	Biomass reactions		2	6	30	Biomass reactions	Biomass reactions	10	23	Biomass reactions	Biomass reactions	Biomass reactions	1	2	8					Biomass reactions	Biomass reactions	Biomass reactions	1	2	7
768	bio00091	Biomass reactions	14	Biomass reactions	Biomass reactions	Biomass reactions		2	6	30	Biomass reactions	Biomass reactions	10	23	Biomass reactions	Biomass reactions	Biomass reactions	1	2	8					Biomass reactions	Biomass reactions	Biomass reactions	1	2	7
769	bio00092	Biomass reactions	14	Biomass reactions	Biomass reactions	Biomass reactions		2	6	30	Biomass reactions	Biomass reactions	10	23	Biomass reactions	Biomass reactions	Biomass reactions	1	2	8					Biomass reactions	Biomass reactions	Biomass reactions	1	2	7
770	bio00094	Biomass reactions	14	Biomass reactions	Biomass reactions	Biomass reactions		2	6	30	Biomass reactions	Biomass reactions	10	23	Biomass reactions	Biomass reactions	Biomass reactions	1	2	8					Biomass reactions	Biomass reactions	Biomass reactions	1	2	7
771	bio00095	Biomass reactions	14	Biomass reactions	Biomass reactions	Biomass reactions		2	6	30	Biomass reactions	Biomass reactions	10	23	Biomass reactions	Biomass reactions	Biomass reactions	1	2	8					Biomass reactions	Biomass reactions	Biomass reactions	1	2	7
772	bio00096	Biomass reactions	14	Biomass reactions	Biomass reactions	Biomass reactions		2	6	30	Biomass reactions	Biomass reactions	10	23	Biomass reactions	Biomass reactions	Biomass reactions	1	2	8					Biomass reactions	Biomass reactions	Biomass reactions	1	2	7
773	bio00097	Biomass reactions	14	Biomass reactions	Biomass reactions	Biomass reactions		2	6	30	Biomass reactions	Biomass reactions	10	23	Biomass reactions	Biomass reactions	Biomass reactions	1	2	8					Biomass reactions	Biomass reactions	Biomass reactions	1	2	7
774	bio00098	Biomass reactions	14	Biomass reactions	Biomass reactions	Biomass reactions		2	6	30	Biomass reactions	Biomass reactions	10	23	Biomass reactions	Biomass reactions	Biomass reactions	1	2	8					Biomass reactions	Biomass reactions	Biomass reactions	1	2	7
775	bio00099	Biomass reactions	14	Biomass reactions	Biomass reactions	Biomass reactions		2	6	30	Biomass reactions	Biomass reactions	10	23	Biomass reactions	Biomass reactions	Biomass reactions	1	2	8					Biomass reactions	Biomass reactions	Biomass reactions	1	2	7
776	bio00101	Biomass reactions	14	Biomass reactions	Biomass reactions	Biomass reactions		2	6	30	Biomass reactions	Biomass reactions	10	23	Biomass reactions	Biomass reactions	Biomass reactions	1	2	8					Biomass reactions	Biomass reactions	Biomass reactions	1	2	7
777	bio00103	Biomass reactions	14	Biomass reactions	Biomass reactions	Biomass reactions		2	6	30	Biomass reactions	Biomass reactions	10	23	Biomass reactions	Biomass reactions	Biomass reactions	1	2	8					Biomass reactions	Biomass reactions	Biomass reactions	1	2	7
778	bio00104	Biomass reactions	14	Biomass reactions	Biomass reactions	Biomass reactions		2	6	30	Biomass reactions	Biomass reactions	10	23	Biomass reactions	Biomass reactions	Biomass reactions	1	2	8					Biomass reactions	Biomass reactions	Biomass reactions	1	2	7
779	bio00105	Biomass reactions	14	Biomass reactions	Biomass reactions	Biomass reactions		2	6	30	Biomass reactions	Biomass reactions	10	23	Biomass reactions	Biomass reactions	Biomass reactions	1	2	8					Biomass reactions	Biomass reactions	Biomass reactions	1	2	7
780	bio00106	Biomass reactions	14	Biomass reactions	Biomass reactions	Biomass reactions		2	6	30	Biomass reactions	Biomass reactions	10	23	Biomass reactions	Biomass reactions	Biomass reactions	1	2	8					Biomass reactions	Biomass reactions	Biomass reactions	1	2	7
781	bio00107	Biomass reactions	14	Biomass reactions	Biomass reactions	Biomass reactions		2	6	30	Biomass reactions	Biomass reactions	10	23	Biomass reactions	Biomass reactions	Biomass reactions	1	2	8					Biomass reactions	Biomass reactions	Biomass reactions	1	2	7
782	bio00108	Biomass reactions	14	Biomass reactions	Biomass reactions	Biomass reactions		2	6	30	Biomass reactions	Biomass reactions	10	23	Biomass reactions	Biomass reactions	Biomass reactions	1	2	8					Biomass reactions	Biomass reactions	Biomass reactions	1	2	7
783	bio00116	Biomass reactions	14	Biomass reactions	Biomass reactions	Biomass reactions		2	6	30	Biomass reactions	Biomass reactions	10	23	Biomass reactions	Biomass reactions	Biomass reactions	1	2	8					Biomass reactions	Biomass reactions	Biomass reactions	1	2	7
784	bio00117	Biomass reactions	14	Biomass reactions	Biomass reactions	Biomass reactions		2	6	30	Biomass reactions	Biomass reactions	10	23	Biomass reactions	Biomass reactions	Biomass reactions	1	2	8					Biomass reactions	Biomass reactions	Biomass reactions	1	2	7
785	bio00122	Biomass reactions	14	Biomass reactions	Biomass reactions	Biomass reactions		2	6	30	Biomass reactions	Biomass reactions	10	23	Biomass reactions	Biomass reactions	Biomass reactions	1	2	8					Biomass reactions	Biomass reactions	Biomass reactions	1	2	7
786	bio02544	Biomass reactions	14	Biomass reactions	Biomass reactions	Biomass reactions		2	6	30	Biomass reactions	Biomass reactions	10	23	Biomass reactions	Biomass reactions	Biomass reactions	1	2	8					Biomass reactions	Biomass reactions	Biomass reactions	1	2	7
787	bio02547	Biomass reactions	14	Biomass reactions	Biomass reactions	Biomass reactions		2	6	30	Biomass reactions	Biomass reactions	10	23	Biomass reactions	Biomass reactions	Biomass reactions	1	2	8					Biomass reactions	Biomass reactions	Biomass reactions	1	2	7
788	bio02561	Biomass reactions	14	Biomass reactions	Biomass reactions	Biomass reactions		2	6	30	Biomass reactions	Biomass reactions	10	23	Biomass reactions	Biomass reactions	Biomass reactions	1	2	8					Biomass reactions	Biomass reactions	Biomass reactions	1	2	7
789	bio02593	Biomass reactions	14	Biomass reactions	Biomass reactions	Biomass reactions		2	6	30	Biomass reactions	Biomass reactions	10	23	Biomass reactions	Biomass reactions	Biomass reactions	1	2	8					Biomass reactions	Biomass reactions	Biomass reactions	1	2	7
790	bio02595	Biomass reactions	14	Biomass reactions	Biomass reactions	Biomass reactions		2	6	30	Biomass reactions	Biomass reactions	10	23	Biomass reactions	Biomass reactions	Biomass reactions	1	2	8					Biomass reactions	Biomass reactions	Biomass reactions	1	2	7
791	bio02611	Biomass reactions	14	Biomass reactions	Biomass reactions	Biomass reactions		2	6	30	Biomass reactions	Biomass reactions	10	23	Biomass reactions	Biomass reactions	Biomass reactions	1	2	8					Biomass reactions	Biomass reactions	Biomass reactions	1	2	7
792	bio02613	Biomass reactions	14	Biomass reactions	Biomass reactions	Biomass reactions		2	6	30	Biomass reactions	Biomass reactions	10	23	Biomass reactions	Biomass reactions	Biomass reactions	1	2	8					Biomass reactions	Biomass reactions	Biomass reactions	1	2	7
793	bio02663	Biomass reactions	14	Biomass reactions	Biomass reactions	Biomass reactions		2	6	30	Biomass reactions	Biomass reactions	10	23	Biomass reactions	Biomass reactions	Biomass reactions	1	2	8					Biomass reactions	Biomass reactions	Biomass reactions	1	2	7
794	bio02678	Biomass reactions	14	Biomass reactions	Biomass reactions	Biomass reactions		2	6	30	Biomass reactions	Biomass reactions	10	23	Biomass reactions	Biomass reactions	Biomass reactions	1	2	8					Biomass reactions	Biomass reactions	Biomass reactions	1	2	7
795	bio02692	Biomass reactions	14	Biomass reactions	Biomass reactions	Biomass reactions		2	6	30	Biomass reactions	Biomass reactions	10	23	Biomass reactions	Biomass reactions	Biomass reactions	1	2	8					Biomass reactions	Biomass reactions	Biomass reactions	1	2	7
796	bio02712	Biomass reactions	14	Biomass reactions	Biomass reactions	Biomass reactions		2	6	30	Biomass reactions	Biomass reactions	10	23	Biomass reactions	Biomass reactions	Biomass reactions	1	2	8					Biomass reactions	Biomass reactions	Biomass reactions	1	2	7
797	bio02740	Biomass reactions	14	Biomass reactions	Biomass reactions	Biomass reactions		2	6	30	Biomass reactions	Biomass reactions	10	23	Biomass reactions	Biomass reactions	Biomass reactions	1	2	8					Biomass reactions	Biomass reactions	Biomass reactions	1	2	7
798	bio02745	Biomass reactions	14	Biomass reactions	Biomass reactions	Biomass reactions		2	6	30	Biomass reactions	Biomass reactions	10	23	Biomass reactions	Biomass reactions	Biomass reactions	1	2	8					Biomass reactions	Biomass reactions	Biomass reactions	1	2	7
799	bio02766	Biomass reactions	14	Biomass reactions	Biomass reactions	Biomass reactions		2	6	30	Biomass reactions	Biomass reactions	10	23	Biomass reactions	Biomass reactions	Biomass reactions	1	2	8					Biomass reactions	Biomass reactions	Biomass reactions	1	2	7
800	bio02768	Biomass reactions	14	Biomass reactions	Biomass reactions	Biomass reactions		2	6	30	Biomass reactions	Biomass reactions	10	23	Biomass reactions	Biomass reactions	Biomass reactions	1	2	8					Biomass reactions	Biomass reactions	Biomass reactions	1	2	7
801	bio02773	Biomass reactions	14	Biomass reactions	Biomass reactions	Biomass reactions		2	6	30	Biomass reactions	Biomass reactions	10	23	Biomass reactions	Biomass reactions	Biomass reactions	1	2	8					Biomass reactions	Biomass reactions	Biomass reactions	1	2	7
802	bio02774	Biomass reactions	14	Biomass reactions	Biomass reactions	Biomass reactions		2	6	30	Biomass reactions	Biomass reactions	10	23	Biomass reactions	Biomass reactions	Biomass reactions	1	2	8					Biomass reactions	Biomass reactions	Biomass reactions	1	2	7
803	bio02775	Biomass reactions	14	Biomass reactions	Biomass reactions	Biomass reactions		2	6	30	Biomass reactions	Biomass reactions	10	23	Biomass reactions	Biomass reactions	Biomass reactions	1	2	8					Biomass reactions	Biomass reactions	Biomass reactions	1	2	7
804	bio02805	Biomass reactions	14	Biomass reactions	Biomass reactions	Biomass reactions		2	6	30	Biomass reactions	Biomass reactions	10	23	Biomass reactions	Biomass reactions	Biomass reactions	1	2	8					Biomass reactions	Biomass reactions	Biomass reactions	1	2	7
805	bio02819	Biomass reactions	14	Biomass reactions	Biomass reactions	Biomass reactions		2	6	30	Biomass reactions	Biomass reactions	10	23	Biomass reactions	Biomass reactions	Biomass reactions	1	2	8					Biomass reactions	Biomass reactions	Biomass reactions	1	2	7
806	bio02889	Biomass reactions	14	Biomass reactions	Biomass reactions	Biomass reactions		2	6	30	Biomass reactions	Biomass reactions	10	23	Biomass reactions	Biomass reactions	Biomass reactions	1	2	8					Biomass reactions	Biomass reactions	Biomass reactions	1	2	7
807	bio02895	Biomass reactions	14	Biomass reactions	Biomass reactions	Biomass reactions		2	6	30	Biomass reactions	Biomass reactions	10	23	Biomass reactions	Biomass reactions	Biomass reactions	1	2	8					Biomass reactions	Biomass reactions	Biomass reactions	1	2	7
808	bio02898	Biomass reactions	14	Biomass reactions	Biomass reactions	Biomass reactions		2	6	30	Biomass reactions	Biomass reactions	10	23	Biomass reactions	Biomass reactions	Biomass reactions	1	2	8					Biomass reactions	Biomass reactions	Biomass reactions	1	2	7
809	bio02910	Biomass reactions	14	Biomass reactions	Biomass reactions	Biomass reactions		2	6	30	Biomass reactions	Biomass reactions	10	23	Biomass reactions	Biomass reactions	Biomass reactions	1	2	8					Biomass reactions	Biomass reactions	Biomass reactions	1	2	7
810	bio02915	Biomass reactions	14	Biomass reactions	Biomass reactions	Biomass reactions		2	6	30	Biomass reactions	Biomass reactions	10	23	Biomass reactions	Biomass reactions	Biomass reactions	1	2	8					Biomass reactions	Biomass reactions	Biomass reactions	1	2	7
811	bio02931	Biomass reactions	14	Biomass reactions	Biomass reactions	Biomass reactions		2	6	30	Biomass reactions	Biomass reactions	10	23	Biomass reactions	Biomass reactions	Biomass reactions	1	2	8					Biomass reactions	Biomass reactions	Biomass reactions	1	2	7
812	bio02934	Biomass reactions	14	Biomass reactions	Biomass reactions	Biomass reactions		2	6	30	Biomass reactions	Biomass reactions	10	23	Biomass reactions	Biomass reactions	Biomass reactions	1	2	8					Biomass reactions	Biomass reactions	Biomass reactions	1	2	7
813	bio02935	Biomass reactions	14	Biomass reactions	Biomass reactions	Biomass reactions		2	6	30	Biomass reactions	Biomass reactions	10	23	Biomass reactions	Biomass reactions	Biomass reactions	1	2	8					Biomass reactions	Biomass reactions	Biomass reactions	1	2	7
814	bio02953	Biomass reactions	14	Biomass reactions	Biomass reactions	Biomass reactions		2	6	30	Biomass reactions	Biomass reactions	10	23	Biomass reactions	Biomass reactions	Biomass reactions	1	2	8					Biomass reactions	Biomass reactions	Biomass reactions	1	2	7
815	bio02959	Biomass reactions	14	Biomass reactions	Biomass reactions	Biomass reactions		2	6	30	Biomass reactions	Biomass reactions	10	23	Biomass reactions	Biomass reactions	Biomass reactions	1	2	8					Biomass reactions	Biomass reactions	Biomass reactions	1	2	7
816	bio02961	Biomass reactions	14	Biomass reactions	Biomass reactions	Biomass reactions		2	6	30	Biomass reactions	Biomass reactions	10	23	Biomass reactions	Biomass reactions	Biomass reactions	1	2	8					Biomass reactions	Biomass reactions	Biomass reactions	1	2	7
817	bio02990	Biomass reactions	14	Biomass reactions	Biomass reactions	Biomass reactions		2	6	30	Biomass reactions	Biomass reactions	10	23	Biomass reactions	Biomass reactions	Biomass reactions	1	2	8					Biomass reactions	Biomass reactions	Biomass reactions	1	2	7
818	bio02995	Biomass reactions	14	Biomass reactions	Biomass reactions	Biomass reactions		2	6	30	Biomass reactions	Biomass reactions	10	23	Biomass reactions	Biomass reactions	Biomass reactions	1	2	8					Biomass reactions	Biomass reactions	Biomass reactions	1	2	7
819	bio02996	Biomass reactions	14	Biomass reactions	Biomass reactions	Biomass reactions		2	6	30	Biomass reactions	Biomass reactions	10	23	Biomass reactions	Biomass reactions	Biomass reactions	1	2	8					Biomass reactions	Biomass reactions	Biomass reactions	1	2	7
820	bio03008	Biomass reactions	14	Biomass reactions	Biomass reactions	Biomass reactions		2	6	30	Biomass reactions	Biomass reactions	10	23	Biomass reactions	Biomass reactions	Biomass reactions	1	2	8					Biomass reactions	Biomass reactions	Biomass reactions	1	2	7
821	bio03009	Biomass reactions	14	Biomass reactions	Biomass reactions	Biomass reactions		2	6	30	Biomass reactions	Biomass reactions	10	23	Biomass reactions	Biomass reactions	Biomass reactions	1	2	8					Biomass reactions	Biomass reactions	Biomass reactions	1	2	7
822	bio03032	Biomass reactions	14	Biomass reactions	Biomass reactions	Biomass reactions		2	6	30	Biomass reactions	Biomass reactions	10	23	Biomass reactions	Biomass reactions	Biomass reactions	1	2	8					Biomass reactions	Biomass reactions	Biomass reactions	1	2	7
823	bio03074	Biomass reactions	14	Biomass reactions	Biomass reactions	Biomass reactions		2	6	30	Biomass reactions	Biomass reactions	10	23	Biomass reactions	Biomass reactions	Biomass reactions	1	2	8					Biomass reactions	Biomass reactions	Biomass reactions	1	2	7
824	bio03082	Biomass reactions	14	Biomass reactions	Biomass reactions	Biomass reactions		2	6	30	Biomass reactions	Biomass reactions	10	23	Biomass reactions	Biomass reactions	Biomass reactions	1	2	8					Biomass reactions	Biomass reactions	Biomass reactions	1	2	7
825	bio03085	Biomass reactions	14	Biomass reactions	Biomass reactions	Biomass reactions		2	6	30	Biomass reactions	Biomass reactions	10	23	Biomass reactions	Biomass reactions	Biomass reactions	1	2	8					Biomass reactions	Biomass reactions	Biomass reactions	1	2	7
826	bio03099	Biomass reactions	14	Biomass reactions	Biomass reactions	Biomass reactions		2	6	30	Biomass reactions	Biomass reactions	10	23	Biomass reactions	Biomass reactions	Biomass reactions	1	2	8					Biomass reactions	Biomass reactions	Biomass reactions	1	2	7
827	bio03104	Biomass reactions	14	Biomass reactions	Biomass reactions	Biomass reactions		2	6	30	Biomass reactions	Biomass reactions	10	23	Biomass reactions	Biomass reactions	Biomass reactions	1	2	8					Biomass reactions	Biomass reactions	Biomass reactions	1	2	7
828	bio03106	Biomass reactions	14	Biomass reactions	Biomass reactions	Biomass reactions		2	6	30	Biomass reactions	Biomass reactions	10	23	Biomass reactions	Biomass reactions	Biomass reactions	1	2	8					Biomass reactions	Biomass reactions	Biomass reactions	1	2	7
829	bio03147	Biomass reactions	14	Biomass reactions	Biomass reactions	Biomass reactions		2	6	30	Biomass reactions	Biomass reactions	10	23	Biomass reactions	Biomass reactions	Biomass reactions	1	2	8					Biomass reactions	Biomass reactions	Biomass reactions	1	2	7
830	bio03149	Biomass reactions	14	Biomass reactions	Biomass reactions	Biomass reactions		2	6	30	Biomass reactions	Biomass reactions	10	23	Biomass reactions	Biomass reactions	Biomass reactions	1	2	8					Biomass reactions	Biomass reactions	Biomass reactions	1	2	7
831	bio03170	Biomass reactions	14	Biomass reactions	Biomass reactions	Biomass reactions		2	6	30	Biomass reactions	Biomass reactions	10	23	Biomass reactions	Biomass reactions	Biomass reactions	1	2	8					Biomass reactions	Biomass reactions	Biomass reactions	1	2	7
832	bio03211	Biomass reactions	14	Biomass reactions	Biomass reactions	Biomass reactions		2	6	30	Biomass reactions	Biomass reactions	10	23	Biomass reactions	Biomass reactions	Biomass reactions	1	2	8					Biomass reactions	Biomass reactions	Biomass reactions	1	2	7
833	bio03229	Biomass reactions	14	Biomass reactions	Biomass reactions	Biomass reactions		2	6	30	Biomass reactions	Biomass reactions	10	23	Biomass reactions	Biomass reactions	Biomass reactions	1	2	8					Biomass reactions	Biomass reactions	Biomass reactions	1	2	7
834	bio03264	Biomass reactions	14	Biomass reactions	Biomass reactions	Biomass reactions		2	6	30	Biomass reactions	Biomass reactions	10	23	Biomass reactions	Biomass reactions	Biomass reactions	1	2	8					Biomass reactions	Biomass reactions	Biomass reactions	1	2	7
835	bio03267	Biomass reactions	14	Biomass reactions	Biomass reactions	Biomass reactions		2	6	30	Biomass reactions	Biomass reactions	10	23	Biomass reactions	Biomass reactions	Biomass reactions	1	2	8					Biomass reactions	Biomass reactions	Biomass reactions	1	2	7
836	bio03286	Biomass reactions	14	Biomass reactions	Biomass reactions	Biomass reactions		2	6	30	Biomass reactions	Biomass reactions	10	23	Biomass reactions	Biomass reactions	Biomass reactions	1	2	8					Biomass reactions	Biomass reactions	Biomass reactions	1	2	7
837	bio03290	Biomass reactions	14	Biomass reactions	Biomass reactions	Biomass reactions		2	6	30	Biomass reactions	Biomass reactions	10	23	Biomass reactions	Biomass reactions	Biomass reactions	1	2	8					Biomass reactions	Biomass reactions	Biomass reactions	1	2	7
838	bio03293	Biomass reactions	14	Biomass reactions	Biomass reactions	Biomass reactions		2	6	30	Biomass reactions	Biomass reactions	10	23	Biomass reactions	Biomass reactions	Biomass reactions	1	2	8					Biomass reactions	Biomass reactions	Biomass reactions	1	2	7
839	bio03299	Biomass reactions	14	Biomass reactions	Biomass reactions	Biomass reactions		2	6	30	Biomass reactions	Biomass reactions	10	23	Biomass reactions	Biomass reactions	Biomass reactions	1	2	8					Biomass reactions	Biomass reactions	Biomass reactions	1	2	7
840	bio03309	Biomass reactions	14	Biomass reactions	Biomass reactions	Biomass reactions		2	6	30	Biomass reactions	Biomass reactions	10	23	Biomass reactions	Biomass reactions	Biomass reactions	1	2	8					Biomass reactions	Biomass reactions	Biomass reactions	1	2	7
841	bio03318	Biomass reactions	14	Biomass reactions	Biomass reactions	Biomass reactions		2	6	30	Biomass reactions	Biomass reactions	10	23	Biomass reactions	Biomass reactions	Biomass reactions	1	2	8					Biomass reactions	Biomass reactions	Biomass reactions	1	2	7
842	bio03335	Biomass reactions	14	Biomass reactions	Biomass reactions	Biomass reactions		2	6	30	Biomass reactions	Biomass reactions	10	23	Biomass reactions	Biomass reactions	Biomass reactions	1	2	8					Biomass reactions	Biomass reactions	Biomass reactions	1	2	7
843	bio03346	Biomass reactions	14	Biomass reactions	Biomass reactions	Biomass reactions		2	6	30	Biomass reactions	Biomass reactions	10	23	Biomass reactions	Biomass reactions	Biomass reactions	1	2	8					Biomass reactions	Biomass reactions	Biomass reactions	1	2	7
844	bio03347	Biomass reactions	14	Biomass reactions	Biomass reactions	Biomass reactions		2	6	30	Biomass reactions	Biomass reactions	10	23	Biomass reactions	Biomass reactions	Biomass reactions	1	2	8					Biomass reactions	Biomass reactions	Biomass reactions	1	2	7
845	bio03352	Biomass reactions	14	Biomass reactions	Biomass reactions	Biomass reactions		2	6	30	Biomass reactions	Biomass reactions	10	23	Biomass reactions	Biomass reactions	Biomass reactions	1	2	8					Biomass reactions	Biomass reactions	Biomass reactions	1	2	7
846	bio03361	Biomass reactions	14	Biomass reactions	Biomass reactions	Biomass reactions		2	6	30	Biomass reactions	Biomass reactions	10	23	Biomass reactions	Biomass reactions	Biomass reactions	1	2	8					Biomass reactions	Biomass reactions	Biomass reactions	1	2	7
847	bio03368	Biomass reactions	14	Biomass reactions	Biomass reactions	Biomass reactions		2	6	30	Biomass reactions	Biomass reactions	10	23	Biomass reactions	Biomass reactions	Biomass reactions	1	2	8					Biomass reactions	Biomass reactions	Biomass reactions	1	2	7
848	bio03408	Biomass reactions	14	Biomass reactions	Biomass reactions	Biomass reactions		2	6	30	Biomass reactions	Biomass reactions	10	23	Biomass reactions	Biomass reactions	Biomass reactions	1	2	8					Biomass reactions	Biomass reactions	Biomass reactions	1	2	7
849	bio03437	Biomass reactions	14	Biomass reactions	Biomass reactions	Biomass reactions		2	6	30	Biomass reactions	Biomass reactions	10	23	Biomass reactions	Biomass reactions	Biomass reactions	1	2	8					Biomass reactions	Biomass reactions	Biomass reactions	1	2	7
850	bio03502	Biomass reactions	14	Biomass reactions	Biomass reactions	Biomass reactions		2	6	30	Biomass reactions	Biomass reactions	10	23	Biomass reactions	Biomass reactions	Biomass reactions	1	2	8					Biomass reactions	Biomass reactions	Biomass reactions	1	2	7
851	bio03505	Biomass reactions	14	Biomass reactions	Biomass reactions	Biomass reactions		2	6	30	Biomass reactions	Biomass reactions	10	23	Biomass reactions	Biomass reactions	Biomass reactions	1	2	8					Biomass reactions	Biomass reactions	Biomass reactions	1	2	7
852	bio03526	Biomass reactions	14	Biomass reactions	Biomass reactions	Biomass reactions		2	6	30	Biomass reactions	Biomass reactions	10	23	Biomass reactions	Biomass reactions	Biomass reactions	1	2	8					Biomass reactions	Biomass reactions	Biomass reactions	1	2	7
853	bio03542	Biomass reactions	14	Biomass reactions	Biomass reactions	Biomass reactions		2	6	30	Biomass reactions	Biomass reactions	10	23	Biomass reactions	Biomass reactions	Biomass reactions	1	2	8					Biomass reactions	Biomass reactions	Biomass reactions	1	2	7
854	bio03549	Biomass reactions	14	Biomass reactions	Biomass reactions	Biomass reactions		2	6	30	Biomass reactions	Biomass reactions	10	23	Biomass reactions	Biomass reactions	Biomass reactions	1	2	8					Biomass reactions	Biomass reactions	Biomass reactions	1	2	7
855	bio03551	Biomass reactions	14	Biomass reactions	Biomass reactions	Biomass reactions		2	6	30	Biomass reactions	Biomass reactions	10	23	Biomass reactions	Biomass reactions	Biomass reactions	1	2	8					Biomass reactions	Biomass reactions	Biomass reactions	1	2	7
856	bio03564	Biomass reactions	14	Biomass reactions	Biomass reactions	Biomass reactions		2	6	30	Biomass reactions	Biomass reactions	10	23	Biomass reactions	Biomass reactions	Biomass reactions	1	2	8					Biomass reactions	Biomass reactions	Biomass reactions	1	2	7
857	bio03569	Biomass reactions	14	Biomass reactions	Biomass reactions	Biomass reactions		2	6	30	Biomass reactions	Biomass reactions	10	23	Biomass reactions	Biomass reactions	Biomass reactions	1	2	8					Biomass reactions	Biomass reactions	Biomass reactions	1	2	7
858	bio03579	Biomass reactions	14	Biomass reactions	Biomass reactions	Biomass reactions		2	6	30	Biomass reactions	Biomass reactions	10	23	Biomass reactions	Biomass reactions	Biomass reactions	1	2	8					Biomass reactions	Biomass reactions	Biomass reactions	1	2	7
859	bio03589	Biomass reactions	14	Biomass reactions	Biomass reactions	Biomass reactions		2	6	30	Biomass reactions	Biomass reactions	10	23	Biomass reactions	Biomass reactions	Biomass reactions	1	2	8					Biomass reactions	Biomass reactions	Biomass reactions	1	2	7
860	bio03606	Biomass reactions	14	Biomass reactions	Biomass reactions	Biomass reactions		2	6	30	Biomass reactions	Biomass reactions	10	23	Biomass reactions	Biomass reactions	Biomass reactions	1	2	8					Biomass reactions	Biomass reactions	Biomass reactions	1	2	7
861	bio03611	Biomass reactions	14	Biomass reactions	Biomass reactions	Biomass reactions		2	6	30	Biomass reactions	Biomass reactions	10	23	Biomass reactions	Biomass reactions	Biomass reactions	1	2	8					Biomass reactions	Biomass reactions	Biomass reactions	1	2	7
862	bio03626	Biomass reactions	14	Biomass reactions	Biomass reactions	Biomass reactions		2	6	30	Biomass reactions	Biomass reactions	10	23	Biomass reactions	Biomass reactions	Biomass reactions	1	2	8					Biomass reactions	Biomass reactions	Biomass reactions	1	2	7
863	bio03630	Biomass reactions	14	Biomass reactions	Biomass reactions	Biomass reactions		2	6	30	Biomass reactions	Biomass reactions	10	23	Biomass reactions	Biomass reactions	Biomass reactions	1	2	8					Biomass reactions	Biomass reactions	Biomass reactions	1	2	7
864	bio03655	Biomass reactions	14	Biomass reactions	Biomass reactions	Biomass reactions		2	6	30	Biomass reactions	Biomass reactions	10	23	Biomass reactions	Biomass reactions	Biomass reactions	1	2	8					Biomass reactions	Biomass reactions	Biomass reactions	1	2	7
865	bio03670	Biomass reactions	14	Biomass reactions	Biomass reactions	Biomass reactions		2	6	30	Biomass reactions	Biomass reactions	10	23	Biomass reactions	Biomass reactions	Biomass reactions	1	2	8					Biomass reactions	Biomass reactions	Biomass reactions	1	2	7
866	bio03677	Biomass reactions	14	Biomass reactions	Biomass reactions	Biomass reactions		2	6	30	Biomass reactions	Biomass reactions	10	23	Biomass reactions	Biomass reactions	Biomass reactions	1	2	8					Biomass reactions	Biomass reactions	Biomass reactions	1	2	7
867	bio03685	Biomass reactions	14	Biomass reactions	Biomass reactions	Biomass reactions		2	6	30	Biomass reactions	Biomass reactions	10	23	Biomass reactions	Biomass reactions	Biomass reactions	1	2	8					Biomass reactions	Biomass reactions	Biomass reactions	1	2	7
868	bio03706	Biomass reactions	14	Biomass reactions	Biomass reactions	Biomass reactions		2	6	30	Biomass reactions	Biomass reactions	10	23	Biomass reactions	Biomass reactions	Biomass reactions	1	2	8					Biomass reactions	Biomass reactions	Biomass reactions	1	2	7
869	bio03711	Biomass reactions	14	Biomass reactions	Biomass reactions	Biomass reactions		2	6	30	Biomass reactions	Biomass reactions	10	23	Biomass reactions	Biomass reactions	Biomass reactions	1	2	8					Biomass reactions	Biomass reactions	Biomass reactions	1	2	7
870	bio03721	Biomass reactions	14	Biomass reactions	Biomass reactions	Biomass reactions		2	6	30	Biomass reactions	Biomass reactions	10	23	Biomass reactions	Biomass reactions	Biomass reactions	1	2	8					Biomass reactions	Biomass reactions	Biomass reactions	1	2	7
871	bio03724	Biomass reactions	14	Biomass reactions	Biomass reactions	Biomass reactions		2	6	30	Biomass reactions	Biomass reactions	10	23	Biomass reactions	Biomass reactions	Biomass reactions	1	2	8					Biomass reactions	Biomass reactions	Biomass reactions	1	2	7
872	bio03730	Biomass reactions	14	Biomass reactions	Biomass reactions	Biomass reactions		2	6	30	Biomass reactions	Biomass reactions	10	23	Biomass reactions	Biomass reactions	Biomass reactions	1	2	8					Biomass reactions	Biomass reactions	Biomass reactions	1	2	7
873	bio03744	Biomass reactions	14	Biomass reactions	Biomass reactions	Biomass reactions		2	6	30	Biomass reactions	Biomass reactions	10	23	Biomass reactions	Biomass reactions	Biomass reactions	1	2	8					Biomass reactions	Biomass reactions	Biomass reactions	1	2	7
874	bio03745	Biomass reactions	14	Biomass reactions	Biomass reactions	Biomass reactions		2	6	30	Biomass reactions	Biomass reactions	10	23	Biomass reactions	Biomass reactions	Biomass reactions	1	2	8					Biomass reactions	Biomass reactions	Biomass reactions	1	2	7
875	bio03805	Biomass reactions	14	Biomass reactions	Biomass reactions	Biomass reactions		2	6	30	Biomass reactions	Biomass reactions	10	23	Biomass reactions	Biomass reactions	Biomass reactions	1	2	8					Biomass reactions	Biomass reactions	Biomass reactions	1	2	7
876	bio03818	Biomass reactions	14	Biomass reactions	Biomass reactions	Biomass reactions		2	6	30	Biomass reactions	Biomass reactions	10	23	Biomass reactions	Biomass reactions	Biomass reactions	1	2	8					Biomass reactions	Biomass reactions	Biomass reactions	1	2	7
877	bio03824	Biomass reactions	14	Biomass reactions	Biomass reactions	Biomass reactions		2	6	30	Biomass reactions	Biomass reactions	10	23	Biomass reactions	Biomass reactions	Biomass reactions	1	2	8					Biomass reactions	Biomass reactions	Biomass reactions	1	2	7
878	bio03833	Biomass reactions	14	Biomass reactions	Biomass reactions	Biomass reactions		2	6	30	Biomass reactions	Biomass reactions	10	23	Biomass reactions	Biomass reactions	Biomass reactions	1	2	8					Biomass reactions	Biomass reactions	Biomass reactions	1	2	7
879	bio03848	Biomass reactions	14	Biomass reactions	Biomass reactions	Biomass reactions		2	6	30	Biomass reactions	Biomass reactions	10	23	Biomass reactions	Biomass reactions	Biomass reactions	1	2	8					Biomass reactions	Biomass reactions	Biomass reactions	1	2	7
880	bio03861	Biomass reactions	14	Biomass reactions	Biomass reactions	Biomass reactions		2	6	30	Biomass reactions	Biomass reactions	10	23	Biomass reactions	Biomass reactions	Biomass reactions	1	2	8					Biomass reactions	Biomass reactions	Biomass reactions	1	2	7
881	bio03882	Biomass reactions	14	Biomass reactions	Biomass reactions	Biomass reactions		2	6	30	Biomass reactions	Biomass reactions	10	23	Biomass reactions	Biomass reactions	Biomass reactions	1	2	8					Biomass reactions	Biomass reactions	Biomass reactions	1	2	7
882	bio03907	Biomass reactions	14	Biomass reactions	Biomass reactions	Biomass reactions		2	6	30	Biomass reactions	Biomass reactions	10	23	Biomass reactions	Biomass reactions	Biomass reactions	1	2	8					Biomass reactions	Biomass reactions	Biomass reactions	1	2	7
883	bio03913	Biomass reactions	14	Biomass reactions	Biomass reactions	Biomass reactions		2	6	30	Biomass reactions	Biomass reactions	10	23	Biomass reactions	Biomass reactions	Biomass reactions	1	2	8					Biomass reactions	Biomass reactions	Biomass reactions	1	2	7
884	bio03920	Biomass reactions	14	Biomass reactions	Biomass reactions	Biomass reactions		2	6	30	Biomass reactions	Biomass reactions	10	23	Biomass reactions	Biomass reactions	Biomass reactions	1	2	8					Biomass reactions	Biomass reactions	Biomass reactions	1	2	7
885	bio03928	Biomass reactions	14	Biomass reactions	Biomass reactions	Biomass reactions		2	6	30	Biomass reactions	Biomass reactions	10	23	Biomass reactions	Biomass reactions	Biomass reactions	1	2	8					Biomass reactions	Biomass reactions	Biomass reactions	1	2	7
886	bio04006	Biomass reactions	14	Biomass reactions	Biomass reactions	Biomass reactions		2	6	30	Biomass reactions	Biomass reactions	10	23	Biomass reactions	Biomass reactions	Biomass reactions	1	2	8					Biomass reactions	Biomass reactions	Biomass reactions	1	2	7
887	bio04007	Biomass reactions	14	Biomass reactions	Biomass reactions	Biomass reactions		2	6	30	Biomass reactions	Biomass reactions	10	23	Biomass reactions	Biomass reactions	Biomass reactions	1	2	8					Biomass reactions	Biomass reactions	Biomass reactions	1	2	7
888	bio04024	Biomass reactions	14	Biomass reactions	Biomass reactions	Biomass reactions		2	6	30	Biomass reactions	Biomass reactions	10	23	Biomass reactions	Biomass reactions	Biomass reactions	1	2	8					Biomass reactions	Biomass reactions	Biomass reactions	1	2	7
889	bio04030	Biomass reactions	14	Biomass reactions	Biomass reactions	Biomass reactions		2	6	30	Biomass reactions	Biomass reactions	10	23	Biomass reactions	Biomass reactions	Biomass reactions	1	2	8					Biomass reactions	Biomass reactions	Biomass reactions	1	2	7
890	bio04037	Biomass reactions	14	Biomass reactions	Biomass reactions	Biomass reactions		2	6	30	Biomass reactions	Biomass reactions	10	23	Biomass reactions	Biomass reactions	Biomass reactions	1	2	8					Biomass reactions	Biomass reactions	Biomass reactions	1	2	7
891	bio04075	Biomass reactions	14	Biomass reactions	Biomass reactions	Biomass reactions		2	6	30	Biomass reactions	Biomass reactions	10	23	Biomass reactions	Biomass reactions	Biomass reactions	1	2	8					Biomass reactions	Biomass reactions	Biomass reactions	1	2	7
892	bio04078	Biomass reactions	14	Biomass reactions	Biomass reactions	Biomass reactions		2	6	30	Biomass reactions	Biomass reactions	10	23	Biomass reactions	Biomass reactions	Biomass reactions	1	2	8					Biomass reactions	Biomass reactions	Biomass reactions	1	2	7
893	bio04137	Biomass reactions	14	Biomass reactions	Biomass reactions	Biomass reactions		2	6	30	Biomass reactions	Biomass reactions	10	23	Biomass reactions	Biomass reactions	Biomass reactions	1	2	8					Biomass reactions	Biomass reactions	Biomass reactions	1	2	7
894	bio04174	Biomass reactions	14	Biomass reactions	Biomass reactions	Biomass reactions		2	6	30	Biomass reactions	Biomass reactions	10	23	Biomass reactions	Biomass reactions	Biomass reactions	1	2	8					Biomass reactions	Biomass reactions	Biomass reactions	1	2	7
895	bio04188	Biomass reactions	14	Biomass reactions	Biomass reactions	Biomass reactions		2	6	30	Biomass reactions	Biomass reactions	10	23	Biomass reactions	Biomass reactions	Biomass reactions	1	2	8					Biomass reactions	Biomass reactions	Biomass reactions	1	2	7
896	bio04206	Biomass reactions	14	Biomass reactions	Biomass reactions	Biomass reactions		2	6	30	Biomass reactions	Biomass reactions	10	23	Biomass reactions	Biomass reactions	Biomass reactions	1	2	8					Biomass reactions	Biomass reactions	Biomass reactions	1	2	7
897	bio04210	Biomass reactions	14	Biomass reactions	Biomass reactions	Biomass reactions		2	6	30	Biomass reactions	Biomass reactions	10	23	Biomass reactions	Biomass reactions	Biomass reactions	1	2	8					Biomass reactions	Biomass reactions	Biomass reactions	1	2	7
898	bio04219	Biomass reactions	14	Biomass reactions	Biomass reactions	Biomass reactions		2	6	30	Biomass reactions	Biomass reactions	10	23	Biomass reactions	Biomass reactions	Biomass reactions	1	2	8					Biomass reactions	Biomass reactions	Biomass reactions	1	2	7
899	bio04246	Biomass reactions	14	Biomass reactions	Biomass reactions	Biomass reactions		2	6	30	Biomass reactions	Biomass reactions	10	23	Biomass reactions	Biomass reactions	Biomass reactions	1	2	8					Biomass reactions	Biomass reactions	Biomass reactions	1	2	7
900	bio04258	Biomass reactions	14	Biomass reactions	Biomass reactions	Biomass reactions		2	6	30	Biomass reactions	Biomass reactions	10	23	Biomass reactions	Biomass reactions	Biomass reactions	1	2	8					Biomass reactions	Biomass reactions	Biomass reactions	1	2	7
901	bio04287	Biomass reactions	14	Biomass reactions	Biomass reactions	Biomass reactions		2	6	30	Biomass reactions	Biomass reactions	10	23	Biomass reactions	Biomass reactions	Biomass reactions	1	2	8					Biomass reactions	Biomass reactions	Biomass reactions	1	2	7
902	bio04290	Biomass reactions	14	Biomass reactions	Biomass reactions	Biomass reactions		2	6	30	Biomass reactions	Biomass reactions	10	23	Biomass reactions	Biomass reactions	Biomass reactions	1	2	8					Biomass reactions	Biomass reactions	Biomass reactions	1	2	7
903	bio04323	Biomass reactions	14	Biomass reactions	Biomass reactions	Biomass reactions		2	6	30	Biomass reactions	Biomass reactions	10	23	Biomass reactions	Biomass reactions	Biomass reactions	1	2	8					Biomass reactions	Biomass reactions	Biomass reactions	1	2	7
904	bio04384	Biomass reactions	14	Biomass reactions	Biomass reactions	Biomass reactions		2	6	30	Biomass reactions	Biomass reactions	10	23	Biomass reactions	Biomass reactions	Biomass reactions	1	2	8					Biomass reactions	Biomass reactions	Biomass reactions	1	2	7
905	bio04397	Biomass reactions	14	Biomass reactions	Biomass reactions	Biomass reactions		2	6	30	Biomass reactions	Biomass reactions	10	23	Biomass reactions	Biomass reactions	Biomass reactions	1	2	8					Biomass reactions	Biomass reactions	Biomass reactions	1	2	7
906	bio04421	Biomass reactions	14	Biomass reactions	Biomass reactions	Biomass reactions		2	6	30	Biomass reactions	Biomass reactions	10	23	Biomass reactions	Biomass reactions	Biomass reactions	1	2	8					Biomass reactions	Biomass reactions	Biomass reactions	1	2	7
907	bio04440	Biomass reactions	14	Biomass reactions	Biomass reactions	Biomass reactions		2	6	30	Biomass reactions	Biomass reactions	10	23	Biomass reactions	Biomass reactions	Biomass reactions	1	2	8					Biomass reactions	Biomass reactions	Biomass reactions	1	2	7
908	bio04445	Biomass reactions	14	Biomass reactions	Biomass reactions	Biomass reactions		2	6	30	Biomass reactions	Biomass reactions	10	23	Biomass reactions	Biomass reactions	Biomass reactions	1	2	8					Biomass reactions	Biomass reactions	Biomass reactions	1	2	7
909	bio04457	Biomass reactions	14	Biomass reactions	Biomass reactions	Biomass reactions		2	6	30	Biomass reactions	Biomass reactions	10	23	Biomass reactions	Biomass reactions	Biomass reactions	1	2	8					Biomass reactions	Biomass reactions	Biomass reactions	1	2	7
910	bio04459	Biomass reactions	14	Biomass reactions	Biomass reactions	Biomass reactions		2	6	30	Biomass reactions	Biomass reactions	10	23	Biomass reactions	Biomass reactions	Biomass reactions	1	2	8					Biomass reactions	Biomass reactions	Biomass reactions	1	2	7
911	bio04473	Biomass reactions	14	Biomass reactions	Biomass reactions	Biomass reactions		2	6	30	Biomass reactions	Biomass reactions	10	23	Biomass reactions	Biomass reactions	Biomass reactions	1	2	8					Biomass reactions	Biomass reactions	Biomass reactions	1	2	7
912	bio04483	Biomass reactions	14	Biomass reactions	Biomass reactions	Biomass reactions		2	6	30	Biomass reactions	Biomass reactions	10	23	Biomass reactions	Biomass reactions	Biomass reactions	1	2	8					Biomass reactions	Biomass reactions	Biomass reactions	1	2	7
913	bio04525	Biomass reactions	14	Biomass reactions	Biomass reactions	Biomass reactions		2	6	30	Biomass reactions	Biomass reactions	10	23	Biomass reactions	Biomass reactions	Biomass reactions	1	2	8					Biomass reactions	Biomass reactions	Biomass reactions	1	2	7
914	bio04529	Biomass reactions	14	Biomass reactions	Biomass reactions	Biomass reactions		2	6	30	Biomass reactions	Biomass reactions	10	23	Biomass reactions	Biomass reactions	Biomass reactions	1	2	8					Biomass reactions	Biomass reactions	Biomass reactions	1	2	7
915	bio04543	Biomass reactions	14	Biomass reactions	Biomass reactions	Biomass reactions		2	6	30	Biomass reactions	Biomass reactions	10	23	Biomass reactions	Biomass reactions	Biomass reactions	1	2	8					Biomass reactions	Biomass reactions	Biomass reactions	1	2	7
916	bio04583	Biomass reactions	14	Biomass reactions	Biomass reactions	Biomass reactions		2	6	30	Biomass reactions	Biomass reactions	10	23	Biomass reactions	Biomass reactions	Biomass reactions	1	2	8					Biomass reactions	Biomass reactions	Biomass reactions	1	2	7
917	bio04603	Biomass reactions	14	Biomass reactions	Biomass reactions	Biomass reactions		2	6	30	Biomass reactions	Biomass reactions	10	23	Biomass reactions	Biomass reactions	Biomass reactions	1	2	8					Biomass reactions	Biomass reactions	Biomass reactions	1	2	7
918	bio04615	Biomass reactions	14	Biomass reactions	Biomass reactions	Biomass reactions		2	6	30	Biomass reactions	Biomass reactions	10	23	Biomass reactions	Biomass reactions	Biomass reactions	1	2	8					Biomass reactions	Biomass reactions	Biomass reactions	1	2	7
919	bio04643	Biomass reactions	14	Biomass reactions	Biomass reactions	Biomass reactions		2	6	30	Biomass reactions	Biomass reactions	10	23	Biomass reactions	Biomass reactions	Biomass reactions	1	2	8					Biomass reactions	Biomass reactions	Biomass reactions	1	2	7
920	bio04655	Biomass reactions	14	Biomass reactions	Biomass reactions	Biomass reactions		2	6	30	Biomass reactions	Biomass reactions	10	23	Biomass reactions	Biomass reactions	Biomass reactions	1	2	8					Biomass reactions	Biomass reactions	Biomass reactions	1	2	7
921	bio04708	Biomass reactions	14	Biomass reactions	Biomass reactions	Biomass reactions		2	6	30	Biomass reactions	Biomass reactions	10	23	Biomass reactions	Biomass reactions	Biomass reactions	1	2	8					Biomass reactions	Biomass reactions	Biomass reactions	1	2	7
922	bio04742	Biomass reactions	14	Biomass reactions	Biomass reactions	Biomass reactions		2	6	30	Biomass reactions	Biomass reactions	10	23	Biomass reactions	Biomass reactions	Biomass reactions	1	2	8					Biomass reactions	Biomass reactions	Biomass reactions	1	2	7
923	bio04752	Biomass reactions	14	Biomass reactions	Biomass reactions	Biomass reactions		2	6	30	Biomass reactions	Biomass reactions	10	23	Biomass reactions	Biomass reactions	Biomass reactions	1	2	8					Biomass reactions	Biomass reactions	Biomass reactions	1	2	7
924	bio04791	Biomass reactions	14	Biomass reactions	Biomass reactions	Biomass reactions		2	6	30	Biomass reactions	Biomass reactions	10	23	Biomass reactions	Biomass reactions	Biomass reactions	1	2	8					Biomass reactions	Biomass reactions	Biomass reactions	1	2	7
925	bio04816	Biomass reactions	14	Biomass reactions	Biomass reactions	Biomass reactions		2	6	30	Biomass reactions	Biomass reactions	10	23	Biomass reactions	Biomass reactions	Biomass reactions	1	2	8					Biomass reactions	Biomass reactions	Biomass reactions	1	2	7
926	bio04823	Biomass reactions	14	Biomass reactions	Biomass reactions	Biomass reactions		2	6	30	Biomass reactions	Biomass reactions	10	23	Biomass reactions	Biomass reactions	Biomass reactions	1	2	8					Biomass reactions	Biomass reactions	Biomass reactions	1	2	7
927	bio04831	Biomass reactions	14	Biomass reactions	Biomass reactions	Biomass reactions		2	6	30	Biomass reactions	Biomass reactions	10	23	Biomass reactions	Biomass reactions	Biomass reactions	1	2	8					Biomass reactions	Biomass reactions	Biomass reactions	1	2	7
928	bio04849	Biomass reactions	14	Biomass reactions	Biomass reactions	Biomass reactions		2	6	30	Biomass reactions	Biomass reactions	10	23	Biomass reactions	Biomass reactions	Biomass reactions	1	2	8					Biomass reactions	Biomass reactions	Biomass reactions	1	2	7
929	bio04867	Biomass reactions	14	Biomass reactions	Biomass reactions	Biomass reactions		2	6	30	Biomass reactions	Biomass reactions	10	23	Biomass reactions	Biomass reactions	Biomass reactions	1	2	8					Biomass reactions	Biomass reactions	Biomass reactions	1	2	7
930	bio04915	Biomass reactions	14	Biomass reactions	Biomass reactions	Biomass reactions		2	6	30	Biomass reactions	Biomass reactions	10	23	Biomass reactions	Biomass reactions	Biomass reactions	1	2	8					Biomass reactions	Biomass reactions	Biomass reactions	1	2	7
931	bio04917	Biomass reactions	14	Biomass reactions	Biomass reactions	Biomass reactions		2	6	30	Biomass reactions	Biomass reactions	10	23	Biomass reactions	Biomass reactions	Biomass reactions	1	2	8					Biomass reactions	Biomass reactions	Biomass reactions	1	2	7
932	bio04925	Biomass reactions	14	Biomass reactions	Biomass reactions	Biomass reactions		2	6	30	Biomass reactions	Biomass reactions	10	23	Biomass reactions	Biomass reactions	Biomass reactions	1	2	8					Biomass reactions	Biomass reactions	Biomass reactions	1	2	7
933	bio04928	Biomass reactions	14	Biomass reactions	Biomass reactions	Biomass reactions		2	6	30	Biomass reactions	Biomass reactions	10	23	Biomass reactions	Biomass reactions	Biomass reactions	1	2	8					Biomass reactions	Biomass reactions	Biomass reactions	1	2	7
934	bio04944	Biomass reactions	14	Biomass reactions	Biomass reactions	Biomass reactions		2	6	30	Biomass reactions	Biomass reactions	10	23	Biomass reactions	Biomass reactions	Biomass reactions	1	2	8					Biomass reactions	Biomass reactions	Biomass reactions	1	2	7
935	bio04957	Biomass reactions	14	Biomass reactions	Biomass reactions	Biomass reactions		2	6	30	Biomass reactions	Biomass reactions	10	23	Biomass reactions	Biomass reactions	Biomass reactions	1	2	8					Biomass reactions	Biomass reactions	Biomass reactions	1	2	7
936	bio04996	Biomass reactions	14	Biomass reactions	Biomass reactions	Biomass reactions		2	6	30	Biomass reactions	Biomass reactions	10	23	Biomass reactions	Biomass reactions	Biomass reactions	1	2	8					Biomass reactions	Biomass reactions	Biomass reactions	1	2	7
937	bio05035	Biomass reactions	14	Biomass reactions	Biomass reactions	Biomass reactions		2	6	30	Biomass reactions	Biomass reactions	10	23	Biomass reactions	Biomass reactions	Biomass reactions	1	2	8					Biomass reactions	Biomass reactions	Biomass reactions	1	2	7
938	bio05056	Biomass reactions	14	Biomass reactions	Biomass reactions	Biomass reactions		2	6	30	Biomass reactions	Biomass reactions	10	23	Biomass reactions	Biomass reactions	Biomass reactions	1	2	8					Biomass reactions	Biomass reactions	Biomass reactions	1	2	7
939	bio05083	Biomass reactions	14	Biomass reactions	Biomass reactions	Biomass reactions		2	6	30	Biomass reactions	Biomass reactions	10	23	Biomass reactions	Biomass reactions	Biomass reactions	1	2	8					Biomass reactions	Biomass reactions	Biomass reactions	1	2	7
940	bio05094	Biomass reactions	14	Biomass reactions	Biomass reactions	Biomass reactions		2	6	30	Biomass reactions	Biomass reactions	10	23	Biomass reactions	Biomass reactions	Biomass reactions	1	2	8					Biomass reactions	Biomass reactions	Biomass reactions	1	2	7
941	bio05112	Biomass reactions	14	Biomass reactions	Biomass reactions	Biomass reactions		2	6	30	Biomass reactions	Biomass reactions	10	23	Biomass reactions	Biomass reactions	Biomass reactions	1	2	8					Biomass reactions	Biomass reactions	Biomass reactions	1	2	7
942	bio05113	Biomass reactions	14	Biomass reactions	Biomass reactions	Biomass reactions		2	6	30	Biomass reactions	Biomass reactions	10	23	Biomass reactions	Biomass reactions	Biomass reactions	1	2	8					Biomass reactions	Biomass reactions	Biomass reactions	1	2	7
943	bio05119	Biomass reactions	14	Biomass reactions	Biomass reactions	Biomass reactions		2	6	30	Biomass reactions	Biomass reactions	10	23	Biomass reactions	Biomass reactions	Biomass reactions	1	2	8					Biomass reactions	Biomass reactions	Biomass reactions	1	2	7
944	bio05146	Biomass reactions	14	Biomass reactions	Biomass reactions	Biomass reactions		2	6	30	Biomass reactions	Biomass reactions	10	23	Biomass reactions	Biomass reactions	Biomass reactions	1	2	8					Biomass reactions	Biomass reactions	Biomass reactions	1	2	7
945	bio05148	Biomass reactions	14	Biomass reactions	Biomass reactions	Biomass reactions		2	6	30	Biomass reactions	Biomass reactions	10	23	Biomass reactions	Biomass reactions	Biomass reactions	1	2	8					Biomass reactions	Biomass reactions	Biomass reactions	1	2	7
946	bio05162	Biomass reactions	14	Biomass reactions	Biomass reactions	Biomass reactions		2	6	30	Biomass reactions	Biomass reactions	10	23	Biomass reactions	Biomass reactions	Biomass reactions	1	2	8					Biomass reactions	Biomass reactions	Biomass reactions	1	2	7
947	bio05163	Biomass reactions	14	Biomass reactions	Biomass reactions	Biomass reactions		2	6	30	Biomass reactions	Biomass reactions	10	23	Biomass reactions	Biomass reactions	Biomass reactions	1	2	8					Biomass reactions	Biomass reactions	Biomass reactions	1	2	7
948	bio05187	Biomass reactions	14	Biomass reactions	Biomass reactions	Biomass reactions		2	6	30	Biomass reactions	Biomass reactions	10	23	Biomass reactions	Biomass reactions	Biomass reactions	1	2	8					Biomass reactions	Biomass reactions	Biomass reactions	1	2	7
949	bio05215	Biomass reactions	14	Biomass reactions	Biomass reactions	Biomass reactions		2	6	30	Biomass reactions	Biomass reactions	10	23	Biomass reactions	Biomass reactions	Biomass reactions	1	2	8					Biomass reactions	Biomass reactions	Biomass reactions	1	2	7
950	bio05245	Biomass reactions	14	Biomass reactions	Biomass reactions	Biomass reactions		2	6	30	Biomass reactions	Biomass reactions	10	23	Biomass reactions	Biomass reactions	Biomass reactions	1	2	8					Biomass reactions	Biomass reactions	Biomass reactions	1	2	7
951	bio05247	Biomass reactions	14	Biomass reactions	Biomass reactions	Biomass reactions		2	6	30	Biomass reactions	Biomass reactions	10	23	Biomass reactions	Biomass reactions	Biomass reactions	1	2	8					Biomass reactions	Biomass reactions	Biomass reactions	1	2	7
952	bio05264	Biomass reactions	14	Biomass reactions	Biomass reactions	Biomass reactions		2	6	30	Biomass reactions	Biomass reactions	10	23	Biomass reactions	Biomass reactions	Biomass reactions	1	2	8					Biomass reactions	Biomass reactions	Biomass reactions	1	2	7
953	bio05297	Biomass reactions	14	Biomass reactions	Biomass reactions	Biomass reactions		2	6	30	Biomass reactions	Biomass reactions	10	23	Biomass reactions	Biomass reactions	Biomass reactions	1	2	8					Biomass reactions	Biomass reactions	Biomass reactions	1	2	7
954	bio05308	Biomass reactions	14	Biomass reactions	Biomass reactions	Biomass reactions		2	6	30	Biomass reactions	Biomass reactions	10	23	Biomass reactions	Biomass reactions	Biomass reactions	1	2	8					Biomass reactions	Biomass reactions	Biomass reactions	1	2	7
955	bio05314	Biomass reactions	14	Biomass reactions	Biomass reactions	Biomass reactions		2	6	30	Biomass reactions	Biomass reactions	10	23	Biomass reactions	Biomass reactions	Biomass reactions	1	2	8					Biomass reactions	Biomass reactions	Biomass reactions	1	2	7
956	bio05330	Biomass reactions	14	Biomass reactions	Biomass reactions	Biomass reactions		2	6	30	Biomass reactions	Biomass reactions	10	23	Biomass reactions	Biomass reactions	Biomass reactions	1	2	8					Biomass reactions	Biomass reactions	Biomass reactions	1	2	7
957	bio05344	Biomass reactions	14	Biomass reactions	Biomass reactions	Biomass reactions		2	6	30	Biomass reactions	Biomass reactions	10	23	Biomass reactions	Biomass reactions	Biomass reactions	1	2	8					Biomass reactions	Biomass reactions	Biomass reactions	1	2	7
958	bio05360	Biomass reactions	14	Biomass reactions	Biomass reactions	Biomass reactions		2	6	30	Biomass reactions	Biomass reactions	10	23	Biomass reactions	Biomass reactions	Biomass reactions	1	2	8					Biomass reactions	Biomass reactions	Biomass reactions	1	2	7
959	bio05374	Biomass reactions	14	Biomass reactions	Biomass reactions	Biomass reactions		2	6	30	Biomass reactions	Biomass reactions	10	23	Biomass reactions	Biomass reactions	Biomass reactions	1	2	8					Biomass reactions	Biomass reactions	Biomass reactions	1	2	7
960	bio05380	Biomass reactions	14	Biomass reactions	Biomass reactions	Biomass reactions		2	6	30	Biomass reactions	Biomass reactions	10	23	Biomass reactions	Biomass reactions	Biomass reactions	1	2	8					Biomass reactions	Biomass reactions	Biomass reactions	1	2	7
961	bio05388	Biomass reactions	14	Biomass reactions	Biomass reactions	Biomass reactions		2	6	30	Biomass reactions	Biomass reactions	10	23	Biomass reactions	Biomass reactions	Biomass reactions	1	2	8					Biomass reactions	Biomass reactions	Biomass reactions	1	2	7
962	bio05416	Biomass reactions	14	Biomass reactions	Biomass reactions	Biomass reactions		2	6	30	Biomass reactions	Biomass reactions	10	23	Biomass reactions	Biomass reactions	Biomass reactions	1	2	8					Biomass reactions	Biomass reactions	Biomass reactions	1	2	7
963	bio05421	Biomass reactions	14	Biomass reactions	Biomass reactions	Biomass reactions		2	6	30	Biomass reactions	Biomass reactions	10	23	Biomass reactions	Biomass reactions	Biomass reactions	1	2	8					Biomass reactions	Biomass reactions	Biomass reactions	1	2	7
964	bio05447	Biomass reactions	14	Biomass reactions	Biomass reactions	Biomass reactions		2	6	30	Biomass reactions	Biomass reactions	10	23	Biomass reactions	Biomass reactions	Biomass reactions	1	2	8					Biomass reactions	Biomass reactions	Biomass reactions	1	2	7
965	bio05466	Biomass reactions	14	Biomass reactions	Biomass reactions	Biomass reactions		2	6	30	Biomass reactions	Biomass reactions	10	23	Biomass reactions	Biomass reactions	Biomass reactions	1	2	8					Biomass reactions	Biomass reactions	Biomass reactions	1	2	7
966	bio05469	Biomass reactions	14	Biomass reactions	Biomass reactions	Biomass reactions		2	6	30	Biomass reactions	Biomass reactions	10	23	Biomass reactions	Biomass reactions	Biomass reactions	1	2	8					Biomass reactions	Biomass reactions	Biomass reactions	1	2	7
967	bio05476	Biomass reactions	14	Biomass reactions	Biomass reactions	Biomass reactions		2	6	30	Biomass reactions	Biomass reactions	10	23	Biomass reactions	Biomass reactions	Biomass reactions	1	2	8					Biomass reactions	Biomass reactions	Biomass reactions	1	2	7
968	bio05499	Biomass reactions	14	Biomass reactions	Biomass reactions	Biomass reactions		2	6	30	Biomass reactions	Biomass reactions	10	23	Biomass reactions	Biomass reactions	Biomass reactions	1	2	8					Biomass reactions	Biomass reactions	Biomass reactions	1	2	7
969	bio05522	Biomass reactions	14	Biomass reactions	Biomass reactions	Biomass reactions		2	6	30	Biomass reactions	Biomass reactions	10	23	Biomass reactions	Biomass reactions	Biomass reactions	1	2	8					Biomass reactions	Biomass reactions	Biomass reactions	1	2	7
970	bio05523	Biomass reactions	14	Biomass reactions	Biomass reactions	Biomass reactions		2	6	30	Biomass reactions	Biomass reactions	10	23	Biomass reactions	Biomass reactions	Biomass reactions	1	2	8					Biomass reactions	Biomass reactions	Biomass reactions	1	2	7
971	bio05553	Biomass reactions	14	Biomass reactions	Biomass reactions	Biomass reactions		2	6	30	Biomass reactions	Biomass reactions	10	23	Biomass reactions	Biomass reactions	Biomass reactions	1	2	8					Biomass reactions	Biomass reactions	Biomass reactions	1	2	7
972	bio05560	Biomass reactions	14	Biomass reactions	Biomass reactions	Biomass reactions		2	6	30	Biomass reactions	Biomass reactions	10	23	Biomass reactions	Biomass reactions	Biomass reactions	1	2	8					Biomass reactions	Biomass reactions	Biomass reactions	1	2	7
973	bio05619	Biomass reactions	14	Biomass reactions	Biomass reactions	Biomass reactions		2	6	30	Biomass reactions	Biomass reactions	10	23	Biomass reactions	Biomass reactions	Biomass reactions	1	2	8					Biomass reactions	Biomass reactions	Biomass reactions	1	2	7
974	bio05632	Biomass reactions	14	Biomass reactions	Biomass reactions	Biomass reactions		2	6	30	Biomass reactions	Biomass reactions	10	23	Biomass reactions	Biomass reactions	Biomass reactions	1	2	8					Biomass reactions	Biomass reactions	Biomass reactions	1	2	7
975	bio05641	Biomass reactions	14	Biomass reactions	Biomass reactions	Biomass reactions		2	6	30	Biomass reactions	Biomass reactions	10	23	Biomass reactions	Biomass reactions	Biomass reactions	1	2	8					Biomass reactions	Biomass reactions	Biomass reactions	1	2	7
976	bio05643	Biomass reactions	14	Biomass reactions	Biomass reactions	Biomass reactions		2	6	30	Biomass reactions	Biomass reactions	10	23	Biomass reactions	Biomass reactions	Biomass reactions	1	2	8					Biomass reactions	Biomass reactions	Biomass reactions	1	2	7
977	bio05667	Biomass reactions	14	Biomass reactions	Biomass reactions	Biomass reactions		2	6	30	Biomass reactions	Biomass reactions	10	23	Biomass reactions	Biomass reactions	Biomass reactions	1	2	8					Biomass reactions	Biomass reactions	Biomass reactions	1	2	7
978	bio05681	Biomass reactions	14	Biomass reactions	Biomass reactions	Biomass reactions		2	6	30	Biomass reactions	Biomass reactions	10	23	Biomass reactions	Biomass reactions	Biomass reactions	1	2	8					Biomass reactions	Biomass reactions	Biomass reactions	1	2	7
979	bio05693	Biomass reactions	14	Biomass reactions	Biomass reactions	Biomass reactions		2	6	30	Biomass reactions	Biomass reactions	10	23	Biomass reactions	Biomass reactions	Biomass reactions	1	2	8					Biomass reactions	Biomass reactions	Biomass reactions	1	2	7
980	bio05697	Biomass reactions	14	Biomass reactions	Biomass reactions	Biomass reactions		2	6	30	Biomass reactions	Biomass reactions	10	23	Biomass reactions	Biomass reactions	Biomass reactions	1	2	8					Biomass reactions	Biomass reactions	Biomass reactions	1	2	7
981	bio05703	Biomass reactions	14	Biomass reactions	Biomass reactions	Biomass reactions		2	6	30	Biomass reactions	Biomass reactions	10	23	Biomass reactions	Biomass reactions	Biomass reactions	1	2	8					Biomass reactions	Biomass reactions	Biomass reactions	1	2	7
982	bio05720	Biomass reactions	14	Biomass reactions	Biomass reactions	Biomass reactions		2	6	30	Biomass reactions	Biomass reactions	10	23	Biomass reactions	Biomass reactions	Biomass reactions	1	2	8					Biomass reactions	Biomass reactions	Biomass reactions	1	2	7
983	bio05726	Biomass reactions	14	Biomass reactions	Biomass reactions	Biomass reactions		2	6	30	Biomass reactions	Biomass reactions	10	23	Biomass reactions	Biomass reactions	Biomass reactions	1	2	8					Biomass reactions	Biomass reactions	Biomass reactions	1	2	7
984	bio05781	Biomass reactions	14	Biomass reactions	Biomass reactions	Biomass reactions		2	6	30	Biomass reactions	Biomass reactions	10	23	Biomass reactions	Biomass reactions	Biomass reactions	1	2	8					Biomass reactions	Biomass reactions	Biomass reactions	1	2	7
985	bio05786	Biomass reactions	14	Biomass reactions	Biomass reactions	Biomass reactions		2	6	30	Biomass reactions	Biomass reactions	10	23	Biomass reactions	Biomass reactions	Biomass reactions	1	2	8					Biomass reactions	Biomass reactions	Biomass reactions	1	2	7
986	bio05791	Biomass reactions	14	Biomass reactions	Biomass reactions	Biomass reactions		2	6	30	Biomass reactions	Biomass reactions	10	23	Biomass reactions	Biomass reactions	Biomass reactions	1	2	8					Biomass reactions	Biomass reactions	Biomass reactions	1	2	7
987	bio05806	Biomass reactions	14	Biomass reactions	Biomass reactions	Biomass reactions		2	6	30	Biomass reactions	Biomass reactions	10	23	Biomass reactions	Biomass reactions	Biomass reactions	1	2	8					Biomass reactions	Biomass reactions	Biomass reactions	1	2	7
988	bio05854	Biomass reactions	14	Biomass reactions	Biomass reactions	Biomass reactions		2	6	30	Biomass reactions	Biomass reactions	10	23	Biomass reactions	Biomass reactions	Biomass reactions	1	2	8					Biomass reactions	Biomass reactions	Biomass reactions	1	2	7
989	bio05867	Biomass reactions	14	Biomass reactions	Biomass reactions	Biomass reactions		2	6	30	Biomass reactions	Biomass reactions	10	23	Biomass reactions	Biomass reactions	Biomass reactions	1	2	8					Biomass reactions	Biomass reactions	Biomass reactions	1	2	7
990	bio05870	Biomass reactions	14	Biomass reactions	Biomass reactions	Biomass reactions		2	6	30	Biomass reactions	Biomass reactions	10	23	Biomass reactions	Biomass reactions	Biomass reactions	1	2	8					Biomass reactions	Biomass reactions	Biomass reactions	1	2	7
991	bio05875	Biomass reactions	14	Biomass reactions	Biomass reactions	Biomass reactions		2	6	30	Biomass reactions	Biomass reactions	10	23	Biomass reactions	Biomass reactions	Biomass reactions	1	2	8					Biomass reactions	Biomass reactions	Biomass reactions	1	2	7
992	bio05910	Biomass reactions	14	Biomass reactions	Biomass reactions	Biomass reactions		2	6	30	Biomass reactions	Biomass reactions	10	23	Biomass reactions	Biomass reactions	Biomass reactions	1	2	8					Biomass reactions	Biomass reactions	Biomass reactions	1	2	7
993	bio05920	Biomass reactions	14	Biomass reactions	Biomass reactions	Biomass reactions		2	6	30	Biomass reactions	Biomass reactions	10	23	Biomass reactions	Biomass reactions	Biomass reactions	1	2	8					Biomass reactions	Biomass reactions	Biomass reactions	1	2	7
994	bio05927	Biomass reactions	14	Biomass reactions	Biomass reactions	Biomass reactions		2	6	30	Biomass reactions	Biomass reactions	10	23	Biomass reactions	Biomass reactions	Biomass reactions	1	2	8					Biomass reactions	Biomass reactions	Biomass reactions	1	2	7
995	bio05935	Biomass reactions	14	Biomass reactions	Biomass reactions	Biomass reactions		2	6	30	Biomass reactions	Biomass reactions	10	23	Biomass reactions	Biomass reactions	Biomass reactions	1	2	8					Biomass reactions	Biomass reactions	Biomass reactions	1	2	7
996	bio05941	Biomass reactions	14	Biomass reactions	Biomass reactions	Biomass reactions		2	6	30	Biomass reactions	Biomass reactions	10	23	Biomass reactions	Biomass reactions	Biomass reactions	1	2	8					Biomass reactions	Biomass reactions	Biomass reactions	1	2	7
997	bio05943	Biomass reactions	14	Biomass reactions	Biomass reactions	Biomass reactions		2	6	30	Biomass reactions	Biomass reactions	10	23	Biomass reactions	Biomass reactions	Biomass reactions	1	2	8					Biomass reactions	Biomass reactions	Biomass reactions	1	2	7
998	bio05963	Biomass reactions	14	Biomass reactions	Biomass reactions	Biomass reactions		2	6	30	Biomass reactions	Biomass reactions	10	23	Biomass reactions	Biomass reactions	Biomass reactions	1	2	8					Biomass reactions	Biomass reactions	Biomass reactions	1	2	7
999	bio05992	Biomass reactions	14	Biomass reactions	Biomass reactions	Biomass reactions		2	6	30	Biomass reactions	Biomass reactions	10	23	Biomass reactions	Biomass reactions	Biomass reactions	1	2	8					Biomass reactions	Biomass reactions	Biomass reactions	1	2	7
1000	rxn00001	Anaplerotic Reactions	7	Experimental Subsystems	Unassigned	271-Bsub	Manganese-dependent inorganic pyrophosphatase (EC 3.6.1.1)	8	79	1	Unassigned	Unassigned	119	131	Unassigned	Unassigned	Unassigned	4	14	102	diphosphate phosphohydrolase	(1) H2O[0] + (1) PPi[0] <=> (2) Phosphate[0] + (1) H+[0]	3.6.1.1	rxn27946;rxn27947;rxn27948;rxn32487;rxn38157;rxn38158	Unassigned	Unassigned	Unassigned	4	13	97
1001	rxn00002	Urea cycle and metabolism of amino groups	109	Experimental Subsystems	Pyrimidines	Novel_non-oxidative_pathway_of_Uracil_catabolism	Allophanate hydrolase (EC 3.5.1.54)	8	64	207	Unassigned	Unassigned	119	131	Metabolism	Amino acid metabolism	Arginine and proline metabolism	2	1	5	urea-1-carboxylate amidohydrolase	(1) H2O[0] + (3) H+[0] + (1) Allophanate[0] => (2) CO2[0] + (2) NH3[0]	3.5.1.54	rxn30346;rxn35525	Metabolism	Unassigned	Unassigned	2	13	97
1002	rxn00003	Unassigned	108	Unassigned	Unassigned	Unassigned		22	79	281	Unassigned	Unassigned	119	131	Metabolism	Metabolism of cofactors and vitamins	Pantothenate and CoA biosynthesis	2	8	67	pyruvate:pyruvate acetaldehydetransferase (decarboxylating)	(1) CO2[0] + (1) ALCTT[0] <= (2) Pyruvate[0] + (1) H+[0]	2.2.1.6	rxn30144;rxn33164	Metabolism	Metabolism of cofactors and vitamins	Pantothenate and CoA biosynthesis	2	8	63
1003	rxn00006	Unassigned	108	Carbohydrates	CO2 fixation	Photorespiration_(oxidative_C2_cycle)	Catalase (EC 1.11.1.6)	3	9	220	Unassigned	Unassigned	119	131	Metabolism	Carbohydrate metabolism	Glyoxylate and dicarboxylate metabolism	2	4	49	hydrogen-peroxide:hydrogen-peroxide oxidoreductase	(2) H2O2[0] => (2) H2O[0] + (1) O2[0]	1.11.1.21|1.11.1.6	rxn19264;rxn22404;rxn27744;rxn31381	Metabolism	Carbohydrate metabolism	Glyoxylate and dicarboxylate metabolism	2	4	45
1004	rxn00007	Starch and sucrose metabolism	93	Carbohydrates	Di- and oligosaccharides	Trehalose_Uptake_and_Utilization	Cytoplasmic trehalase (EC 3.2.1.28)	3	23	273	Unassigned	Unassigned	119	131	Unassigned	Unassigned	Unassigned	4	14	102	alpha,alpha-trehalose glucohydrolase	(1) H2O[0] + (1) TRHL[0] => (2) D-Glucose[0]	3.2.1.28	rxn29977;rxn30219;rxn30442	Metabolism	Carbohydrate metabolism	Starch and sucrose metabolism	2	4	84
1005	rxn00010	Glyoxylate and dicarboxylate metabolism	49	Carbohydrates	CO2 fixation	Photorespiration_(oxidative_C2_cycle)	Glyoxylate carboligase (EC 4.1.1.47)	3	9	220	Trehalose Uptake and Utilization	Trehalose to Glucose	114	127	Metabolism	Carbohydrate metabolism	Glyoxylate and dicarboxylate metabolism	2	4	49	glyoxylate carboxy-lyase (dimerizing; tartronate-semialdehyde-forming)	(2) Glyoxalate[0] + (1) H+[0] => (1) CO2[0] + (1) Tartronate semialdehyde[0]	4.1.1.47	null	Metabolism	Carbohydrate metabolism	Glyoxylate and dicarboxylate metabolism	2	4	45
1006	rxn00011	Glycolysis/Gluconeogenesis	48	Amino Acids and Derivatives	Branched-chain amino acids	Branched-Chain_Amino_Acid_Biosynthesis	Acetolactate synthase large subunit (EC 2.2.1.6)	1	8	32	Unassigned	Unassigned	119	131	Metabolism	Carbohydrate metabolism	Glycolysis / Gluconeogenesis	2	4	48	pyruvate:thiamin diphosphate acetaldehydetransferase (decarboxylating)	(1) CO2[0] + (1) 2-Hydroxyethyl-ThPP[0] => (1) Pyruvate[0] + (1) TPP[0] + (1) H+[0]	1.2.4.1|2.2.1.6|4.1.1.1	rxn31360;rxn31361	Metabolism	Carbohydrate metabolism	Unassigned	2	4	97
1007	rxn00014	Unassigned	108	Unassigned	Unassigned	Unassigned		22	79	281	Pyruvate metabolism II	acetyl-CoA, acetogenesis from pyruvate	98	3	Unassigned	Unassigned	Unassigned	4	14	102	ferrocytochrome-c:hydrogen-peroxide oxidoreductase	(1) H2O2[0] + (2) H+[0] + (2) Cytochrome c2+[0] => (2) H2O[0] + (2) Cytochrome c3+[0]	1.11.1.5	rxn30356	Unassigned	Unassigned	Unassigned	4	13	97
1008	rxn00016	Aminosugars metabolism	6	Carbohydrates	Unassigned	Sugar_utilization_in_Thermotogales	Beta-hexosaminidase (EC 3.2.1.52)	3	79	259	Unassigned	Unassigned	119	131	Metabolism	Carbohydrate metabolism	Amino sugar and nucleotide sugar metabolism	2	4	3	chitobiose N-acetylglucosaminohydrolase	(1) H2O[0] + (1) Chitobiose[0] => (2) N-Acetyl-D-glucosamine[0]	3.2.1.52	rxn23055	Metabolism	Carbohydrate metabolism	Amino sugar and nucleotide sugar metabolism	2	4	2
1009	rxn00018	Unassigned	108	Carbohydrates	CO2 fixation	CO2_uptake,_carboxysome	Ribulose bisphosphate carboxylase (EC 4.1.1.39)	3	9	78	Unassigned	Unassigned	119	131	Metabolism	Energy metabolism	Carbon fixation in photosynthetic organisms	2	5	19	3-phospho-D-glycerate carboxy-lyase (dimerizing; D-ribulose-1,5-bisphosphate-forming)	(1) H2O[0] + (1) CO2[0] + (1) D-Ribulose 1,5-bisphosphate[0] <= (2) H+[0] + (2) 3-Phosphoglycerate[0]	4.1.1.39	rxn20788;rxn38286	Metabolism	Energy metabolism	Carbon fixation in photosynthetic organisms	2	5	16
1010	rxn00020	Starch and sucrose metabolism	93	Carbohydrates	Unassigned	Sugar_utilization_in_Thermotogales	Beta-glucosidase (EC 3.2.1.21)	3	79	259	Unassigned	Unassigned	119	131	Unassigned	Unassigned	Unassigned	4	14	102	cellobiose glucohydrolase	(1) H2O[0] + (1) CELB[0] => (2) beta-D-Glucose[0]	3.2.1.21	rxn33580	Metabolism	Carbohydrate metabolism	Starch and sucrose metabolism	2	4	84
1011	rxn00022	Starch and sucrose metabolism	93	Carbohydrates	Di- and oligosaccharides	Maltose_and_Maltodextrin_Utilization	Alpha-glucosidase (EC 3.2.1.20)	3	23	188	Chitin and N-acetylglucosamine utilization	N acetylglucosamine6P to Fructose6P	16	89	Unassigned	Unassigned	Unassigned	4	14	102	maltose glucohydrolase	(1) H2O[0] + (1) Maltose[0] => (2) D-Glucose[0]	3.2.1.20	rxn30130	Metabolism	Carbohydrate metabolism	Starch and sucrose metabolism	2	4	84
1012	rxn00029	Porphyrin and chlorophyll metabolism	83	Cofactors, Vitamins, Prosthetic Groups, Pigments	Tetrapyrroles	Experimental_tye	Porphobilinogen synthase (EC 4.2.1.24)	7	76	131	Unassigned	Unassigned	119	131	Metabolism	Metabolism of cofactors and vitamins	Porphyrin and chlorophyll metabolism	2	8	78	5-aminolevulinate hydro-lyase (adding 5-aminolevulinate and cyclizing; porphobilinogen-forming)	(2) 5-Aminolevulinate[0] => (2) H2O[0] + (1) H+[0] + (1) Porphobilinogen[0]	4.2.1.24	rxn28081	Metabolism	Metabolism of cofactors and vitamins	Porphyrin and chlorophyll metabolism	2	8	74
1013	rxn00032	Unassigned	108	Unassigned	Unassigned	Unassigned		22	79	281	Unassigned	Unassigned	119	131	Unassigned	Unassigned	Unassigned	4	14	102	Choline:oxygen 1-oxidoreductase	(1) O2[0] + (2) Choline[0] <=> (2) H2O[0] + (2) Betaine aldehyde[0]	1.1.3.17	null	Unassigned	Unassigned	Unassigned	4	13	97
1014	rxn00033	Unassigned	108	Unassigned	Unassigned	Unassigned		22	79	281	Unassigned	Unassigned	119	131	Metabolism	Amino acid metabolism	Tyrosine metabolism	2	1	100	4-hydroxyphenylpyruvate:oxygen oxidoreductase (decarboxylating)	(1) O2[0] + (2) p-hydroxyphenylpyruvate[0] => (2) CO2[0] + (2) 4-Hydroxyphenylacetate[0]	1.2.3.13	null	Metabolism	Amino acid metabolism	Tyrosine metabolism	2	1	95
1015	rxn00038	Unassigned	108	Fatty Acids, Lipids, and Isoprenoids	Unassigned	Polyhydroxybutyrate_metabolism	D(-)-3-hydroxybutyrate oligomer hydrolase (EC 3.1.1.22)	9	79	224	Unassigned	Unassigned	119	131	Metabolism	Carbohydrate metabolism	Butanoate metabolism	2	4	14	(R)-3-((R)-3-Hydroxybutanoyloxy)-butanoate hydroxybutanoylhydrolase	(1) H2O[0] + (1) (R)-3-((R)-3-Hydroxybutanoyloxy)butanoate[0] <=> (1) H+[0] + (2) (R)-3-Hydroxybutanoate[0]	3.1.1.22	null	Metabolism	Carbohydrate metabolism	Butanoate metabolism	2	4	12
1016	rxn00048	Riboflavin metabolism	92	Cofactors, Vitamins, Prosthetic Groups, Pigments	Riboflavin, FMN, FAD	Riboflavin,_FMN_and_FAD_metabolism	Riboflavin synthase archaeal (EC 2.5.1.9)	7	69	248	Polyhydroxybutyrate metabolism	CrotonoylCoA to R 3 HydroxybutanoylCoA	83	34	Metabolism	Metabolism of cofactors and vitamins	Riboflavin metabolism	2	8	85	6,7-Dimethyl-8-(1-D-ribityl)lumazine:6,7-dimethyl-8-(1-D-ribityl)lumazine 2,3-butanediyltransferase	(1) H+[0] + (2) 6-7-Dimethyl-8--1-D-ribityllumazine[0] => (1) Riboflavin[0] + (1) 4--1-D-Ribitylamino-5-aminouracil[0]	2.5.1.9	rxn32591	Metabolism	Metabolism of cofactors and vitamins	Riboflavin metabolism	2	8	81
1017	rxn00056	Porphyrin and chlorophyll metabolism	83	Stress Response	Oxidative stress	Oxidative_stress	Ferroxidase (EC 1.16.3.1)	20	52	209	Unassigned	Unassigned	119	131	Metabolism	Metabolism of cofactors and vitamins	Porphyrin and chlorophyll metabolism	2	8	78	Fe(II):oxygen oxidoreductase	(1) O2[0] + (4) H+[0] + (4) Fe+2[0] <=> (2) H2O[0] + (4) Fe+3[0]	1.16.3.1	rxn25990;rxn31826	Metabolism	Metabolism of cofactors and vitamins	Porphyrin and chlorophyll metabolism	2	8	74
1018	rxn00058	Unassigned	108	Experimental Subsystems	Unassigned	Transporters_In_Models	Cytochrome c oxidase polypeptide I (EC 1.9.3.1)	8	79	271	Unassigned	Unassigned	119	131	Unassigned	Unassigned	Unassigned	4	14	102	Ferrocytochrome-c:oxygen oxidoreductase	(1) O2[0] + (4) H+[0] + (4) Cytochrome c2+[0] => (2) H2O[0] + (4) Cytochrome c3+[0]	1.7.2.1|1.9.3.1	rxn33884	Unassigned	Unassigned	Unassigned	4	13	97
1019	rxn00060	Porphyrin and chlorophyll metabolism	83	Cofactors, Vitamins, Prosthetic Groups, Pigments	Tetrapyrroles	Experimental_tye	Porphobilinogen deaminase (EC 2.5.1.61)	7	76	131	Unassigned	Unassigned	119	131	Metabolism	Metabolism of cofactors and vitamins	Porphyrin and chlorophyll metabolism	2	8	78	porphobilinogen:(4-[2-carboxyethyl]-3-[carboxymethyl]pyrrol-2-yl)methyltransferase (hydrolysing)	(1) H2O[0] + (4) Porphobilinogen[0] => (4) NH3[0] + (1) Hydroxymethylbilane[0]	2.5.1.61|4.3.1.8	rxn20490;rxn30032;rxn30743;rxn35409	Metabolism	Metabolism of cofactors and vitamins	Porphyrin and chlorophyll metabolism	2	8	74
1020	rxn00061	Unassigned	108	Unassigned	Unassigned	Unassigned		22	79	281	Unassigned	Unassigned	119	131	Unassigned	Unassigned	Unassigned	4	14	102	ATP diphosphohydrolase (phosphate-forming)	(2) H2O[0] + (1) ATP[0] => (2) Phosphate[0] + (1) AMP[0] + (3) H+[0]	3.6.1.5	rxn27710	Unassigned	Unassigned	Unassigned	4	13	97
1021	rxn00062	Purine metabolism	87	Unassigned	Unassigned	Unassigned		22	79	281	Unassigned	Unassigned	119	131	Unassigned	Unassigned	Unassigned	4	14	102	ATP phosphohydrolase	(1) H2O[0] + (1) ATP[0] => (1) ADP[0] + (1) Phosphate[0] + (1) H+[0]	3.6.1.15|3.6.1.3|3.6.1.5|3.6.1.8|3.6.3.1|3.6.3.10|3.6.3.11|3.6.3.12|3.6.3.14|3.6.3.15|3.6.3.16|3.6.3.17|3.6.3.18|3.6.3.19|3.6.3.2|3.6.3.20|3.6.3.21|3.6.3.22|3.6.3.23|3.6.3.24|3.6.3.25|3.6.3.26|3.6.3.27|3.6.3.28|3.6.3.29|3.6.3.3|3.6.3.30|3.6.3.31|3.6.3.32|3.6.3.33|3.6.3.34|3.6.3.35|3.6.3.36|3.6.3.37|3.6.3.38|3.6.3.39|3.6.3.4|3.6.3.40|3.6.3.41|3.6.3.42|3.6.3.43|3.6.3.44|3.6.3.46|3.6.3.47|3.6.3.48|3…	rxn11300;rxn27586;rxn27587;rxn27588;rxn27616;rxn38021;rxn38022;rxn38023;rxn38233	Metabolism	Nucleotide metabolism	Purine metabolism	2	11	78
1022	rxn00063	Unassigned	108	Unassigned	Unassigned	Unassigned		22	79	281	Unassigned	Unassigned	119	131	Metabolism	Nucleotide metabolism	Purine metabolism	2	11	82	ATP diphosphohydrolase (diphosphate-forming)	(1) H2O[0] + (1) ATP[0] => (1) PPi[0] + (1) AMP[0] + (2) H+[0]	3.6.1.8	rxn33891	Metabolism	Nucleotide metabolism	Purine metabolism	2	11	78
1023	rxn00064	Unassigned	108	Unassigned	Unassigned	Unassigned		22	79	281	Unassigned	Unassigned	119	131	Unassigned	Unassigned	Unassigned	4	14	102	ATP aminohydrolase	(1) H2O[0] + (1) ATP[0] + (1) H+[0] => (1) NH3[0] + (1) ITP[0]	3.5.4.18	rxn29995	Unassigned	Unassigned	Unassigned	4	13	97
1024	rxn00065	Purine metabolism	87	Clustering-based subsystems	Nucleotidyl-phosphate metabolic cluster	CBSS-222523.1.peg.1311	Adenylate cyclase	6	47	48	Unassigned	Unassigned	119	131	Metabolism	Nucleotide metabolism	Purine metabolism	2	11	82	ATP diphosphate-lyase (cyclizing; 3',5'-cyclic-AMP-forming)	(1) ATP[0] => (1) PPi[0] + (1) H+[0] + (1) cAMP[0]	4.6.1.1	rxn35429	Metabolism	Nucleotide metabolism	Purine metabolism	2	11	78
1025	rxn00066	Unassigned	108	Carbohydrates	Sugar alcohols	Glycerol_and_Glycerol-3-phosphate_Uptake_and_Utilization	NADH peroxidase (EC 1.11.1.1)	3	74	148	Riboflavin, FMN and FAD metabolism	GTP and Ribulose5P to Riboflavin	102	48	Unassigned	Unassigned	Unassigned	4	14	102	NADH:hydrogen-peroxide oxidoreductase	(1) NADH[0] + (1) H2O2[0] + (1) H+[0] => (2) H2O[0] + (1) NAD[0]	1.11.1.1	null	Unassigned	Unassigned	Unassigned	4	13	97
1026	rxn00068	Unassigned	108	Unassigned	Unassigned	Unassigned		22	79	281	Unassigned	Unassigned	119	131	Unassigned	Unassigned	Unassigned	4	14	102	Fe2+:NAD+ oxidoreductase	(1) NAD[0] + (1) H+[0] + (2) Fe+2[0] <= (1) NADH[0] + (2) Fe+3[0]	1.16.1.7	rxn27853;rxn32326;rxn32328;rxn32703	Unassigned	Unassigned	Unassigned	4	13	97
1027	rxn00069	Unassigned	108	Unassigned	Unassigned	Unassigned		22	79	281	Unassigned	Unassigned	119	131	Metabolism	Amino acid metabolism	Alanine, aspartate and glutamate metabolism	2	1	2	L-glutamate:NAD+ oxidoreductase (transaminating)	(1) NAD[0] + (2) L-Glutamate[0] <=> (1) NADH[0] + (1) 2-Oxoglutarate[0] + (1) L-Glutamine[0] + (1) H+[0]	1.4.1.14	rxn27888	Metabolism	Unassigned	Unassigned	2	13	97
1028	rxn00070	Unassigned	108	Unassigned	Unassigned	Unassigned		22	79	281	Unassigned	Unassigned	119	131	Unassigned	Unassigned	Unassigned	4	14	102	glutathione:NAD+ oxidoreductase	(1) NAD[0] + (2) GSH[0] <=> (1) NADH[0] + (1) H+[0] + (1) Oxidized glutathione[0]	1.8.1.7	rxn34788;rxn34789	Unassigned	Unassigned	Unassigned	4	13	97
1029	rxn00071	Unassigned	108	Unassigned	Unassigned	Unassigned		22	79	281	Unassigned	Unassigned	119	131	Metabolism	Carbohydrate metabolism	Ascorbate and aldarate metabolism	2	4	6	NADH:monodehydroascorbate oxidoreductase	(1) NAD[0] + (2) L-Ascorbate[0] <= (1) NADH[0] + (3) H+[0] + (2) Ascorbate radical[0]	1.6.5.4	rxn27489;rxn32941;rxn32953	Metabolism	Carbohydrate metabolism	Ascorbate and aldarate metabolism	2	4	5
1030	rxn00074	Unassigned	108	Carbohydrates	Sugar alcohols	Propanediol_utilization	Cob(II)alamin reductase	3	74	229	Unassigned	Unassigned	119	131	Metabolism	Metabolism of cofactors and vitamins	Porphyrin and chlorophyll metabolism	2	8	78	cob(I)alamin:NAD+ oxidoreductase	(1) NAD[0] + (1) H+[0] + (2) Cbl[0] <= (1) NADH[0] + (2) Vitamin B12r[0]	1.16.1.4	null	Metabolism	Metabolism of cofactors and vitamins	Porphyrin and chlorophyll metabolism	2	8	74
1031	rxn00075	Unassigned	108	Unassigned	Unassigned	Unassigned		22	79	281	Unassigned	Unassigned	119	131	Metabolism	Metabolism of cofactors and vitamins	Nicotinate and nicotinamide metabolism	2	8	64	NAD nucleosidase, mitochondrial	(1) H2O[0] + (1) NAD[0] => (1) H+[0] + (1) Nicotinamide[0] + (1) ADPribose[0]	3.2.2.5|3.2.2.6	rxn14307;rxn20263	Metabolism	Metabolism of cofactors and vitamins	Nicotinate and nicotinamide metabolism	2	8	60
1032	rxn00076	Unassigned	108	Unassigned	Unassigned	Unassigned		22	79	281	Unassigned	Unassigned	119	131	Metabolism	Metabolism of cofactors and vitamins	Nicotinate and nicotinamide metabolism	2	8	64	NAD+ phosphohydrolase	(1) H2O[0] + (1) NAD[0] => (1) AMP[0] + (2) H+[0] + (1) Nicotinamide ribonucleotide[0]	3.6.1.22|3.6.1.9	rxn20269;rxn30410;rxn33290;rxn38181	Metabolism	Metabolism of cofactors and vitamins	Nicotinate and nicotinamide metabolism	2	8	60
1033	rxn00077	Nicotinate and nicotinamide metabolism	66	Clustering-based subsystems	Nucleotidyl-phosphate metabolic cluster	CBSS-222523.1.peg.1311	NAD kinase (EC 2.7.1.23)	6	47	48	Unassigned	Unassigned	119	131	Metabolism	Metabolism of cofactors and vitamins	Nicotinate and nicotinamide metabolism	2	8	64	ATP:NAD+ 2'-phosphotransferase	(1) ATP[0] + (1) NAD[0] => (1) NADP[0] + (1) ADP[0] + (1) H+[0]	2.7.1.23	rxn28003;rxn30190;rxn38696	Metabolism	Metabolism of cofactors and vitamins	Nicotinate and nicotinamide metabolism	2	8	60
1034	rxn00078	Unassigned	108	Unassigned	Unassigned	Unassigned		22	79	281	Unassigned	Unassigned	119	131	Unassigned	Unassigned	Unassigned	4	14	102	ATP:NADH 2'-phosphotransferase	(1) ATP[0] + (1) NADH[0] => (1) NADPH[0] + (1) ADP[0] + (1) H+[0]	2.7.1.86	rxn33597	Unassigned	Unassigned	Unassigned	4	13	97
1035	rxn00082	Arginine and proline metabolism	9	Unassigned	Unassigned	Nitric_oxide_synthase	Nitric oxide synthase oxygenase (EC 1.-.-.-)	22	79	205	Unassigned	Unassigned	119	131	Unassigned	Unassigned	Unassigned	4	14	102	N-(omega)-Hydroxyarginine,NADPH:oxygen oxidoreductase	(1) NADPH[0] + (1) O2[0] + (2) N-(omega)-Hydroxyarginine[0] <=> (1) NADP[0] + (5) H+[0] + (2) Citrulline[0] + (2) NO[0]	1.14.13.39	null	Unassigned	Unassigned	Unassigned	4	13	97
1036	rxn00083	Nicotinate and nicotinamide metabolism	66	Cofactors, Vitamins, Prosthetic Groups, Pigments	NAD and NADP	NAD_and_NADP_cofactor_biosynthesis_global	NAD(P) transhydrogenase alpha subunit (EC 1.6.1.2)	7	46	201	Unassigned	Unassigned	119	131	Metabolism	Metabolism of cofactors and vitamins	Nicotinate and nicotinamide metabolism	2	8	64	NADPH:NAD+ oxidoreductase	(1) NAD[0] + (1) NADPH[0] <=> (1) NADH[0] + (1) NADP[0]	1.6.1.1|1.6.1.2|1.6.1.3	rxn27488;rxn32580	Metabolism	Metabolism of cofactors and vitamins	Nicotinate and nicotinamide metabolism	2	8	60
1037	rxn00084	Unassigned	108	Unassigned	Unassigned	Unassigned		22	79	281	Heme and Siroheme Biosynthesis	Uroporphyrinogen III to Protoporphyrin	46	134	Unassigned	Unassigned	Unassigned	4	14	102	NADPH:hydrogen-peroxide oxidoreductase	(1) NADPH[0] + (1) H2O2[0] + (1) H+[0] => (2) H2O[0] + (1) NADP[0]	1.11.1.2	rxn32993	Unassigned	Unassigned	Unassigned	4	13	97
1038	rxn00085	Glutamate metabolism	43	Unassigned	Unassigned	CBSS-155864.1.peg.3753	Glutamate synthase [NADPH] small chain (EC 1.4.1.13)	22	79	35	Unassigned	Unassigned	119	131	Metabolism	Amino acid metabolism	Alanine, aspartate and glutamate metabolism	2	1	2	L-Glutamate:NADP+ oxidoreductase (transaminating)	(1) NADP[0] + (2) L-Glutamate[0] <=> (1) NADPH[0] + (1) 2-Oxoglutarate[0] + (1) L-Glutamine[0] + (1) H+[0]	1.4.1.13	rxn27889	Metabolism	Unassigned	Unassigned	2	13	97
1039	rxn00086	Unassigned	108	Experimental Subsystems	Unassigned	Experimental-DCE_degrader	Glutathione reductase (EC 1.8.1.7)	8	79	129	Unassigned	Unassigned	119	131	Metabolism	Metabolism of other amino acids	Glutathione metabolism	2	9	44	glutathione:NADP+ oxidoreductase	(1) NADP[0] + (2) GSH[0] <=> (1) NADPH[0] + (1) H+[0] + (1) Oxidized glutathione[0]	1.6.4.2|1.8.1.7	rxn19841;rxn19842;rxn32133	Metabolism	Metabolism of other amino acids	Glutathione metabolism	2	9	39
1040	rxn00088	Unassigned	108	Unassigned	Unassigned	Unassigned		22	79	281	Unassigned	Unassigned	119	131	Metabolism	Metabolism of cofactors and vitamins	Nicotinate and nicotinamide metabolism	2	8	64	NADP+ 2'-phosphohydrolase	(1) H2O[0] + (1) NADP[0] <=> (1) NAD[0] + (1) Phosphate[0]	3.1.3.-|3.1.3.2	rxn30204;rxn30737;rxn32045;rxn38392;rxn38393	Metabolism	Metabolism of cofactors and vitamins	Nicotinate and nicotinamide metabolism	2	8	60
1041	rxn00090	Unassigned	108	Unassigned	Unassigned	Unassigned		22	79	281	Glycerol and Glycerol-3-phosphate Uptake and Utilization	Glycerophosphocholine to GlyceroneP and Choline	41	64	Metabolism	Metabolism of other amino acids	Glutathione metabolism	2	9	44	glutathione:oxygen oxidoreductase	(1) O2[0] + (2) GSH[0] => (1) H2O2[0] + (1) Oxidized glutathione[0]	1.8.3.3	null	Metabolism	Metabolism of other amino acids	Glutathione metabolism	2	9	39
1042	rxn00092	Unassigned	108	Unassigned	Unassigned	Unassigned		22	79	281	Unassigned	Unassigned	119	131	Metabolism	Nucleotide metabolism	Purine metabolism	2	11	82	ADP phosphohydrolase	(1) H2O[0] + (1) ADP[0] => (1) Phosphate[0] + (1) AMP[0] + (2) H+[0]	3.6.1.5	rxn33337	Metabolism	Nucleotide metabolism	Purine metabolism	2	11	78
1043	rxn00093	Unassigned	108	Unassigned	Unassigned	Unassigned		22	79	281	Gamma-aminobutyrate (GABA) shunt	Aminobutanal to Succinate semialdehyde	38	15	Unassigned	Unassigned	Unassigned	4	14	102	ADP aminohydrolase	(1) H2O[0] + (1) ADP[0] + (1) H+[0] => (1) NH3[0] + (1) IDP[0]	3.5.4.17|3.5.4.7	null	Unassigned	Unassigned	Unassigned	4	13	97
1044	rxn00095	Purine metabolism	87	Clustering-based subsystems	Unassigned	EC49-61	Bis(5'-nucleosyl)-tetraphosphatase, symmetrical (EC 3.6.1.41)	6	79	125	Unassigned	Unassigned	119	131	Metabolism	Nucleotide metabolism	Purine metabolism	2	11	82	P1,P4-bis(5'-adenosyl)-tetraphosphate nucleotidebisphosphohydrolase	(1) H2O[0] + (1) AppppA[0] => (2) ADP[0]	3.6.1.41	rxn35438	Metabolism	Nucleotide metabolism	Purine metabolism	2	11	78
1045	rxn00096	Unassigned	108	Unassigned	Unassigned	Unassigned		22	79	281	Unassigned	Unassigned	119	131	Metabolism	Nucleotide metabolism	Purine metabolism	2	11	82	ADP:ATP adenylyltransferase	(1) ATP[0] + (1) ADP[0] <= (1) Phosphate[0] + (1) H+[0] + (1) AppppA[0]	2.7.7.53	rxn35428	Metabolism	Nucleotide metabolism	Purine metabolism	2	11	78
1046	rxn00097	Purine metabolism	87	Experimental Subsystems	Unassigned	271-Bsub	Adenylate kinase (EC 2.7.4.3)	8	79	1	Unassigned	Unassigned	119	131	Metabolism	Nucleotide metabolism	Purine metabolism	2	11	82	ATP:AMP phosphotransferase	(1) ATP[0] + (1) AMP[0] + (1) H+[0] <=> (2) ADP[0]	2.7.4.3	rxn27684;rxn27685	Metabolism	Nucleotide metabolism	Purine metabolism	2	11	78
1047	rxn00100	Pantothenate and CoA biosynthesis	75	Clustering-based subsystems	Unassigned	CBSS-562.2.peg.633	Dephospho-CoA kinase (EC 2.7.1.24)	6	79	70	Unassigned	Unassigned	119	131	Metabolism	Metabolism of cofactors and vitamins	Pantothenate and CoA biosynthesis	2	8	67	ATP:dephospho-CoA 3'-phosphotransferase	(1) ATP[0] + (1) Dephospho-CoA[0] => (1) ADP[0] + (1) CoA[0] + (1) H+[0]	2.7.1.24	rxn30214;rxn33067	Metabolism	Metabolism of cofactors and vitamins	Pantothenate and CoA biosynthesis	2	8	63
1048	rxn00101	Urea cycle and metabolism of amino groups	109	Amino Acids and Derivatives	Arginine; urea cycle, polyamines	Urea_decomposition	Urease accessory protein UreD	1	4	282	Unassigned	Unassigned	119	131	Metabolism	Nucleotide metabolism	Purine metabolism	2	11	82	Urea amidohydrolase	(1) H2O[0] + (2) H+[0] + (1) Urea[0] => (1) CO2[0] + (2) NH3[0]	3.5.1.5	rxn30324	Metabolism	Unassigned	Unassigned	2	13	97
1049	rxn00102	Nitrogen metabolism	67	Unassigned	Unassigned	COG0523	Carbonic anhydrase (EC 4.2.1.1)	22	79	79	Unassigned	Unassigned	119	131	Unassigned	Unassigned	Unassigned	4	14	102	carbonate hydro-lyase (carbon-dioxide-forming)	(1) H+[0] + (1) H2CO3[0] <=> (1) H2O[0] + (1) CO2[0]	4.2.1.1	rxn26146;rxn27740;rxn27741;rxn30392;rxn37640	Metabolism	Energy metabolism	Nitrogen metabolism	2	5	61
1050	rxn00105	Nicotinate and nicotinamide metabolism	66	Cofactors, Vitamins, Prosthetic Groups, Pigments	NAD and NADP	NAD_and_NADP_cofactor_biosynthesis_global	Nicotinamide-nucleotide adenylyltransferase (EC 2.7.7.1)	7	46	201	Unassigned	Unassigned	119	131	Metabolism	Metabolism of cofactors and vitamins	Nicotinate and nicotinamide metabolism	2	8	64	ATP:nicotinamide-nucleotide adenylyltransferase	(1) ATP[0] + (1) Nicotinamide ribonucleotide[0] <=> (1) NAD[0] + (1) PPi[0]	2.7.7.1|2.7.7.18	rxn30218;rxn31803;rxn31815;rxn31816;rxn35311	Metabolism	Metabolism of cofactors and vitamins	Nicotinate and nicotinamide metabolism	2	8	60
1051	rxn00109	Unassigned	108	Unassigned	Unassigned	Unassigned		22	79	281	Unassigned	Unassigned	119	131	Metabolism	Energy metabolism	Nitrogen metabolism	2	5	65	ammonia:NAD+ oxidoreductase	(1) H2O[0] + (1) NAD[0] + (1) NH3[0] <= (1) NADH[0] + (2) H+[0] + (1) Hydroxylamine[0]	1.7.1.10|1.7.99.1	rxn27936	Metabolism	Energy metabolism	Nitrogen metabolism	2	5	61
1052	rxn00114	Purine metabolism	87	Amino Acids and Derivatives	Arginine; urea cycle, polyamines	Arginine_Deiminase_Pathway	Carbamate kinase (EC 2.7.2.2)	1	4	20	Glutamine, Glutamate, Aspartate and Asparagine Biosynthesis	Glutamate to Glutamine	39	58	Metabolism	Nucleotide metabolism	Purine metabolism	2	11	82	ATP:carbamate phosphotransferase	(1) ATP[0] + (1) CO2[0] + (1) NH3[0] <= (1) ADP[0] + (2) H+[0] + (1) Carbamoylphosphate[0]	2.7.2.2	rxn29996;rxn37674	Metabolism	Unassigned	Unassigned	2	13	97
1053	rxn00117	Pyrimidine metabolism	89	Experimental Subsystems	Pyrimidines	pyrimidine_conversions_v2	Nucleoside diphosphate kinase (EC 2.7.4.6)	8	64	295	Unassigned	Unassigned	119	131	Metabolism	Nucleotide metabolism	Pyrimidine metabolism	2	11	83	ATP:UDP phosphotransferase	(1) ATP[0] + (1) UDP[0] <=> (1) ADP[0] + (1) UTP[0]	2.7.4.6	rxn20461;rxn28042;rxn28044;rxn33550	Metabolism	Nucleotide metabolism	Pyrimidine metabolism	2	11	79
1054	rxn00118	Pyrimidine metabolism	89	Unassigned	Unassigned	Unassigned		22	79	281	Unassigned	Unassigned	119	131	Unassigned	Unassigned	Unassigned	4	14	102	Uridine triphosphate:AMP phosphotransferase	(1) AMP[0] + (1) UTP[0] + (1) H+[0] <=> (1) ADP[0] + (1) UDP[0]	2.7.4.10	null	Unassigned	Unassigned	Unassigned	4	13	97
1055	rxn00119	Pyrimidine metabolism	89	Clustering-based subsystems	Unassigned	CBSS-176299.4.peg.1996	Uridylate kinase (EC 2.7.4.-)	6	79	40	Unassigned	Unassigned	119	131	Metabolism	Nucleotide metabolism	Pyrimidine metabolism	2	11	83	ATP:UMP phosphotransferase	(1) ATP[0] + (1) H+[0] + (1) UMP[0] <=> (1) ADP[0] + (1) UDP[0]	2.7.4.14|2.7.4.22|2.7.4.4	rxn30446;rxn32095	Metabolism	Nucleotide metabolism	Pyrimidine metabolism	2	11	79
1056	rxn00122	Riboflavin metabolism	92	Clustering-based subsystems	Unassigned	CBSS-350688.3.peg.1509	FMN adenylyltransferase (EC 2.7.7.2)	6	79	65	Unassigned	Unassigned	119	131	Metabolism	Metabolism of cofactors and vitamins	Riboflavin metabolism	2	8	85	ATP:FMN adenylyltransferase	(1) ATP[0] + (1) FMN[0] <=> (1) PPi[0] + (1) FAD[0]	2.7.7.2	rxn30210;rxn33129	Metabolism	Metabolism of cofactors and vitamins	Riboflavin metabolism	2	8	81
1057	rxn00123	Unassigned	108	Unassigned	Unassigned	Unassigned		22	79	281	Unassigned	Unassigned	119	131	Metabolism	Metabolism of cofactors and vitamins	Vitamin B6 metabolism	2	8	105	pyridoxal-5'-phosphate phosphohydrolase	(1) H2O[0] + (1) Pyridoxal phosphate[0] <=> (1) Phosphate[0] + (1) Pyridoxal[0]	3.1.3.74	null	Metabolism	Metabolism of cofactors and vitamins	Vitamin B6 metabolism	2	8	100
1058	rxn00124	Unassigned	108	Cofactors, Vitamins, Prosthetic Groups, Pigments	Pyridoxine	Pyridoxin_(Vitamin_B6)_Biosynthesis	Pyridoxal kinase (EC 2.7.1.35)	7	63	240	Unassigned	Unassigned	119	131	Metabolism	Metabolism of cofactors and vitamins	Vitamin B6 metabolism	2	8	105	ATP:pyridoxal 5'-phosphotransferase	(1) ATP[0] + (1) Pyridoxal[0] => (1) ADP[0] + (1) Pyridoxal phosphate[0] + (1) H+[0]	2.7.1.35	rxn38691	Metabolism	Metabolism of cofactors and vitamins	Vitamin B6 metabolism	2	8	100
1059	rxn00125	Unassigned	108	Unassigned	Unassigned	Unassigned		22	79	281	Unassigned	Unassigned	119	131	Unassigned	Unassigned	Unassigned	4	14	102	S-Adenosyl-L-methionine hydrolase	(1) H2O[0] + (1) S-Adenosyl-L-methionine[0] => (1) H+[0] + (1) 5-Methylthioadenosine[0] + (1) L-Homoserine[0]	3.3.1.2	null	Unassigned	Unassigned	Unassigned	4	13	97
1060	rxn00126	Methionine metabolism	62	Amino Acids and Derivatives	Lysine, threonine, methionine, and cysteine	Methionine_Biosynthesis	Archaeal S-adenosylmethionine synthetase (EC 2.5.1.6)	1	40	195	Unassigned	Unassigned	119	131	Metabolism	Amino acid metabolism	Cysteine and methionine metabolism	2	1	27	ATP:L-methionine S-adenosyltransferase	(1) H2O[0] + (1) ATP[0] + (1) L-Methionine[0] <= (1) Phosphate[0] + (1) PPi[0] + (1) S-Adenosyl-L-methionine[0] + (1) H+[0]	2.5.1.6	rxn28979	Metabolism	Amino acid metabolism	Cysteine and methionine metabolism	2	1	23
1061	rxn00127	Unassigned	108	Amino Acids and Derivatives	Arginine; urea cycle, polyamines	Polyamine_Metabolism	S-adenosylmethionine decarboxylase proenzyme (EC 4.1.1.50), eukaryotic	1	4	223	Purine conversions	AMP to Hypoxanthine	92	7	Metabolism	Amino acid metabolism	Cysteine and methionine metabolism	2	1	27	S-adenosyl-L-methionine carboxy-lyase [(5-deoxy-5-adenosyl)(3-aminopropyl)methylsulfonium-forming]	(1) S-Adenosyl-L-methionine[0] + (1) H+[0] => (1) CO2[0] + (1) S-Adenosylmethioninamine[0]	4.1.1.50	rxn32132	Metabolism	Amino acid metabolism	Unassigned	2	1	97
1062	rxn00128	Unassigned	108	Unassigned	Unassigned	Unassigned		22	79	281	Unassigned	Unassigned	119	131	Metabolism	Amino acid metabolism	Cysteine and methionine metabolism	2	1	27	S-adenosyl-L-methionine methylthioadenosine-lyase (1-aminocyclopropane-1-carboxylate-forming)	(1) S-Adenosyl-L-methionine[0] <=> (1) H+[0] + (1) 5-Methylthioadenosine[0] + (1) 1-Aminocyclopropane-1-carboxylate[0]	4.4.1.14	rxn27619;rxn33519;rxn37998;rxn37999	Metabolism	Amino acid metabolism	Cysteine and methionine metabolism	2	1	23
1063	rxn00131	Purine metabolism	87	Nucleosides and Nucleotides	Purines	Purine_conversions	AMP nucleosidase (EC 3.2.2.4)	14	62	235	Urea decomposition	Urea to Ammonia	120	132	Metabolism	Nucleotide metabolism	Purine metabolism	2	11	82	AMP phosphoribohydrolase	(1) H2O[0] + (1) AMP[0] <=> (1) ribose-5-phosphate[0] + (1) Adenine[0]	3.2.2.4	null	Metabolism	Nucleotide metabolism	Purine metabolism	2	11	78
1064	rxn00132	Purine metabolism	87	Clustering-based subsystems	Unassigned	CBSS-393123.3.peg.2365	5'-nucleotidase (EC 3.1.3.5)	6	79	67	Cyanate hydrolysis	Cyanate to Ammonia	22	35	Metabolism	Nucleotide metabolism	Purine metabolism	2	11	82	Adenosine 5'-monophosphate phosphohydrolase	(1) H2O[0] + (1) AMP[0] <=> (1) Phosphate[0] + (1) Adenosine[0]	3.1.3.5	rxn18970;rxn30611;rxn31965;rxn31971;rxn31973	Metabolism	Nucleotide metabolism	Purine metabolism	2	11	78
1065	rxn00134	Purine metabolism	87	Nucleosides and Nucleotides	Purines	Purine_conversions	Adenosine kinase (EC 2.7.1.20)	14	62	235	Unassigned	Unassigned	119	131	Metabolism	Nucleotide metabolism	Purine metabolism	2	11	82	ATP:adenosine 5'-phosphotransferase	(1) ATP[0] + (1) Adenosine[0] => (1) ADP[0] + (1) AMP[0] + (1) H+[0]	2.7.1.20|2.7.1.74	rxn27678;rxn38020	Metabolism	Nucleotide metabolism	Purine metabolism	2	11	78
1066	rxn00137	Cysteine metabolism	33	Experimental Subsystems	Unassigned	Sulfate_Assimilation_Shewanella	3'(2'),5'-bisphosphate nucleotidase (EC 3.1.3.7)	8	79	261	NAD and NADP cofactor biosynthesis global	Tryptophan and PRPP to NAD	73	128	Unassigned	Unassigned	Unassigned	4	14	102	Adenosine 3',5'-bisphosphate 3'-phosphohydrolase	(1) H2O[0] + (1) Adenosine 3-5-bisphosphate[0] <=> (1) Phosphate[0] + (1) AMP[0]	3.1.3.7	rxn11357;rxn32810	Unassigned	Unassigned	Unassigned	4	13	97
1067	rxn00138	Nicotinate and nicotinamide metabolism	66	Cofactors, Vitamins, Prosthetic Groups, Pigments	NAD and NADP	NAD_and_NADP_cofactor_biosynthesis_global	NAD synthetase (EC 6.3.1.5)	7	46	201	Unassigned	Unassigned	119	131	Metabolism	Metabolism of cofactors and vitamins	Nicotinate and nicotinamide metabolism	2	8	64	deamido-NAD+:ammonia ligase (AMP-forming)	(1) ATP[0] + (1) NH3[0] + (1) Deamido-NAD[0] => (1) NAD[0] + (1) PPi[0] + (1) AMP[0] + (2) H+[0]	6.3.1.5|6.3.5.1	rxn30039;rxn30193;rxn30412;rxn32216	Metabolism	Metabolism of cofactors and vitamins	Nicotinate and nicotinamide metabolism	2	8	60
1068	rxn00139	Purine metabolism	87	Experimental Subsystems	Resistance to antibiotics and toxic compounds	Acriflavin_resistance_cluster	Adenine phosphoribosyltransferase (EC 2.4.2.7)	8	68	9	Unassigned	Unassigned	119	131	Metabolism	Nucleotide metabolism	Purine metabolism	2	11	82	AMP:diphosphate phospho-D-ribosyltransferase	(1) PPi[0] + (1) AMP[0] + (1) H+[0] <= (1) PRPP[0] + (1) Adenine[0]	2.4.2.7|2.4.2.8	rxn38024	Metabolism	Nucleotide metabolism	Purine metabolism	2	11	78
1069	rxn00140	Unassigned	108	Unassigned	Unassigned	Unassigned		22	79	281	Unassigned	Unassigned	119	131	Metabolism	Nucleotide metabolism	Purine metabolism	2	11	82	adenosine 3',5'-phosphate 5'-nucleotidohydrolase	(1) H2O[0] + (1) cAMP[0] => (1) AMP[0] + (1) H+[0]	3.1.4.17|3.1.4.53	rxn35432	Metabolism	Nucleotide metabolism	Purine metabolism	2	11	78
1070	rxn00141	Methionine metabolism	62	Amino Acids and Derivatives	Lysine, threonine, methionine, and cysteine	Methionine_Biosynthesis	Adenosylhomocysteinase (EC 3.3.1.1)	1	40	195	Unassigned	Unassigned	119	131	Metabolism	Amino acid metabolism	Cysteine and methionine metabolism	2	1	27	S-Adenosyl-L-homocysteine hydrolase	(1) H2O[0] + (1) S-Adenosyl-homocysteine[0] <=> (1) Homocysteine[0] + (1) Adenosine[0]	3.3.1.1	rxn27683;rxn30600;rxn33400	Metabolism	Amino acid metabolism	Cysteine and methionine metabolism	2	1	23
1071	rxn00143	Methionine metabolism	62	Amino Acids and Derivatives	Arginine; urea cycle, polyamines	Polyamine_Metabolism	5'-methylthioadenosine nucleosidase (EC 3.2.2.16)	1	4	223	Unassigned	Unassigned	119	131	Metabolism	Amino acid metabolism	Cysteine and methionine metabolism	2	1	27	S-Adenosyl-L-homocysteine homocysteinylribohydrolase	(1) H2O[0] + (1) S-Adenosyl-homocysteine[0] <=> (1) Adenine[0] + (1) S-Ribosylhomocysteine[0]	3.2.2.9	null	Metabolism	Amino acid metabolism	Cysteine and methionine metabolism	2	1	23
1072	rxn00145	Pyruvate metabolism	90	Carbohydrates	Fermentation	Fermentations:_Lactate	L-lactate dehydrogenase (EC 1.1.1.27)	3	28	134	Unassigned	Unassigned	119	131	Metabolism	Carbohydrate metabolism	Pyruvate metabolism	2	4	84	(S)-Lactate:ferricytochrome-c 2-oxidoreductase	(2) Cytochrome c3+[0] + (1) L-Lactate[0] <=> (1) Pyruvate[0] + (2) H+[0] + (2) Cytochrome c2+[0]	1.1.2.3	rxn30103;rxn34237;rxn35452	Metabolism	Carbohydrate metabolism	Pyruvate metabolism	2	4	80
1073	rxn00146	Pyruvate metabolism	90	Carbohydrates	Fermentation	Fermentations:_Lactate	D-lactate dehydrogenase (EC 1.1.1.28)	3	28	134	Unassigned	Unassigned	119	131	Metabolism	Carbohydrate metabolism	Pyruvate metabolism	2	4	84	(R)-Lactate:ferricytochrome-c 2-oxidoreductase	(2) Cytochrome c3+[0] + (1) D-Lactate[0] <=> (1) Pyruvate[0] + (2) H+[0] + (2) Cytochrome c2+[0]	1.1.2.4	rxn30364	Metabolism	Carbohydrate metabolism	Pyruvate metabolism	2	4	80
1074	rxn00147	Pyruvate metabolism	90	Carbohydrates	Central carbohydrate metabolism	Glycolysis_and_Gluconeogenesis	Phosphoenolpyruvate synthase (EC 2.7.9.2)	3	16	156	Unassigned	Unassigned	119	131	Metabolism	Carbohydrate metabolism	Pyruvate metabolism	2	4	84	ATP:pyruvate,water phosphotransferase	(1) H2O[0] + (1) ATP[0] + (1) Pyruvate[0] => (1) Phosphate[0] + (1) AMP[0] + (1) Phosphoenolpyruvate[0] + (3) H+[0]	2.7.9.2	rxn33266	Metabolism	Unassigned	Unassigned	2	13	97
1075	rxn00148	Glycolysis/Gluconeogenesis	48	Carbohydrates	Central carbohydrate metabolism	Entner-Doudoroff_Pathway	Pyruvate kinase (EC 2.7.1.40)	3	16	127	Unassigned	Unassigned	119	131	Metabolism	Carbohydrate metabolism	Glycolysis / Gluconeogenesis	2	4	48	ATP:pyruvate 2-O-phosphotransferase	(1) ATP[0] + (1) Pyruvate[0] <=> (1) ADP[0] + (1) Phosphoenolpyruvate[0] + (1) H+[0]	2.7.1.40	rxn20509;rxn35242	Metabolism	Unassigned	Unassigned	2	13	97
1076	rxn00149	Unassigned	108	Unassigned	Unassigned	Unassigned		22	79	281	Unassigned	Unassigned	119	131	Metabolism	Carbohydrate metabolism	Pyruvate metabolism	2	4	84	pyruvaldehyde:NAD+ oxidoreductase	(1) H2O[0] + (1) NAD[0] + (1) 2-Oxopropanal[0] <=> (1) NADH[0] + (1) Pyruvate[0] + (2) H+[0]	1.2.1.22|1.2.1.23|1.2.1.3	rxn38862	Metabolism	Carbohydrate metabolism	Pyruvate metabolism	2	4	80
1077	rxn00150	Unassigned	108	Unassigned	Unassigned	Unassigned		22	79	281	Arginine and Ornithine Degradation	Putrescine to Aminobutanal	7	106	Metabolism	Carbohydrate metabolism	Pyruvate metabolism	2	4	84	2-Oxopropanal:NADP+ oxidoreductase	(1) H2O[0] + (1) NADP[0] + (1) 2-Oxopropanal[0] <=> (1) NADPH[0] + (1) Pyruvate[0] + (2) H+[0]	1.2.1.49	null	Metabolism	Carbohydrate metabolism	Pyruvate metabolism	2	4	80
1078	rxn00151	Pyruvate metabolism	90	Carbohydrates	Central carbohydrate metabolism	Glycolysis_and_Gluconeogenesis	Pyruvate,phosphate dikinase (EC 2.7.9.1)	3	16	156	Unassigned	Unassigned	119	131	Metabolism	Carbohydrate metabolism	Pyruvate metabolism	2	4	84	ATP:pyruvate,phosphate phosphotransferase	(1) ATP[0] + (1) Phosphate[0] + (1) Pyruvate[0] => (1) PPi[0] + (1) AMP[0] + (1) Phosphoenolpyruvate[0] + (2) H+[0]	2.7.9.1	rxn20655	Metabolism	Unassigned	Unassigned	2	13	97
1079	rxn00152	Pyruvate metabolism	90	Carbohydrates	Central carbohydrate metabolism	Pyruvate_metabolism_II:_acetyl-CoA,_acetogenesis_from_pyruvate	Pyruvate oxidase (EC 1.2.3.3)	3	16	243	Unassigned	Unassigned	119	131	Metabolism	Carbohydrate metabolism	Pyruvate metabolism	2	4	84	Pyruvate:oxygen 2-oxidoreductase (phosphorylating)	(1) O2[0] + (1) Phosphate[0] + (1) Pyruvate[0] + (1) H+[0] => (1) CO2[0] + (1) H2O2[0] + (1) Acetylphosphate[0]	1.2.3.3	null	Metabolism	Carbohydrate metabolism	Pyruvate metabolism	2	4	80
1080	rxn00155	Unassigned	108	Unassigned	Unassigned	Unassigned		22	79	281	pyrimidine conversions	CMP to Uracil	123	25	Unassigned	Unassigned	Unassigned	4	14	102	pyruvate:NADP+ 2-oxidoreductase (CoA-acetylating)	(1) NADP[0] + (1) CoA[0] + (1) Pyruvate[0] => (1) NADPH[0] + (1) CO2[0] + (1) Acetyl-CoA[0]	1.2.1.51	rxn33851;rxn33852	Unassigned	Unassigned	Unassigned	4	13	97
1081	rxn00157	Unassigned	108	Amino Acids and Derivatives	Lysine, threonine, methionine, and cysteine	Threonine_anaerobic_catabolism_gene_cluster	Pyruvate formate-lyase (EC 2.3.1.54)	1	40	268	pyrimidine conversions	CMP to Uracil	123	25	Metabolism	Carbohydrate metabolism	Pyruvate metabolism	2	4	84	Acetyl-CoA:formate C-acetyltransferase	(1) Acetyl-CoA[0] + (1) Formate[0] <=> (1) CoA[0] + (1) Pyruvate[0]	2.3.1.54	rxn28121;rxn34258	Metabolism	Carbohydrate metabolism	Unassigned	2	4	97
1082	rxn00159	Pyruvate metabolism	90	Carbohydrates	Central carbohydrate metabolism	Pyruvate_metabolism_I:_anaplerotic_reactions,_PEP	Malolactic enzyme (EC 1.-.-.-)	3	16	242	pyrimidine conversions	CMP to Uracil	123	25	Metabolism	Carbohydrate metabolism	Pyruvate metabolism	2	4	84	(S)-malate:NAD+ oxidoreductase (decarboxylating)	(1) NAD[0] + (1) L-Malate[0] => (1) NADH[0] + (1) CO2[0] + (1) Pyruvate[0]	1.1.1.38|1.1.1.39	rxn27459;rxn31389;rxn37872	Metabolism	Unassigned	Unassigned	2	13	97
1083	rxn00160	Unassigned	108	Carbohydrates	Central carbohydrate metabolism	Pyruvate_metabolism_I:_anaplerotic_reactions,_PEP	D-malic enzyme (EC 1.1.1.83)	3	16	242	Unassigned	Unassigned	119	131	Metabolism	Carbohydrate metabolism	Butanoate metabolism	2	4	14	(R)-Malate:NAD+ oxidoreductase (decarboxylating)	(1) NAD[0] + (1) D-Malate[0] => (1) NADH[0] + (1) CO2[0] + (1) Pyruvate[0]	1.1.1.83	null	Metabolism	Carbohydrate metabolism	Butanoate metabolism	2	4	12
1084	rxn00161	Pyruvate metabolism	90	Carbohydrates	Central carbohydrate metabolism	Pyruvate_metabolism_I:_anaplerotic_reactions,_PEP	NADP-dependent malic enzyme (EC 1.1.1.40)	3	16	242	Riboflavin, FMN and FAD metabolism	GTP and Ribulose5P to Riboflavin	102	48	Metabolism	Carbohydrate metabolism	Pyruvate metabolism	2	4	84	(S)-Malate:NADP+ oxidoreductase(oxaloacetate-decarboxylating)	(1) NADP[0] + (1) L-Malate[0] => (1) NADPH[0] + (1) CO2[0] + (1) Pyruvate[0]	1.1.1.40	rxn27982;rxn27983	Metabolism	Unassigned	Unassigned	2	13	97
1085	rxn00162	Pyruvate metabolism	90	Amino Acids and Derivatives	Proline and 4-hydroxyproline	Proline,_4-hydroxyproline_uptake_and_utilization	Oxaloacetate decarboxylase alpha chain (EC 4.1.1.3)	1	59	228	Unassigned	Unassigned	119	131	Metabolism	Carbohydrate metabolism	Pyruvate metabolism	2	4	84	oxaloacetate carboxy-lyase (pyruvate-forming)	(1) Oxaloacetate[0] + (1) H+[0] => (1) CO2[0] + (1) Pyruvate[0]	1.1.1.38|1.1.1.40|4.1.1.112|4.1.1.3	null	Metabolism	Carbohydrate metabolism	Pyruvate metabolism	2	4	80
1086	rxn00165	Glycine, serine and threonine metabolism	47	Amino Acids and Derivatives	Alanine, serine, and glycine	Glycine_and_Serine_Utilization	L-serine dehydratase (EC 4.3.1.17)	1	2	152	Unassigned	Unassigned	119	131	Metabolism	Amino acid metabolism	Glycine, serine and threonine metabolism	2	1	47	L-serine ammonia-lyase	(1) L-Serine[0] => (1) NH3[0] + (1) Pyruvate[0]	4.2.1.13|4.3.1.17|4.3.1.19	rxn30061;rxn32961;rxn35215	Metabolism	Amino acid metabolism	Glycine, serine and threonine metabolism	2	1	42
1087	rxn00166	Unassigned	108	Amino Acids and Derivatives	Alanine, serine, and glycine	Glycine_and_Serine_Utilization	D-serine dehydratase (EC 4.3.1.18)	1	2	152	Unassigned	Unassigned	119	131	Metabolism	Amino acid metabolism	Glycine, serine and threonine metabolism	2	1	47	D-serine ammonia-lyase	(1) D-Serine[0] => (1) NH3[0] + (1) Pyruvate[0]	4.3.1.18	rxn30060;rxn32727	Metabolism	Amino acid metabolism	Glycine, serine and threonine metabolism	2	1	42
1088	rxn00171	Unassigned	108	Amino Acids and Derivatives	Aromatic amino acids and derivatives	Tryptophan_catabolism	Acetaldehyde dehydrogenase (EC 1.2.1.10)	1	5	276	Unassigned	Unassigned	119	131	Metabolism	Amino acid metabolism	Phenylalanine metabolism	2	1	72	acetaldehyde:NAD+ oxidoreductase (CoA-acetylating)	(1) NAD[0] + (1) CoA[0] + (1) Acetaldehyde[0] <=> (1) NADH[0] + (1) Acetyl-CoA[0] + (1) H+[0]	1.2.1.10	rxn27656;rxn32710;rxn32711	Metabolism	Unassigned	Unassigned	2	13	97
1089	rxn00172	Pyruvate metabolism	90	Carbohydrates	Central carbohydrate metabolism	Pyruvate_metabolism_II:_acetyl-CoA,_acetogenesis_from_pyruvate	Acetyl-CoA synthetase (ADP-forming) alpha chain (EC 6.2.1.13)	3	16	243	Unassigned	Unassigned	119	131	Metabolism	Carbohydrate metabolism	Glycolysis / Gluconeogenesis	2	4	48	Acetate:CoA ligase (ADP-forming)	(1) ATP[0] + (1) CoA[0] + (1) Acetate[0] <=> (1) ADP[0] + (1) Phosphate[0] + (1) Acetyl-CoA[0]	6.2.1.13	rxn27657;rxn27658;rxn31758	Metabolism	Carbohydrate metabolism	Unassigned	2	4	97
1090	rxn00173	Taurine and hypotaurine metabolism	98	Amino Acids and Derivatives	Lysine, threonine, methionine, and cysteine	Threonine_anaerobic_catabolism_gene_cluster	Phosphate acetyltransferase (EC 2.3.1.8)	1	40	268	Gamma-aminobutyrate (GABA) shunt	Aminobutanal to Succinate semialdehyde	38	15	Metabolism	Metabolism of other amino acids	Taurine and hypotaurine metabolism	2	9	94	acetyl-CoA:phosphate acetyltransferase	(1) Phosphate[0] + (1) Acetyl-CoA[0] <=> (1) CoA[0] + (1) Acetylphosphate[0]	2.3.1.8	rxn20541;rxn28067;rxn28068;rxn34298	Metabolism	Unassigned	Unassigned	2	13	97
1091	rxn00174	beta-Alanine metabolism	114	Unassigned	Unassigned	Unassigned		22	79	281	Pyridoxin (Vitamin B6) Biosynthesis	Ribulose5P and Glyceraldehyde3P to Pyridoxal5P	93	116	Metabolism	Metabolism of other amino acids	beta-Alanine metabolism	2	9	107	malonyl-CoA carboxy-lyase (acetyl-CoA-forming)	(1) H+[0] + (1) Malonyl-CoA[0] => (1) CO2[0] + (1) Acetyl-CoA[0]	4.1.1.9	rxn27986;rxn32740	Metabolism	Unassigned	Unassigned	2	13	97
1092	rxn00175	Glycolysis/Gluconeogenesis	48	Amino Acids and Derivatives	Branched-chain amino acids	Ketoisovalerate_oxidoreductase	Acetyl-coenzyme A synthetase (EC 6.2.1.1)	1	8	171	Unassigned	Unassigned	119	131	Metabolism	Carbohydrate metabolism	Glycolysis / Gluconeogenesis	2	4	48	Acetate:CoA ligase (AMP-forming)	(1) ATP[0] + (1) CoA[0] + (1) Acetate[0] => (1) PPi[0] + (1) AMP[0] + (1) Acetyl-CoA[0] + (1) H+[0]	6.2.1.1	rxn27659;rxn27660;rxn30338	Metabolism	Unassigned	Unassigned	2	13	97
1093	rxn00178	Fatty acid metabolism	39	Amino Acids and Derivatives	Branched-chain amino acids	Branched_chain_amino_acid_degradation_regulons	3-ketoacyl-CoA thiolase [isoleucine degradation] (EC 2.3.1.16)	1	8	33	Polyamine Metabolism	Spermidine to Spermine	82	120	Metabolism	Lipid metabolism	Fatty acid degradation	2	7	35	Acetyl-CoA:acetyl-CoA C-acetyltransferase	(2) Acetyl-CoA[0] <=> (1) CoA[0] + (1) Acetoacetyl-CoA[0]	2.3.1.9	rxn19031;rxn31209;rxn31210	Metabolism	Unassigned	Unassigned	2	13	97
1094	rxn00179	Urea cycle and metabolism of amino groups	109	Amino Acids and Derivatives	Proline and 4-hydroxyproline	Proline,_4-hydroxyproline_uptake_and_utilization	Glutamate 5-kinase (EC 2.7.2.11)	1	59	228	Unassigned	Unassigned	119	131	Metabolism	Amino acid metabolism	Arginine and proline metabolism	2	1	5	ATP:L-glutamate 5-phosphotransferase	(1) ATP[0] + (1) L-Glutamate[0] <=> (1) ADP[0] + (1) L-Glutamyl 5-phosphate[0]	2.7.2.11	rxn31391;rxn38122;rxn38123	Metabolism	Amino acid metabolism	Arginine and proline metabolism	2	1	4
1095	rxn00181	Unassigned	108	Unassigned	Unassigned	Unassigned		22	79	281	Unassigned	Unassigned	119	131	Unassigned	Unassigned	Unassigned	4	14	102	ATP:L-glutamate 1-phosphotransferase	(1) ATP[0] + (1) L-Glutamate[0] <=> (1) ADP[0] + (1) L-Glutamyl 1-phosphate[0]	2.7.2.13	null	Unassigned	Unassigned	Unassigned	4	13	97
1096	rxn00182	Glutamate metabolism	43	Amino Acids and Derivatives	Glutamine, glutamate, aspartate, asparagine; ammonia assimilation	Glutamate_dehydrogenases	NAD-specific glutamate dehydrogenase (EC 1.4.1.2)	1	31	142	Purine conversions	AMP to Hypoxanthine	92	7	Metabolism	Amino acid metabolism	Alanine, aspartate and glutamate metabolism	2	1	2	L-glutamate:NAD+ oxidoreductase (deaminating)	(1) H2O[0] + (1) NAD[0] + (1) L-Glutamate[0] <=> (1) NADH[0] + (1) NH3[0] + (1) 2-Oxoglutarate[0] + (1) H+[0]	1.4.1.2|1.4.1.3|1.4.1.4	rxn19827;rxn30075;rxn34790;rxn34793	Metabolism	Unassigned	Unassigned	2	13	97
1097	rxn00183	Arginine and proline metabolism	9	Amino Acids and Derivatives	Arginine; urea cycle, polyamines	Arginine_and_Ornithine_Degradation	Delta-1-pyrroline-5-carboxylate dehydrogenase (EC 1.5.1.12)	1	4	21	Purine conversions	AMP to Hypoxanthine	92	7	Metabolism	Amino acid metabolism	Arginine and proline metabolism	2	1	5	L-Glutamate 5-semialdehyde:NAD+ oxidoreductase	(1) H2O[0] + (1) NAD[0] + (1) L-Glutamate5-semialdehyde[0] <=> (1) NADH[0] + (1) L-Glutamate[0] + (2) H+[0]	1.2.1.88|1.5.1.12	rxn33819;rxn33820	Metabolism	Amino acid metabolism	Arginine and proline metabolism	2	1	4
1098	rxn00184	Glutamate metabolism	43	Amino Acids and Derivatives	Arginine; urea cycle, polyamines	Arginine_and_Ornithine_Degradation	NADP-specific glutamate dehydrogenase (EC 1.4.1.4)	1	4	21	Unassigned	Unassigned	119	131	Metabolism	Amino acid metabolism	Alanine, aspartate and glutamate metabolism	2	1	2	L-Glutamate:NADP+ oxidoreductase (deaminating)	(1) H2O[0] + (1) NADP[0] + (1) L-Glutamate[0] <=> (1) NADPH[0] + (1) NH3[0] + (1) 2-Oxoglutarate[0] + (1) H+[0]	1.4.1.3|1.4.1.4	rxn27887;rxn30023;rxn33943;rxn34794	Metabolism	Unassigned	Unassigned	2	13	97
1099	rxn00186	Unassigned	108	Stress Response	Oxidative stress	Glutathione:_Biosynthesis_and_gamma-glutamyl_cycle	5-oxoprolinase (EC 3.5.2.9)	20	52	144	Unassigned	Unassigned	119	131	Metabolism	Metabolism of other amino acids	Glutathione metabolism	2	9	44	5-oxo-L-proline amidohydrolase (ATP-hydrolysing)	(2) H2O[0] + (1) ATP[0] + (1) 5-Oxoproline[0] => (1) ADP[0] + (1) Phosphate[0] + (1) L-Glutamate[0] + (1) H+[0]	3.5.2.9	rxn30590	Metabolism	Metabolism of other amino acids	Glutathione metabolism	2	9	39
1100	rxn00187	Glutamate metabolism	43	Amino Acids and Derivatives	Glutamine, glutamate, aspartate, asparagine; ammonia assimilation	Glutamine,_Glutamate,_Aspartate_and_Asparagine_Biosynthesis	Glutamine synthetase (EC 6.3.1.2)	1	31	143	Unassigned	Unassigned	119	131	Metabolism	Amino acid metabolism	Alanine, aspartate and glutamate metabolism	2	1	2	L-Glutamate:ammonia ligase (ADP-forming)	(1) ATP[0] + (1) NH3[0] + (1) L-Glutamate[0] => (1) ADP[0] + (1) Phosphate[0] + (1) L-Glutamine[0] + (1) H+[0]	6.3.1.2	rxn19835;rxn19836;rxn30022;rxn34791;rxn34792	Metabolism	Unassigned	Unassigned	2	13	97
1101	rxn00188	Unassigned	108	Unassigned	Unassigned	Unassigned		22	79	281	Inorganic Sulfur Assimilation	Sulfate to Sulfide	49	122	Metabolism	Amino acid metabolism	Histidine metabolism	2	1	50	N-carbamyl-L-glutamate amidohydrolase	(1) CO2[0] + (1) NH3[0] + (1) L-Glutamate[0] <= (1) H2O[0] + (2) H+[0] + (1) N-Carbamyl-L-glutamate[0]	3.5.1.87	null	Metabolism	Amino acid metabolism	Histidine metabolism	2	1	46
1102	rxn00189	Glutamate metabolism	43	Amino Acids and Derivatives	Glutamine, glutamate, aspartate, asparagine; ammonia assimilation	Glutamine,_Glutamate,_Aspartate_and_Asparagine_Biosynthesis	Glutaminase (EC 3.5.1.2)	1	31	143	NAD and NADP cofactor biosynthesis global	Tryptophan and PRPP to NAD	73	128	Metabolism	Amino acid metabolism	Alanine, aspartate and glutamate metabolism	2	1	2	L-Glutamine amidohydrolase	(1) H2O[0] + (1) L-Glutamine[0] => (1) NH3[0] + (1) L-Glutamate[0]	3.5.1.2|3.5.1.38|6.3.5.4|6.3.5.5	rxn19831;rxn29962;rxn30024;rxn30680;rxn34787	Metabolism	Unassigned	Unassigned	2	13	97
1103	rxn00190	Glutamate metabolism	43	Cofactors, Vitamins, Prosthetic Groups, Pigments	NAD and NADP	NAD_and_NADP_cofactor_biosynthesis_global	Glutamine amidotransferase chain of NAD synthetase	7	46	201	Purine conversions	AMP to Hypoxanthine	92	7	Metabolism	Metabolism of cofactors and vitamins	Nicotinate and nicotinamide metabolism	2	8	64	Deamido-NAD+:L-glutamine amido-ligase (AMP-forming)	(1) H2O[0] + (1) ATP[0] + (1) L-Glutamine[0] + (1) Deamido-NAD[0] => (1) NAD[0] + (1) PPi[0] + (1) AMP[0] + (1) L-Glutamate[0] + (2) H+[0]	6.3.5.1	rxn33083	Metabolism	Metabolism of cofactors and vitamins	Nicotinate and nicotinamide metabolism	2	8	60
1104	rxn00191	Glutamate metabolism	43	Amino Acids and Derivatives	Alanine, serine, and glycine	Alanine_biosynthesis	Glutamate-pyruvate aminotransferase (EC 2.6.1.2)	1	2	10	Unassigned	Unassigned	119	131	Metabolism	Amino acid metabolism	Alanine, aspartate and glutamate metabolism	2	1	2	L-Alanine:2-oxoglutarate aminotransferase	(1) 2-Oxoglutarate[0] + (1) L-Alanine[0] <=> (1) Pyruvate[0] + (1) L-Glutamate[0]	2.6.1.2	rxn27697;rxn27698;rxn31211;rxn38028;rxn38029	Metabolism	Unassigned	Unassigned	2	13	97
1105	rxn00192	Urea cycle and metabolism of amino groups	109	Amino Acids and Derivatives	Arginine; urea cycle, polyamines	Arginine_Biosynthesis	N-acetylglutamate synthase (EC 2.3.1.1)	1	4	18	Methionine Biosynthesis	Homoserine to Homocysteine using Sulfhydrylation	69	71	Metabolism	Amino acid metabolism	Arginine and proline metabolism	2	1	5	acetyl-CoA:L-glutamate N-acetyltransferase	(1) Acetyl-CoA[0] + (1) L-Glutamate[0] => (1) CoA[0] + (1) H+[0] + (1) N-Acetyl-L-glutamate[0]	2.3.1.1	rxn30107;rxn33610	Metabolism	Amino acid metabolism	Arginine and proline metabolism	2	1	4
1106	rxn00193	Glutamate metabolism	43	Amino Acids and Derivatives	Glutamine, glutamate, aspartate, asparagine; ammonia assimilation	Glutamine,_Glutamate,_Aspartate_and_Asparagine_Biosynthesis	Glutamate racemase (EC 5.1.1.3)	1	31	143	Unassigned	Unassigned	119	131	Metabolism	Metabolism of other amino acids	D-Glutamine and D-glutamate metabolism	2	9	29	glutamate racemase	(1) L-Glutamate[0] <=> (1) D-Glutamate[0]	5.1.1.3	null	Metabolism	Metabolism of other amino acids	D-Glutamine and D-glutamate metabolism	2	9	25
1107	rxn00194	Glutamate metabolism	43	Experimental Subsystems	Unassigned	Gamma-aminobutyrate_(GABA)_shunt	Glutamate decarboxylase (EC 4.1.1.15)	8	79	140	Methionine Biosynthesis	Homoserine to Homocysteine using Sulfhydrylation	69	71	Metabolism	Amino acid metabolism	Alanine, aspartate and glutamate metabolism	2	1	2	L-glutamate 1-carboxy-lyase (4-aminobutanoate-forming)	(1) L-Glutamate[0] + (1) H+[0] => (1) CO2[0] + (1) GABA[0]	4.1.1.15	rxn34786	Metabolism	Unassigned	Unassigned	2	13	97
1108	rxn00196	Ascorbate and aldarate metabolism	10	Amino Acids and Derivatives	Proline and 4-hydroxyproline	Proline,_4-hydroxyproline_uptake_and_utilization	Ketoglutarate semialdehyde dehydrogenase (EC 1.2.1.26)	1	59	228	Lactate utilization	Lactate to Pyruvate	59	76	Metabolism	Carbohydrate metabolism	Pentose and glucuronate interconversions	2	4	69	2,5-dioxopentanoate:NADP+ 5-oxidoreductase	(1) H2O[0] + (1) NADP[0] + (1) 2,5-Dioxopentanoate[0] <=> (1) NADPH[0] + (1) 2-Oxoglutarate[0] + (2) H+[0]	1.2.1.26|1.2.1.3	null	Metabolism	Carbohydrate metabolism	Unassigned	2	4	97
1109	rxn00197	Unassigned	108	Unassigned	Unassigned	Unassigned		22	79	281	Unassigned	Unassigned	119	131	Unassigned	Unassigned	Unassigned	4	14	102	2-oxoglutarate:NADP+ 2-oxidoreductase (CoA-succinylating)	(1) NADP[0] + (1) CoA[0] + (1) 2-Oxoglutarate[0] => (1) NADPH[0] + (1) CO2[0] + (1) Succinyl-CoA[0]	1.2.1.52	null	Unassigned	Unassigned	Unassigned	4	13	97
1110	rxn00199	Citrate cycle (TCA cycle)	28	Carbohydrates	Central carbohydrate metabolism	TCA_Cycle	Isocitrate dehydrogenase [NADP] (EC 1.1.1.42)	3	16	263	Glycolysis and Gluconeogenesis	Glucose to Glycerate3P	44	55	Metabolism	Carbohydrate metabolism	Citrate cycle (TCA cycle)	2	4	25	oxalosuccinate carboxy-lyase (2-oxoglutarate-forming)	(1) H+[0] + (1) Oxalosuccinate[0] => (1) CO2[0] + (1) 2-Oxoglutarate[0]	1.1.1.42|4.1.1.-	rxn25050;rxn25051	Metabolism	Carbohydrate metabolism	Citrate cycle (TCA cycle)	2	4	21
1111	rxn00202	Lysine biosynthesis	58	Amino Acids and Derivatives	Lysine, threonine, methionine, and cysteine	Lysine_biosynthesis_AAA_pathway_2	Homocitrate synthase (EC 2.3.3.14)	1	40	184	Unassigned	Unassigned	119	131	Metabolism	Amino acid metabolism	Lysine biosynthesis	2	1	57	acetyl-CoA:2-oxoglutarate C-acetyltransferase (thioester-hydrolysing, carboxymethyl forming)	(1) CoA[0] + (1) H+[0] + (1) Homocitrate[0] => (1) H2O[0] + (1) Acetyl-CoA[0] + (1) 2-Oxoglutarate[0]	2.3.3.14|4.1.3.21	rxn30154;rxn30391	Metabolism	Unassigned	Unassigned	2	13	97
1112	rxn00203	Unassigned	108	Unassigned	Unassigned	Unassigned		22	79	281	Unassigned	Unassigned	119	131	Unassigned	Unassigned	Unassigned	4	14	102	2-Oxoglutarate carboxy-lyase	(1) 2-Oxoglutarate[0] + (1) H+[0] => (1) CO2[0] + (1) 4-Oxobutanoate[0]	4.1.1.71	rxn24434	Unassigned	Unassigned	Unassigned	4	13	97
1113	rxn00204	Unassigned	108	Unassigned	Unassigned	Unassigned		22	79	281	Unassigned	Unassigned	119	131	Metabolism	Carbohydrate metabolism	Glyoxylate and dicarboxylate metabolism	2	4	49	oxalate:oxygen oxidoreductase	(1) O2[0] + (2) H+[0] + (1) Oxalate[0] => (2) CO2[0] + (1) H2O2[0]	1.2.3.4	null	Metabolism	Carbohydrate metabolism	Glyoxylate and dicarboxylate metabolism	2	4	45
1114	rxn00205	Glutathione metabolism	44	Stress Response	Oxidative stress	Glutathione:_Redox_cycle	Glutathione peroxidase (EC 1.11.1.9)	20	52	145	Unassigned	Unassigned	119	131	Metabolism	Metabolism of other amino acids	Glutathione metabolism	2	9	44	glutathione:hydrogen-peroxide oxidoreductase	(1) H2O2[0] + (2) GSH[0] => (2) H2O[0] + (1) Oxidized glutathione[0]	1.11.1.9	rxn27891;rxn33345;rxn33349	Metabolism	Metabolism of other amino acids	Glutathione metabolism	2	9	39
1115	rxn00206	Unassigned	108	Unassigned	Unassigned	Nitric_oxide_synthase	Manganese superoxide dismutase (EC 1.15.1.1)	22	79	205	Glycolysis and Gluconeogenesis	Glucose to Glycerate3P	44	55	Unassigned	Unassigned	Unassigned	4	14	102	superoxide:superoxide oxidoreductase	(2) H+[0] + (2) O2-[0] => (1) O2[0] + (1) H2O2[0]	1.15.1.1	rxn27269;rxn27270;rxn27271;rxn27272;rxn30523;rxn32404	Unassigned	Unassigned	Unassigned	4	13	97
1116	rxn00208	Vitamin B6 metabolism	113	Cofactors, Vitamins, Prosthetic Groups, Pigments	Pyridoxine	Pyridoxin_(Vitamin_B6)_Biosynthesis	Pyridoxamine 5'-phosphate oxidase (EC 1.4.3.5)	7	63	240	Unassigned	Unassigned	119	131	Metabolism	Metabolism of cofactors and vitamins	Vitamin B6 metabolism	2	8	105	Pyridoxamine-5'-phosphate:oxygen oxidoreductase (deaminating)	(1) H2O[0] + (1) O2[0] + (1) Pyridoxamine phosphate[0] => (1) NH3[0] + (1) Pyridoxal phosphate[0] + (1) H2O2[0]	1.4.3.5	rxn30055;rxn30747;rxn31960	Metabolism	Metabolism of cofactors and vitamins	Vitamin B6 metabolism	2	8	100
1117	rxn00209	Vitamin B6 metabolism	113	Cofactors, Vitamins, Prosthetic Groups, Pigments	Pyridoxine	Pyridoxin_(Vitamin_B6)_Biosynthesis	Pyridoxamine 5'-phosphate oxidase (EC 1.4.3.5)	7	63	240	Unassigned	Unassigned	119	131	Metabolism	Metabolism of cofactors and vitamins	Vitamin B6 metabolism	2	8	105	Pyridoxine 5-phosphate:oxygen oxidoreductase	(1) O2[0] + (1) Pyridoxine phosphate[0] => (1) Pyridoxal phosphate[0] + (1) H2O2[0]	1.4.3.5	rxn38693	Metabolism	Metabolism of cofactors and vitamins	Vitamin B6 metabolism	2	8	100
1118	rxn00211	Pentose and glucuronate interconversions	77	Carbohydrates	Di- and oligosaccharides	Sucrose_Metabolism	UDP-glucose dehydrogenase (EC 1.1.1.22)	3	23	256	Unassigned	Unassigned	119	131	Metabolism	Carbohydrate metabolism	Pentose and glucuronate interconversions	2	4	69	UDP-glucose:NAD+ 6-oxidoreductase	(1) H2O[0] + (2) NAD[0] + (1) UDP-glucose[0] <=> (2) NADH[0] + (3) H+[0] + (1) UDPglucuronate[0]	1.1.1.22	null	Metabolism	Carbohydrate metabolism	Unassigned	2	4	97
1119	rxn00212	Pyrimidine metabolism	89	Clustering-based subsystems	Related to N-acetylglucosamine utilization subsystem?	CBSS-176279.3.peg.298	UDP-sugar hydrolase (EC 3.6.1.45)	6	67	37	Fermentations	Mixed acid	35	2	Metabolism	Nucleotide metabolism	Pyrimidine metabolism	2	11	83	UDP-glucose glucophosphohydrolase	(1) H2O[0] + (1) UDP-glucose[0] => (2) H+[0] + (1) Glucose-1-phosphate[0] + (1) UMP[0]	3.6.1.45|3.6.1.8|3.6.1.9	rxn29978	Metabolism	Unassigned	Unassigned	2	13	97
1120	rxn00213	Pentose and glucuronate interconversions	77	Carbohydrates	Di- and oligosaccharides	Sucrose_Metabolism	UTP--glucose-1-phosphate uridylyltransferase (EC 2.7.7.9)	3	23	256	Unassigned	Unassigned	119	131	Metabolism	Carbohydrate metabolism	Pentose and glucuronate interconversions	2	4	69	UTP:alpha-D-glucose-1-phosphate uridylyltransferase	(1) UTP[0] + (1) Glucose-1-phosphate[0] <=> (1) PPi[0] + (1) UDP-glucose[0]	2.7.7.9	rxn38117	Metabolism	Carbohydrate metabolism	Unassigned	2	4	97
1121	rxn00214	Galactose metabolism	42	Carbohydrates	Unassigned	Lacto-N-Biose_I_and_Galacto-N-Biose_Metabolic_Pathway	UDP-glucose 4-epimerase (EC 5.1.3.2)	3	79	179	Pyruvate metabolism I	anaplerotic reactions, PEP	97	4	Metabolism	Carbohydrate metabolism	Galactose metabolism	2	4	42	UDP-glucose 4-epimerase	(1) UDP-glucose[0] <=> (1) UDP-galactose[0]	5.1.3.2	rxn33514;rxn33931;rxn37863;rxn38827;rxn38829	Metabolism	Carbohydrate metabolism	Unassigned	2	4	97
1122	rxn00215	Nucleotide sugars metabolism	69	Unassigned	Unassigned	Unassigned		22	79	281	Pyruvate metabolism I	anaplerotic reactions, PEP	97	4	Metabolism	Carbohydrate metabolism	Amino sugar and nucleotide sugar metabolism	2	4	3	UDP-glucose 4,6-hydro-lyase (UDP-4-dehydro-6-deoxy-D-glucose-forming)	(1) UDP-glucose[0] => (1) H2O[0] + (1) UDP-4-oxo-6-deoxy-D-glucose[0]	4.2.1.76	rxn31097	Metabolism	Carbohydrate metabolism	Amino sugar and nucleotide sugar metabolism	2	4	2
1123	rxn00216	Streptomycin biosynthesis	94	Carbohydrates	Unassigned	Sugar_utilization_in_Thermotoga	Glucokinase (EC 2.7.1.2)	3	79	258	Pyruvate metabolism I	anaplerotic reactions, PEP	97	4	Metabolism	Biosynthesis of other secondary metabolites	Streptomycin biosynthesis	2	3	90	ATP:D-glucose 6-phosphotransferase	(1) ATP[0] + (1) D-Glucose[0] => (1) ADP[0] + (1) H+[0] + (1) D-glucose-6-phosphate[0]	2.7.1.1|2.7.1.2	rxn34232	Metabolism	Biosynthesis of other secondary metabolites	Streptomycin biosynthesis	2	3	86
1124	rxn00219	Unassigned	108	Unassigned	Unassigned	Unassigned		22	79	281	Unassigned	Unassigned	119	131	Unassigned	Unassigned	Unassigned	4	14	102	D-glucose:oxygen 2-oxidoreductase	(1) O2[0] + (1) D-Glucose[0] => (1) H2O2[0] + (1) 2-Dehydro-D-glucose[0]	1.1.3.10	null	Unassigned	Unassigned	Unassigned	4	13	97
1125	rxn00221	Unassigned	108	Carbohydrates	Central carbohydrate metabolism	Entner-Doudoroff_Pathway	Glucose-1-phosphatase (EC 3.1.3.10)	3	16	127	Pyruvate Alanine Serine Interconversions	L Alanine to Pyruvate	96	75	Unassigned	Unassigned	Unassigned	4	14	102	D-Glucose-1-phosphate phosphohydrolase	(1) H2O[0] + (1) Glucose-1-phosphate[0] <=> (1) Phosphate[0] + (1) D-Glucose[0]	3.1.3.10	rxn29957	Unassigned	Unassigned	Unassigned	4	13	97
1126	rxn00222	Starch and sucrose metabolism	93	Carbohydrates	Unassigned	Sugar_utilization_in_Thermotogales	Beta-glucosidase (EC 3.2.1.21)	3	79	259	Unassigned	Unassigned	119	131	Unassigned	Unassigned	Unassigned	4	14	102	cellobiose glucohydrolase	(1) H2O[0] + (1) CELB[0] => (2) D-Glucose[0]	3.2.1.21|3.2.1.74	rxn30251;rxn32119	Metabolism	Carbohydrate metabolism	Starch and sucrose metabolism	2	4	84
1127	rxn00223	Alternate Carbon metabolism	4	Carbohydrates	Unassigned	Sugar_utilization_in_Thermotogales	Xylose isomerase (EC 5.3.1.5)	3	79	259	Unassigned	Unassigned	119	131	Unassigned	Unassigned	Unassigned	4	14	102	D-glucose aldose-ketose-isomerase	(1) D-Glucose[0] <=> (1) D-Fructose[0]	5.3.1.5	null	Unassigned	Unassigned	Unassigned	4	13	97
1128	rxn00224	Porphyrin and chlorophyll metabolism	83	Cofactors, Vitamins, Prosthetic Groups, Pigments	Tetrapyrroles	Experimental_tye	Ferrochelatase, protoheme ferro-lyase (EC 4.99.1.1)	7	76	131	Unassigned	Unassigned	119	131	Metabolism	Metabolism of cofactors and vitamins	Porphyrin and chlorophyll metabolism	2	8	78	protoheme ferro-lyase (protoporphyrin-forming)	(1) Protoporphyrin[0] + (1) Fe+2[0] <=> (1) Heme[0] + (2) H+[0]	4.99.1.1	rxn20626;rxn26363;rxn28098;rxn30378	Metabolism	Metabolism of cofactors and vitamins	Porphyrin and chlorophyll metabolism	2	8	74
1129	rxn00225	Taurine and hypotaurine metabolism	98	Amino Acids and Derivatives	Lysine, threonine, methionine, and cysteine	Threonine_anaerobic_catabolism_gene_cluster	Acetate kinase (EC 2.7.2.1)	1	40	268	Unassigned	Unassigned	119	131	Metabolism	Metabolism of other amino acids	Taurine and hypotaurine metabolism	2	9	94	ATP:acetate phosphotransferase	(1) ATP[0] + (1) Acetate[0] <=> (1) ADP[0] + (1) Acetylphosphate[0]	2.7.2.1|2.7.2.15	rxn27661;rxn27662;rxn34299	Metabolism	Unassigned	Unassigned	2	13	97
1130	rxn00227	Pyruvate metabolism	90	Carbohydrates	Central carbohydrate metabolism	Pyruvate_metabolism_II:_acetyl-CoA,_acetogenesis_from_pyruvate	Acylphosphate phosphohydrolase (EC 3.6.1.7), putative	3	16	243	Unassigned	Unassigned	119	131	Metabolism	Carbohydrate metabolism	Pyruvate metabolism	2	4	84	Acetyl phosphate phosphohydrolase	(1) H2O[0] + (1) Acetylphosphate[0] => (1) Phosphate[0] + (1) Acetate[0] + (1) H+[0]	3.6.1.7	rxn32635;rxn34196	Metabolism	Carbohydrate metabolism	Pyruvate metabolism	2	4	80
1131	rxn00230	Unassigned	108	Unassigned	Unassigned	Unassigned		22	79	281	Fermentations	Lactate	35	1	Metabolism	Carbohydrate metabolism	Pyruvate metabolism	2	4	84	diphosphate:acetate phosphotransferase	(1) PPi[0] + (1) Acetate[0] <=> (1) Phosphate[0] + (1) Acetylphosphate[0]	2.7.2.12	null	Metabolism	Carbohydrate metabolism	Pyruvate metabolism	2	4	80
1132	rxn00231	Other Amino Acid metabolism	72	Experimental Subsystems	Unassigned	Ammonium_metabolism_H._pylori	Aliphatic amidase amiE (EC 3.5.1.4)	8	79	15	Unassigned	Unassigned	119	131	Unassigned	Unassigned	Unassigned	4	14	102	Acetamide amidohydrolase	(1) H2O[0] + (1) Acetamide[0] => (1) NH3[0] + (1) Acetate[0]	3.5.1.4	rxn30303	Unassigned	Unassigned	Unassigned	4	13	97
1133	rxn00237	Purine metabolism	87	Experimental Subsystems	Pyrimidines	pyrimidine_conversions_v2	Nucleoside diphosphate kinase (EC 2.7.4.6)	8	64	295	Unassigned	Unassigned	119	131	Metabolism	Nucleotide metabolism	Purine metabolism	2	11	82	ATP:GDP phosphotransferase	(1) ATP[0] + (1) GDP[0] <=> (1) ADP[0] + (1) GTP[0]	2.7.4.6	rxn19769;rxn27873;rxn27874;rxn33024	Metabolism	Nucleotide metabolism	Purine metabolism	2	11	78
1134	rxn00239	Purine metabolism	87	Clustering-based subsystems	Unassigned	CBSS-323097.3.peg.2594	Guanylate kinase (EC 2.7.4.8)	6	79	62	Proline Synthesis	Glutamate to Proline	84	59	Metabolism	Nucleotide metabolism	Purine metabolism	2	11	82	ATP:GMP phosphotransferase	(1) ATP[0] + (1) H+[0] + (1) GMP[0] <=> (1) ADP[0] + (1) GDP[0]	2.7.4.8	rxn27924;rxn32165;rxn32168;rxn32175;rxn32176	Metabolism	Nucleotide metabolism	Purine metabolism	2	11	78
1135	rxn00240	Unassigned	108	Unassigned	Unassigned	Unassigned		22	79	281	Unassigned	Unassigned	119	131	Metabolism	Nucleotide metabolism	Purine metabolism	2	11	82	nucleoside-triphosphate:AMP phosphotransferase	(1) AMP[0] + (1) H+[0] + (1) NTP[0] <=> (1) ADP[0] + (1) NDP[0]	2.7.4.10	null	Metabolism	Nucleotide metabolism	Purine metabolism	2	11	78
1136	rxn00242	Purine metabolism	87	Clustering-based subsystems	Probably GTP or GMP signaling related	CBSS-176299.4.peg.1292	Guanosine-3',5'-bis(diphosphate) 3'-pyrophosphohydrolase (EC 3.1.7.2)	6	58	39	Unassigned	Unassigned	119	131	Metabolism	Nucleotide metabolism	Purine metabolism	2	11	82	guanosine-3',5'-bis(diphosphate) 3'-diphosphohydrolase	(1) H2O[0] + (1) Guanosine 3',5'-bis(diphosphate)[0] => (1) PPi[0] + (1) GDP[0]	3.1.7.2	rxn33062	Metabolism	Nucleotide metabolism	Purine metabolism	2	11	78
1137	rxn00244	Unassigned	108	Unassigned	Unassigned	Unassigned		22	79	281	Unassigned	Unassigned	119	131	Unassigned	Unassigned	Unassigned	4	14	102	Oxaloacetate acetylhydrolase	(1) H2O[0] + (1) Oxaloacetate[0] => (1) Acetate[0] + (1) H+[0] + (1) Oxalate[0]	3.7.1.1	null	Unassigned	Unassigned	Unassigned	4	13	97
1138	rxn00245	Unassigned	108	Experimental Subsystems	Monosaccharides	The_Tartronate_Semialdehyde_Hub	L(+)-tartrate dehydratase alpha subunit (EC 4.2.1.32)	8	45	266	Proline, 4-hydroxyproline uptake and utilization	Hydroxyproline to Dioxopentanoate	85	72	Metabolism	Carbohydrate metabolism	Glyoxylate and dicarboxylate metabolism	2	4	49	(R,R)-tartrate hydro-lyase (oxaloacetate-forming)	(1) Tartrate[0] => (1) H2O[0] + (1) Oxaloacetate[0]	4.2.1.32	null	Metabolism	Carbohydrate metabolism	Glyoxylate and dicarboxylate metabolism	2	4	45
1139	rxn00247	Citrate cycle (TCA cycle)	28	Carbohydrates	Central carbohydrate metabolism	Pyruvate_metabolism_I:_anaplerotic_reactions,_PEP	Phosphoenolpyruvate carboxykinase [ATP] (EC 4.1.1.49)	3	16	242	Unassigned	Unassigned	119	131	Metabolism	Carbohydrate metabolism	Glycolysis / Gluconeogenesis	2	4	48	ATP:oxaloacetate carboxy-lyase (transphosphorylating;phosphoenolpyruvate-forming)	(1) ATP[0] + (1) Oxaloacetate[0] => (1) ADP[0] + (1) CO2[0] + (1) Phosphoenolpyruvate[0]	4.1.1.49	rxn35519	Metabolism	Unassigned	Unassigned	2	13	97
[truncated: 4,097 more rows]
