# Supplementary material for: Functional comparison of metabolic networks across species
Source: Nat Commun. 2023 Mar 27;14:1699. doi: 10.1038/s41467-023-37429-5 (PMC10043025; doi:10.1038/s41467-023-37429-5)
Supplement: Supplementary file 6 — Supplementary Dataset 3 [file 41467_2023_37429_MOESM6_ESM.xlsx]

## Sheet: Coefficients
Row	superSystem	nRxns	N	pGOF	rSquared	Intercept	SEIntercept	pIntercept	Fresh water	Marine	Other	Soil	Host	Human	Psychrophile	Mesophile	Thermophile	Anaerobe	Aerobe	Facultative	Negative	Positive	Chlamydiae	Betaproteobacteria	Gammaproteobacteria	Firmicutes	Deinococcus-Thermus	Actinobacteria	Chlorobi	Deltaproteobacteria	Bacteroidetes	Epsilonproteobacteria	Aquificae	Alphaproteobacteria	Spirochaetes	Tenericutes
D: Aminobenzoate	Xenobiotics	25	198	2.95299e-08	0.338958	1.34151	0.159342	1.55968e-14	9.46781e-17	-3.23086e-16	-3.53403e-16	6.18141e-17	2.11511e-16	0	0	0	0	0	7.25709e-17	-3.61516e-16	-0.0320178	0	0	2.25612e-17	2.95096e-16	0.0320178	-0.274142	0	0	4.8542e-17	-0.953214	4.40455e-16	0	3.79857e-16	0	0
D: Benzoate	Xenobiotics	29	1317	3.7243e-23	0.117858	0.230195	0.0982471	0.0192797	-0.138553	-0.0158326	-0.400356	0.0078856	-0.0233912	-0.145656	-0.037755	-0.040328	0.238731	-0.281061	0.0984002	-0.114485	0.263949	0	0	0.0845027	-0.0226582	-0.529585	-0.453614	-0.874563	0.00589718	0.133454	-0.138839	-0.341021	0	0.185895	0	0
D: Caprolactam	Xenobiotics	4	0
D: Chloroalkane and chloroalkene	Xenobiotics	6	6
D: Chlorocyclohexane and chlorobenzene	Xenobiotics	16	3
M: Drug - other enzymes	Xenobiotics	1	0
D: Ethylbenzene	Xenobiotics	8	3
D: Fluorobenzoate	Xenobiotics	20	1
Metabolism of xenobiotics by cytochrome P450	Xenobiotics	7	0
D: Naphthalene	Xenobiotics	11	90	4.18396e-14	0.693772	0.989077	0.105342	1.87717e-13	-0.0373249	-0.92069	-0.631392	0.00385642	-0.00207371	0	0	0	0	0	-0.313081	0.359425	0.0836825	0	0	-0.0350039	0.0750291	-0.330691	-0.487658	0.505805	0	0	0	0	0	1.04757	0	0
D: Polycyclic aromatic hydrocarbon	Xenobiotics	10	130	2.48891e-05	0.318593	0.942761	0.221343	4.60789e-05	-0.336325	-0.1142	-0.675713	0.00340504	-0.175625	0	0	0	0	-1.31429	0.170491	-0.403368	0.0322392	0	0	0.00712348	-0.109564	-0.0134194	0	-0.634526	0	0	0	0	0	0.236473	0	0
D: Styrene	Xenobiotics	8	442	9.27358e-06	0.132275	0.0670912	0.166475	0.687149	-0.115943	-0.189296	0.294733	0.0292703	-0.193161	0	0.281661	0.147956	-0.0196836	0.0262603	0.113049	-0.0678238	-0.0152313	0	0	0.0336434	-0.125505	0.238932	-0.133953	-0.0469823	0	-0.80952	-0.550088	-0.0775768	0	0.484683	0	0
D: Toluene	Xenobiotics	16	3
D: Xylene	Xenobiotics	7	1
Unassigned	Unassigned	2522	9527	0	0.256189	0.0917501	0.0204063	7.0013e-06	0.0820424	0.0727088	0.0369607	-0.00539693	-0.0369433	-0.0491579	0.043212	0.0427689	-0.115743	-0.0865711	0.0084202	-0.00778291	0.0115255	0	0	0.0238908	-0.0238575	-0.126281	-0.290874	-0.186004	-0.119742	-0.171352	-0.212712	-0.202781	-0.262198	-0.315249	-0.881684	-1.42105
Pseudoexchanges	Pseudoexchanges	708	4717	0	0.469142	0.533211	0.0198238	2.54215e-148	0.0284648	0.0101827	0.000614576	0.00125684	-0.0215775	-0.085674	0.0310595	-0.00859217	0.00134921	-0.0804164	-0.0178638	-0.0318653	-0.0237926	0	0	0.0364439	-0.0859947	-0.0883961	0.0453137	-0.188061	-0.170393	-0.157112	-0.116702	-0.181413	-0.240858	-0.130145	-0.98635	-1.52863
M: Purine	Nucleotides	100	9527	0	0.230318	-0.0806707	0.0309429	0.00914596	0.0749445	0.0217919	0.104139	0.0133168	-0.0585817	0.0117122	0.155382	0.0229764	-0.0976897	0.0481732	-0.0870196	0.0608962	-0.0322645	0	0	-0.218683	-0.00100768	0.0502439	0.193803	-0.0325972	-0.0201629	-0.275733	-0.136216	-0.519243	-0.593324	-0.62321	-1.18256	-1.60231
M: Pyrimidine	Nucleotides	81	9527	0	0.444495	0.451613	0.0191363	1.03169e-119	0.00287342	-0.0400194	0.0558948	0.00134169	-0.0174072	0.0550355	0.0229017	-0.0163474	-0.00242789	-0.0489872	-0.134615	0.0342555	-0.107296	0	0	-0.192822	0.0382966	-0.118791	-0.0774324	-0.0571396	-0.494865	-0.33254	-0.0552289	-0.473774	-0.0900954	-0.307779	-1.13983	-2.22993
Siderophore group peptides	Terpenoids/polyketides	3	1111	1.68075e-13	0.0962	0.0439146	0.0791153	0.578961	-0.133549	0.307176	-0.153933	-0.0326207	-0.016625	-0.103699	-0.201792	-0.15577	0.473305	-0.00284531	0.0229603	0.057387	0.0761493	0	0	0.0126992	0.0160358	-0.216768	0	-0.179315	-0.0590846	-0.409626	-0.105221	-0.256475	-0.409641	-0.214001	0	0
B: Vancomycin group antibiotics	Terpenoids/polyketides	2	5
S: Carotenoid	Terpenoids/polyketides	6	10
D: Geraniol	Terpenoids/polyketides	12	1
S: Insect hormone	Terpenoids/polyketides	5	0
S: Monoterpenoid	Terpenoids/polyketides	1	1
S: Polyketide sugar unit	Terpenoids/polyketides	1	15
S: Terpenoid backbone	Terpenoids/polyketides	20	9252	0	0.1939	0.254735	0.0257177	5.15386e-23	0.0801344	0.0905708	-0.000857071	0.0202036	-0.0432728	-0.0586367	0.100251	0.0040162	-0.0462123	0.0797836	0.0157566	-0.174538	-0.0608663	0	0	0.0943147	0.0244349	-0.528005	0.0245203	-0.00610432	-0.133498	-0.144771	-0.408387	-0.0645503	0.123458	-0.268426	-0.618098	0
M: Cyanoamino acid	Other amino acids	15	773	0	0.928977	1.34825	0.016409	0	-8.71332e-17	-1.71345e-16	-8.65806e-17	2.09546e-16	-6.66528e-17	0	1.98781e-16	-1.73426e-17	2.56139e-16	-1.76923	1.76923	-1.76923	-1.3176e-17	0	0	-4.98463e-16	-1.95098e-16	1.31469e-16	-1.83081e-16	9.41148e-17	0	0	-3.5772e-17	1.49303e-16	0	1.37248e-16	0	0
M: D-Alanine	Other amino acids	2	9076	2.61955e-41	0.0284678	-1.01816	0.0640662	4.09601e-56	0.0819519	-0.261356	-0.0133683	-0.159917	-0.00792598	-0.124115	0.208284	-0.154692	-0.0226022	-0.248702	-0.114451	0.0722106	-0.00602353	0	0	-0.391545	-0.220898	-0.12221	-0.180636	-0.334061	-0.231397	-0.265472	-0.444293	-0.194627	-0.0884803	-0.255695	-0.389598	0
M: D-Glutamine and D-glutamate	Other amino acids	1	8205	5.57028e-120	0.0756874	-0.861469	0.0649475	9.60722e-40	-0.00486722	-0.0763755	-0.0832522	-0.343488	0.0207236	0.126344	0.207002	-0.115213	0.0995789	-0.0320049	-0.0188812	0.0494161	0.0800059	0	0	-0.875316	-0.252222	-0.39479	-0.438582	-0.102796	-0.0238044	-0.0953335	-0.0127533	-0.159689	0.10719	-0.640498	-0.187593	0
M: Glutathione	Other amino acids	17	8440	1.20308e-242	0.135658	0.329543	0.0509347	1.03545e-10	0.181057	0.120922	0.0728484	-0.0558138	-0.077968	0.563688	-0.115818	0.241382	-0.427497	0.0642557	-0.00199298	-0.0588982	0.0103905	0	0	0.0110086	-0.0836333	0.00754314	0.135902	-0.328366	0.442648	-0.150524	-1.79342	-0.194799	0.532204	-0.355637	0.345148	0.147802
M: Phosphonate and phosphinate	Other amino acids	6	247	1.62495e-44	0.645666	1.22026	0.0255315	1.67636e-117	-0.0148258	-0.0225741	-0.0558435	0.00465593	0.00300174	0	0	0	0	-0.201014	0.000107217	0.004838	0.365081	0	0	0.00412777	-0.0260668	-0.402801	0	0	0	-0.0798609	-0.293595	0	0	0	0	0
M: Selenocompound	Other amino acids	1	6
M: Taurine and hypotaurine	Other amino acids	6	46	6.47435e-64	0.999852	1.30571	0.00285811	3.33276e-36	0.00203315	-3.71251	0.00170178	-0.00111801	0.000189825	0	0	0	0	0	-0.00280464	0	3.51499	0	0	-0.0108876	0.00964546	0	0	-3.7952	0	0	0	0	0	0	0	0
M: Beta-Alanine	Other amino acids	4	57	0.00532347	0.460063	0.223035	0.703288	0.753496	0.00137221	0	0	0.0754214	0.129356	-2.9618	0	0.263714	0	0	0.106426	-0.00701298	0.238725	0	0	0.110621	0	0	0	0	0	-1.63005	-2.99501	-0.212131	0	0.335429	0	0
M: Biotin	Cofactors/vitamins	7	3123	1.40106e-146	0.219737	0.752641	0.0887372	3.38905e-17	0.183167	0.373971	-0.164513	-0.227029	-0.0431918	0.598997	0.0434749	0.0909703	-0.913679	-0.0565137	0.0444836	-0.129865	0.111092	0	0	0.152013	-0.023727	0.00753686	-0.58633	-1.16819	-0.166779	-0.235398	-0.870553	-0.0853007	1.06504	-1.11297	-1.94826	0
S: Folate	Cofactors/vitamins	20	8915	6.00174e-217	0.116999	0.479734	0.0273369	8.35965e-68	-0.0058995	-0.0382888	-0.167311	0.0159186	0.00831099	0.122452	-0.00774795	0.027513	-0.0866435	0.133285	-0.0225594	0.0859977	0.0530846	0	0	-0.0242029	0.0703197	-0.150131	0.191657	-0.00381871	-0.354684	-0.356043	-0.135005	-0.364158	-0.262826	-0.121632	-0.124348	-0.124517
M: Lipoic acid	Cofactors/vitamins	2	6
M: Nicotinate and nicotinamide	Cofactors/vitamins	36	9527	0	0.151218	-0.332109	0.0357466	1.87176e-20	-0.0313368	0.0232553	-0.0663936	-0.0841892	0.045238	-0.0831743	0.107976	-0.0960183	0.153247	0.0425056	-0.0765209	-0.0018077	-0.218959	0	0	-0.191606	-0.05466	-0.134117	-0.896347	-0.0288332	-0.170981	-0.151401	-0.0109462	-0.497448	0.101467	0.036382	-0.0884516	-2.00399
One carbon pool by folate	Cofactors/vitamins	5	8319	1.70352e-208	0.120229	0.289575	0.0567452	3.41605e-07	0.214832	-0.0326477	0.0232532	0.0795615	-0.0909478	0.228219	-1.31967	0.0306535	0.123518	-0.0713812	-0.0608335	0.284023	-0.0614555	0	0	0.0201708	0.0417897	-0.0450617	-1.88043	-0.0324886	-0.0235481	0.243624	0.00812316	-0.422495	0.170888	-0.204871	-0.365304	0
S: Pantothenate and CoA	Cofactors/vitamins	22	9465	3.74201e-219	0.111558	-0.318821	0.0293098	2.14224e-27	0.0438191	0.131068	-0.015209	-0.100182	-0.0414558	-0.0268394	-0.116976	0.014643	-0.0946299	-0.109609	0.0151847	-0.0696944	0.0858038	0	0	0.113323	-0.187566	-0.111194	0.1216	-0.191987	0.151133	-0.111832	-0.460625	-0.039448	0.206343	-0.225176	-0.635269	-1.05769
M: Porphyrin and chlorophyll	Cofactors/vitamins	67	8175	5.82659e-59	0.0419374	-0.981635	0.062033	1.41375e-55	-0.0167763	-0.183392	-0.0173806	0.0119145	-0.0178963	0.322655	-0.0952513	0.09086	-0.48514	0.119863	-0.0156939	0.0888335	0.0681576	0	0	0.0333314	-0.0562835	-0.0153438	0.290494	0.00843327	0.0152285	-0.157314	-0.267752	-0.0667811	-0.0795188	-0.344115	1.27611	0
M: Riboflavin	Cofactors/vitamins	14	9512	2.00236e-51	0.0326337	-0.595619	0.0466437	4.89145e-37	0.0623181	0.0342823	-0.0645105	-0.0842488	-0.00858896	0.296358	0.328553	-0.0728523	0.224773	0.0313592	-0.040174	0.0187089	-0.0926084	0	0	-0.0774813	-0.0450868	-0.225697	0.250292	0.0263536	-0.596997	-0.152979	-0.290961	-0.181952	0.0479052	-0.208558	0.0294971	-0.0467036
M: Thiamine	Cofactors/vitamins	11	6621	8.73637e-151	0.112867	-0.695535	0.0667154	2.98105e-25	0.0367531	0.0954502	0.0518605	-0.0185325	-0.020711	0.125156	0.140481	0.098966	-0.389333	-0.289776	-0.0232643	-0.051222	-0.0228538	0	0	-0.0950807	-0.410843	-0.768235	-0.841868	-0.272159	0.0518328	-0.285966	-1.05086	-0.682848	0.401246	-0.393154	-0.871992	0
S: Ubiquinone/terpenoid-quinone	Cofactors/vitamins	19	7512	0	0.352349	-0.0911189	0.0445809	0.0409984	0.118157	0.0924386	-0.0255762	0.0538795	-0.0681176	-0.243926	-0.0777097	0.0909281	-0.805644	-0.354579	-0.0814371	-0.00297019	-0.288822	0	0	-0.0121616	0.0495864	-1.01516	0.467164	0.0478271	-2.25984	-0.261218	-0.910156	-0.0217423	0.60833	-0.33684	0.0113087	0
M: Vitamin B6	Cofactors/vitamins	23	6691	1.57742e-204	0.145399	-0.762563	0.0619865	2.08176e-34	0.139198	0.0861451	-0.224786	-0.0581435	-0.00556833	0.393956	-0.079709	0.35308	-0.777703	-0.254547	0.0201897	-0.109429	-0.215689	0	0	0.0752868	-0.187366	-0.609244	-0.86839	-0.611923	0.0530144	0.163974	0.0230439	0.047521	0.880666	-0.0599539	-0.41392	0.14789
B: Unsaturated fatty acids	Lipids	1	0
M: Ether lipid	Lipids	17	12
S: Fatty acid	Lipids	44	9252	2.02299e-216	0.112363	-1.00355	0.0546817	6.44192e-74	0.0375293	-0.0225964	-0.00638342	0.0792275	-0.0062364	-0.370346	-0.381421	-0.013771	0.0906866	-0.331215	-0.0084542	-0.0649629	-0.313936	0	0	0.152833	-0.0225237	-0.097131	0.521409	-0.318276	-0.216926	0.0432527	-0.19513	-0.466562	-0.750647	-0.185086	-1.86619	0
D: Fatty acid	Lipids	5	1
Fatty acid elongation	Lipids	3	0
M: Glycerolipid	Lipids	13	7048	0	0.274635	0.356242	0.0346723	1.36998e-24	0.0744502	-0.158492	0.0217	0.0501801	0.022364	0.0892536	0.116854	0.0289273	-0.302532	-0.0600873	-0.0475194	0.0424377	-0.0739774	0	0	-0.0298481	0.0176589	0.0196994	-0.219995	-0.104759	-0.299922	-0.448568	-0.46384	-0.150227	0	-0.37145	-0.879115	-0.508697
M: Glycerophospholipid	Lipids	25	9435	0	0.150866	0.641862	0.017485	7.87074e-276	0.0455029	-0.0413134	-0.0287754	-0.0124911	0.0134919	-0.0162049	0.0768064	-0.012759	-0.176219	-0.0432208	0.0193948	-0.0535255	0.0799781	0	0	0.00704463	0.0194586	-0.206088	-0.183634	-0.217687	-0.345551	-0.0256343	-0.258558	-0.0819416	0.192634	0.0457661	-0.195754	-0.734566
S: Primary bile acid	Lipids	12	0
M: Sphingolipid	Lipids	25	11
S: Steroid	Lipids	8	0
S: Glycosphingolipid	Glycans	13	30	1.99446e-11	0.997141	1.19033	0.0529759	0.0283142	-0.00619874	-0.0130786	0.0312443	0.188495	0.0471839	-2.2877	0	0.0381003	0.0244946	0.0151185	-0.046957	0.0197355	-0.229688	0	0	0	0.0189241	0.00805121	0	0	0.0672038	-0.0237955	-0.180247	-0.0924344	0	0	0	0
S: Lipopolysaccharide	Glycans	19	5485	1.04679e-10	0.0178765	-1.14648	0.0856572	3.19326e-40	0.0628218	0.0291495	0.0927212	-0.00947841	-0.0613314	-0.0429396	-0.120109	0.135913	-0.127375	-0.0396411	0.0493511	-0.1158	0.211928	0	0	0.00737405	-0.0268624	0.220386	-0.141714	-0.737774	0.260247	-0.000360239	-0.11823	0.0525126	0.0146369	-0.467524	-0.445471	0
S: N-Glycan	Glycans	1	0
S: Peptidoglycan	Glycans	6	9252	3.73864e-154	0.0836703	0.0418323	0.0230547	0.069636	0.0633958	0.10674	0.0263908	0.00442807	-0.0223612	0.0187609	0.0186171	0.00780794	-0.100447	-0.0491011	-0.0114276	-0.00739983	-0.0088249	0	0	-0.0224125	-0.013378	-0.0969943	0.159913	-0.0401966	-0.198296	-0.199878	-0.162118	-0.205071	-0.0257346	-0.314031	-0.509622	0
Carbon fixation (photosynthetic)	Energy	6	9231	0	0.209722	0.102736	0.038475	0.00759412	0.0587077	0.235909	0.0861073	0.013611	-0.110359	-0.0160884	-0.186925	-0.0138091	-0.0804244	0.06223	-0.0296772	0.103046	0.025716	0	0	0.101794	-0.14975	0.0538267	0.125446	0.0919699	0.0356736	-0.217202	0.0454881	-0.452046	-0.393803	-0.534141	-1.72355	-2.48095
Carbon fixation (prokaryotes)	Energy	2	7823	0	0.255869	0.989975	0.0132091	0	0.00382249	-0.0140116	-0.0216992	0.00816288	0.00840554	-0.142406	0.0567812	-0.0144694	0.0656627	-0.134123	-0.00776948	0.0112041	-0.0456933	0	0	-0.0220526	0.013458	-0.154821	-0.00111094	0.0285369	-0.418213	0.0480908	-0.0185094	-0.0403052	-0.180205	-0.034351	-0.0781651	0
M: Methane	Energy	31	3125	0	0.883313	1.16567	0.0265423	0	0.00554715	-0.0463186	-0.0350416	0.0108143	-0.000797875	-0.0566495	-0.0899217	-0.0101695	-0.0281945	0.00367412	0.00700835	-0.00806499	-0.0329347	0	0	-0.0209477	0.0110246	-0.0167138	0.0245845	-0.0101084	0.050483	-0.206739	-0.0198288	0.0231442	-0.19684	0.0372716	-3.45114	-4.56324
M: Nitrogen	Energy	13	7987	7.93145e-222	0.131767	0.453823	0.025621	6.91484e-69	0.0616052	-0.0281608	-0.00249882	-0.0442545	0.0311458	-0.0969474	0.104376	-0.0336575	-0.0634775	-0.0576621	0.0115425	-0.0250039	-0.00229394	0	0	-0.10794	-0.0247103	-0.0365155	0.026999	-0.0294845	-0.161912	-0.0741506	-0.0882454	-0.310902	-0.210335	-0.0671256	-0.776572	0
M: Sulfur	Energy	11	3971	2.27491e-198	0.225717	0.292992	0.0489317	2.31735e-09	0.175977	0.0688218	-0.177788	0.0452967	-0.100122	-0.535689	0.000874131	-0.0706738	0.547437	-0.268165	-0.0305227	0.0186606	0.45264	0	0	0.017676	0.093644	-1.15396	-0.407057	-0.688429	-0.324205	-0.330842	-0.384223	-0.923813	-1.52663	-0.163789	0	0
M: Amino sugar and nucleotide sugar	Carbohydrates	38	9465	4.94934e-111	0.062033	-0.642883	0.0512502	8.27088e-36	0.106679	-0.0585205	0.0139801	-0.0288283	-0.022245	-0.38664	-0.0203178	0.038474	-0.0554233	0.0158361	-0.0387299	-0.0388199	-0.0141206	0	0	0.0506131	-0.00152556	-0.421603	-0.129655	-0.174025	-0.632794	-0.428516	-0.619467	-0.123722	0.0577614	-0.193881	-0.41823	-1.16624
M: Ascorbate and aldarate	Carbohydrates	30	1080	2.26168e-54	0.262239	0.639975	0.0716596	1.85322e-18	-0.0909257	-0.251011	0.150629	-0.0155321	0.0629322	0.335002	-0.37969	-0.0916135	-0.194943	0.0516951	0.00497475	-0.110003	0.178036	0	0	-0.147346	-0.109583	-0.386935	0.154628	-0.142469	-0.647486	-0.163447	-1.42642	0.176618	0.248753	0.038665	0	0
M: Butanoate	Carbohydrates	19	1590	3.22391e-52	0.17732	0.379537	0.0976735	0.000106272	-0.153701	-0.105792	-0.0805361	0.0172132	-0.168171	-0.454137	-0.505526	-0.214043	0.392577	-0.355512	-0.10382	0.161379	0.193967	0	0	0.086468	-0.0636937	-0.341553	-0.947867	-1.06703	0	-0.53969	0.0758426	1.37966	0	-0.848015	0	0
M: C5-Branched dibasic acid	Carbohydrates	1	0
Citrate cycle (TCA cycle)	Carbohydrates	7	7652	0	0.270488	0.679044	0.0209655	9.91423e-216	0.0207308	-0.0124239	0.0287662	0.028155	0.00988004	-0.142239	0.0673954	-0.0438256	-0.0447777	-0.272077	0.0248266	0.0192915	0.0401889	0	0	0.0281797	-0.0426295	-0.109336	0.0970459	-0.10475	0.015794	-0.043313	0.0516825	-0.246043	-0.705029	-0.0253181	-0.852935	0
M: Fructose and mannose	Carbohydrates	29	4869	0	0.319713	0.64429	0.031171	5.02159e-91	0.0379592	-0.262416	-0.000260049	0.016878	0.0373921	-0.0179519	0.032239	0.0760552	-0.351502	-0.108688	-0.0229258	-0.00340861	-0.0132028	0	0	-0.18299	0.0878622	0.0777806	-0.116031	-0.103509	-0.108538	-0.330247	-0.30991	-0.541206	-0.454471	-0.185163	-1.67155	0
M: Galactose	Carbohydrates	38	2257	7.57242e-53	0.131641	-0.279683	0.118036	0.0178982	-0.255874	-0.444199	-0.0488475	0.131742	-0.215909	-0.21332	0.375243	0.145679	0.329933	0.0183881	-0.1418	-0.0285842	-0.140177	0	0	-0.317393	-0.261763	-0.810866	-0.0164396	0.423823	-0.471469	0.126884	-0.452699	-0.0312059	0.702871	0.840988	0	0
Glycolysis / Gluconeogenesis	Carbohydrates	11	9116	0	0.41939	1.0431	0.0106663	0	0.0233906	-0.016173	-0.053657	-0.00179399	-0.00643403	0.00122005	-0.000420139	0.0163071	-0.00582917	0.0469947	-0.00583129	-0.00540311	0.0258018	0	0	-0.0210667	0.0226968	-0.17255	-0.0587383	-0.0527767	-0.13366	-0.0363134	-0.112585	-0.0114565	-0.260144	0.0125987	0.0536507	0.0839833
M: Glyoxylate and dicarboxylate	Carbohydrates	32	8023	4.08075e-168	0.103308	0.069727	0.0438647	0.111966	0.0164254	0.178901	-0.0102866	0.0375842	-0.15895	0.0745745	-0.0452935	-0.0738206	-0.224301	-0.200647	0.036941	-0.0247983	-0.0119118	0	0	0.154966	-0.108406	-0.156861	-0.125619	-0.434184	-0.100178	-0.227925	-0.201045	-0.418498	0.426325	-0.21898	-1.2709	0
M: Inositol phosphate	Carbohydrates	21	2025	1.80959e-80	0.199839	0.800833	0.0405874	2.59321e-79	0.0315072	0.141935	0.0790513	-0.0414554	-0.00309595	0.0234286	0.0575183	0.0738658	-0.242145	0.00621522	0.0384603	-0.0708256	-0.0246011	0	0	-0.0408377	0.0237864	0.0529277	0	-0.566327	-0.159914	-0.0258296	-0.104298	-0.024404	0.404793	-0.0733113	0	0
I: Pentose and glucuronate	Carbohydrates	39	1477	1.04027e-128	0.369763	0.860359	0.0572312	1.42344e-47	0.0763303	0.0544496	0.0397201	0.0227926	0.00581864	-0.114635	0.0450677	-0.0485222	-0.0203934	0.0759747	-0.0284005	-0.0526968	-0.0666604	0	0	-0.110433	0.169876	-0.046989	0.00731041	0.0660486	0	0.161485	-0.369451	0.339221	0	0.102678	0	0
Pentose phosphate pathway	Carbohydrates	21	8893	0	0.223462	-0.0144049	0.0411115	0.726057	0.0651646	0.399027	0.143427	0.0315607	-0.0702099	-0.130768	-0.0850428	0.085979	-0.114751	0.089508	-0.0662397	0.117003	-0.0401981	0	0	-0.00252715	-0.114892	0.0427555	0.189408	0.0898289	-0.190121	-0.485334	0.089339	0.025825	-0.275781	-0.703509	-2.37276	0
M: Propanoate	Carbohydrates	23	5939	3.64215e-264	0.200431	0.187625	0.0576654	0.00114556	0.105265	0.133309	0.106565	0.00411482	-0.0759112	-0.0881835	0.1869	-0.13956	-0.109846	-0.530717	0.165696	-0.0201187	0.0243447	0	0	0.325354	0.0713576	-0.440139	0.110771	-0.133292	0.328701	0.578497	-0.368488	-0.0526003	0.787449	0.359873	-2.22582	0
M: Pyruvate	Carbohydrates	19	4838	1.4684e-284	0.255133	0.727974	0.0318862	1.27533e-109	0.026501	-0.240643	-0.253449	0.0844103	-0.0179635	0.068993	0.210614	-0.0686607	-0.104891	-0.156573	-0.0848689	0.0978807	-0.0330291	0	0	-0.0415285	-0.0418284	-0.0620244	0.292867	0.138579	0.328301	0.0458816	-0.385011	0.0144113	0.612352	0.0966259	-0.709606	0
M: Starch and sucrose	Carbohydrates	22	2703	3.24501e-99	0.182522	0.372167	0.0714835	2.07238e-07	-0.172968	-0.267753	-0.101713	0.0053162	0.0210334	0.283279	-0.346347	0.114918	-0.332855	-0.0333282	-0.0832386	-0.0579765	-0.0914521	0	0	-0.255289	-0.0377249	0.0345188	-0.0745548	-0.513691	-1.0377	-0.936148	-0.429261	0	-1.80479	-0.294163	0	-0.186742
M: Caffeine	Other secondary	21	3
S: Flavone and flavonol	Other secondary	1	0
S: Flavonoid	Other secondary	16	1
S: Isoflavonoid	Other secondary	3	1
S: Isoquinoline alkaloid	Other secondary	2	0
S: Penicillin and cephalosporin	Other secondary	6	3
S: Phenylpropanoid	Other secondary	24	1
S: Streptomycin	Other secondary	3	2014	9.39746e-84	0.207128	0.421695	0.0580549	5.38372e-13	0.000118508	0.154453	0.0296716	-0.087218	-0.00245798	-0.0503632	0.0818716	-0.2399	0.267904	0.084384	-0.00843623	-0.0997692	0.069558	0	0	-0.104555	-0.129921	-0.208329	0	0.318563	-0.196541	-0.71393	-0.184286	-1.00843	0	-0.212733	0	-1.16409
S: Tropane, piperidine, pyridine alkaloid	Other secondary	3	3103	2.9178e-80	0.136615	0.189494	0.0549238	0.000567885	-0.0965172	0.24905	0.258039	0.110419	0.0105398	0.0365748	0.219318	0.0629193	-0.047015	-0.127588	0.0754362	-0.232133	0.0996714	0	0	0.0506464	0.061883	-0.18311	0.0985626	-0.0119511	-0.538678	0.0747927	-0.115275	-0.0226073	-1.45742	-0.17669	-0.00815284	0
Biomass	Biomass	291	39	5.77754e-05	0.80122	0.647481	0.100985	7.71632e-05	0.000677971	0.131276	0.338997	0.124187	-0.0100021	-0.00230279	0	0.194793	0	0.305571	0.190193	-0.116112	0	0	0	-0.307448	-0.120287	0	0	-1.2014	0	-0.628084	0	0	0	-0.168883	0	0
M: Alanine, aspartate, glutamate	Amino acids	8	6770	0	0.40181	0.594563	0.0228199	1.13837e-142	0.0153768	-0.0411713	-0.0130596	0.00490352	-0.031036	-0.265348	0.0782733	9.85264e-05	-0.0962605	-0.150068	-0.00785908	-0.0152254	0.0012556	0	0	-0.0144705	-0.0184552	-0.11212	0.0012744	-0.177826	-0.0506985	-0.0687521	0.0848244	-0.166101	-0.285362	-0.0333149	-3.53798	-0.237966
M: Arginine and proline	Amino acids	71	9213	0	0.194526	0.32757	0.0284059	1.48077e-30	0.0904238	-0.0242876	-0.0549139	0.0583716	-0.0354007	-0.224535	0.0467662	0.0510767	-0.344049	-0.175779	0.0197537	0.0699789	0.0162628	0	0	0.0340834	-0.0196733	-0.138508	-0.0236466	-0.0519578	-0.768572	-0.39449	-0.236767	-0.360438	-0.645994	-0.128662	-0.91416	0
M: Cysteine and methionine	Amino acids	33	9527	1.41324e-263	0.130166	-0.31209	0.0385971	6.92877e-16	0.00500034	-0.0465312	-0.177326	0.0409285	-0.14897	-0.213834	-0.144596	0.0494318	-0.00368683	0.00687242	-0.0322191	-0.0103828	0.0343918	0	0	0.0158297	-0.0233096	-0.0244933	-0.127757	-0.218537	-0.0974296	-0.317467	0.00103477	-0.152365	-1.06747	-0.296263	-0.829002	-1.79905
M: Glycine, serine, threonine	Amino acids	25	9015	0	0.44855	0.319503	0.021483	1.92318e-49	0.00833832	-0.0490666	-0.0674621	0.0303024	-0.00102158	-0.148051	0.0244837	0.0352552	-0.0877323	-0.0316425	-0.00904629	0.0485565	0.00828695	0	0	-0.0560586	-0.0130323	0.00212226	-0.0797274	-0.0527726	0.000708011	-0.142483	-0.0962218	-0.162981	-0.320156	-0.0263137	-0.0659459	-3.22466
M: Histidine	Amino acids	26	6635	0	0.580629	0.872589	0.0250419	2.27185e-244	0.00658169	-0.00595036	0.0309585	-0.0281874	-0.0128267	0.159619	0.11258	0.0112621	-0.0204509	-0.0388737	-0.00893911	0.0308249	0.0125596	0	0	-0.0363878	-0.0391213	0.00530176	-0.0335469	-0.103188	0.0399634	-0.0349565	-0.122787	-0.0288751	0.150015	-0.140349	0	0
S: Lysine	Amino acids	19	9184	1.10849e-71	0.0439315	-0.727682	0.0565279	1.35256e-37	-0.00241254	0.0657106	0.00556344	-0.0201428	-0.0377252	-0.271393	-0.0228165	0.0523879	-0.0499256	0.0452114	0.0144023	-0.0346926	0.138107	0	0	0.105202	-0.163754	-0.161866	0.291534	-0.65999	0.0660516	-0.0657934	-0.117633	-0.188055	-0.480242	-0.548076	-0.641876	0
D: Lysine	Amino acids	19	2094	2.73458e-60	0.157417	0.292888	0.0681479	1.80499e-05	-0.226709	0.33116	0.276127	0.0517255	0.0369807	-0.164016	0.24111	0.0433012	-0.0322383	-0.0607925	-0.0337407	0.0524981	0.0867341	0	0	0.0492795	-0.226799	-0.229447	0.365286	0.261805	-0.474706	0.112851	0.108697	0.0876536	-1.39601	0.114809	-0.799324	0
M: Phenylalanine	Amino acids	29	746	6.13624e-16	0.153927	-0.989814	0.13783	1.73087e-12	0.086745	0.381285	0.54583	-0.305737	-0.0887622	1.79648	0.169605	0.138855	0.133205	-1.02015	-0.0295304	0.029635	-0.0657133	0	0	-0.317196	-0.0149032	0.33535	0.0970151	-0.338371	0	1.76267	-0.708086	0.56569	0	-0.134997	0	0
S: Phenylalanine, tyrosine, tryptophan	Amino acids	27	8582	1.45838e-160	0.0931301	0.029774	0.0368349	0.418936	0.0299007	0.190291	-0.0229437	-0.0252155	-0.0458858	0.0430711	0.0804693	0.0109217	-0.00726172	0.00242878	-0.0222238	0.0606028	0.113569	0	0	0.0150446	-0.131644	0.0781815	0.0175845	-0.701045	0.0322758	-0.29085	-0.414598	-0.28758	-0.393337	-0.249243	-0.350319	0
M: Tryptophan	Amino acids	26	852	6.84343e-50	0.297634	0.209801	0.103984	0.0439546	0.118595	-0.115033	0.162227	0.0390458	-0.0795992	0.655104	0.293117	0.0958184	0.194588	0.18832	0.0738623	0.0366914	0.209055	0	0	-0.00824707	-0.210733	-0.0405456	-0.813439	-0.682099	0	-0.749598	-1.51743	0.0896959	0	0.213132	0	0
M: Tyrosine	Amino acids	39	500	0.00101325	0.0828278	-0.0161579	0.196766	0.934588	0.0752499	-0.550832	-0.319543	0.0725564	-0.149757	0	0	0	0.761408	-0.341216	0.0816817	0.109303	-0.140126	0	0	0.0620583	-0.0204495	-0.321222	-0.43238	-0.118962	0	-0.220529	-1.51738	0	0	-0.235541	0	0
S: Valine, leucine, isoleucine	Amino acids	11	8493	0	0.184454	0.451928	0.0362837	2.66232e-35	0.125556	-0.157665	0.0642991	0.0510368	-0.00892963	-0.498989	0.0712674	-0.0622294	0.179782	-0.126292	-0.0179771	0.0879299	-0.111629	0	0	-0.00493814	-0.0332911	0.102811	0.196652	0.288539	-0.559692	0.221738	-0.325589	-0.264268	-0.768217	-0.0395925	-1.18939	0
D: Valine, leucine, isoleucine	Amino acids	21	5252	5.32582e-88	0.0883785	-0.841038	0.0736948	8.15317e-30	-0.124208	0.250777	-0.0241148	0.0286378	-0.0442116	-0.512246	-0.127962	0.172856	-0.308475	-0.457549	-0.0361804	0.0174162	-0.121819	0	0	0.018614	-0.0430921	-0.341489	-0.354181	-0.281545	-1.27596	-0.191707	-0.424341	-0.969912	0	-0.301672	0	0

## Sheet: P-values
Row	superSystem	nRxns	N	pGOF	rSquared	Intercept	SEIntercept	pIntercept	Fresh water	Marine	Other	Soil	Host	Human	Psychrophile	Mesophile	Thermophile	Anaerobe	Aerobe	Facultative	Negative	Positive	Chlamydiae	Betaproteobacteria	Gammaproteobacteria	Firmicutes	Deinococcus-Thermus	Actinobacteria	Chlorobi	Deltaproteobacteria	Bacteroidetes	Epsilonproteobacteria	Aquificae	Alphaproteobacteria	Spirochaetes	Tenericutes
D: Aminobenzoate	Xenobiotics	25	198	2.95299e-08	0.338958	1.34151	0.159342	1.55968e-14	1	1	1	1	1	1	1	1			1	1	0.870102			1	1	0.885207	0.496096	1		1	7.61659e-05	1	1	1
D: Benzoate	Xenobiotics	29	1317	3.7243e-23	0.117858	0.230195	0.0982471	0.0192797	0.0201398	0.848547	3.25551e-07	0.891521	0.691859	0.202701	0.86108	0.846538	0.268617	0.00122711	0.158667	0.121625	0.00124881			0.177717	0.742078	7.42609e-09	0.000308926	5.5324e-14	0.966134	0.222455	0.244408	0.000859089		0.087444
D: Caprolactam	Xenobiotics	4	0
D: Chloroalkane and chloroalkene	Xenobiotics	6	6
D: Chlorocyclohexane and chlorobenzene	Xenobiotics	16	3
M: Drug - other enzymes	Xenobiotics	1	0
D: Ethylbenzene	Xenobiotics	8	3
D: Fluorobenzoate	Xenobiotics	20	1
Metabolism of xenobiotics by cytochrome P450	Xenobiotics	7	0
D: Naphthalene	Xenobiotics	11	90	4.18396e-14	0.693772	0.989077	0.105342	1.87717e-13	0.653405	2.17186e-13	2.52386e-07	0.959127	0.978565						0.231418	0.184799	0.659619			0.656579	0.333057	0.10036	0.175727	0.0168071						9.87842e-12
D: Polycyclic aromatic hydrocarbon	Xenobiotics	10	130	2.48891e-05	0.318593	0.942761	0.221343	4.60789e-05	0.0391232	0.553848	0.00463129	0.981624	0.233332					9.57118e-06	0.540857	0.174567	0.921952			0.961685	0.471056	0.969729		0.0736152						0.379255
D: Styrene	Xenobiotics	8	442	9.27358e-06	0.132275	0.0670912	0.166475	0.687149	0.333153	0.15578	0.056152	0.786224	0.0714919		0.624454	0.791881	0.975133	0.936624	0.455303	0.682454	0.916583			0.750774	0.271698	0.234828	0.73278	0.821036		0.0275253	0.0449192	0.665024		0.00873435
D: Toluene	Xenobiotics	16	3
D: Xylene	Xenobiotics	7	1
Unassigned	Unassigned	2522	9527	0	0.256189	0.0917501	0.0204063	7.0013e-06	1.95281e-11	2.91117e-06	0.024657	0.653463	0.00164065	0.00976444	0.307707	0.295729	0.00651196	7.00343e-09	0.529681	0.571046	0.493988			0.093348	0.0748438	1.23358e-11	2.94227e-15	4.88601e-17	0.000938984	2.66919e-14	7.59751e-18	1.7621e-27	3.92378e-11	1.30713e-93	6.32936e-187	0
Pseudoexchanges	Pseudoexchanges	708	4717	0	0.469142	0.533211	0.0198238	2.54215e-148	0.018244	0.514739	0.970038	0.915861	0.0635456	4.32812e-06	0.459371	0.832369	0.974452	4.40345e-08	0.177075	0.0185992	0.156943			0.0100336	7.07042e-11	1.78987e-06	0.211391	1.24097e-17	3.89897e-06	1.39952e-12	1.90814e-06	3.67086e-22	1.02008e-09	6.143e-18	4.70063e-231	0
M: Purine	Nucleotides	100	9527	0	0.230318	-0.0806707	0.0309429	0.00914596	5.23113e-05	0.354991	3.00098e-05	0.465044	0.000992785	0.684674	0.0155802	0.711035	0.129856	0.0334433	1.85646e-05	0.00347134	0.206696			5.36425e-24	0.960421	0.0750707	0.000514814	0.331362	0.713265	6.5852e-16	0.000272536	2.60123e-74	7.13887e-23	2.1512e-155	4.428e-148	1.10829e-183
M: Pyrimidine	Nucleotides	81	9527	0	0.444495	0.451613	0.0191363	1.03169e-119	0.801904	0.00603029	0.000291868	0.90526	0.113573	0.00203689	0.564278	0.669959	0.95146	0.000471852	1.2272e-26	0.0078503	1.1857e-11			8.63537e-47	0.00229707	1.06572e-11	0.0248265	0.00590931	1.16118e-47	2.14015e-55	0.0169896	2.39568e-156	0.0153793	4.05142e-101	0	0
Siderophore group peptides	Terpenoids/polyketides	3	1111	1.68075e-13	0.0962	0.0439146	0.0791153	0.578961	0.00674397	9.71252e-06	0.032793	0.495412	0.736256	0.215174	0.334143	0.445301	0.0341509	0.967048	0.681661	0.328246	0.493309			0.80313	0.772608	0.0528047		0.19174	0.538353	7.80507e-07	0.287271	0.00149622	0.00805431	0.025375
B: Vancomycin group antibiotics	Terpenoids/polyketides	2	5
S: Carotenoid	Terpenoids/polyketides	6	10
D: Geraniol	Terpenoids/polyketides	12	1
S: Insect hormone	Terpenoids/polyketides	5	0
S: Monoterpenoid	Terpenoids/polyketides	1	1
S: Polyketide sugar unit	Terpenoids/polyketides	1	15
S: Terpenoid backbone	Terpenoids/polyketides	20	9252	0	0.1939	0.254735	0.0257177	5.15386e-23	2.22341e-07	3.92196e-06	0.967066	0.184404	0.00373781	0.0145891	0.0590488	0.937539	0.38602	2.48656e-05	0.354603	2.16436e-23	0.00561346			1.50302e-07	0.147915	1.76986e-105	0.597295	0.828513	0.0034284	3.19635e-07	4.86211e-39	0.00594546	0.0134775	3.29952e-44	6.91468e-61
M: Cyanoamino acid	Other amino acids	15	773	0	0.928977	1.34825	0.016409	0	1	1	1	1	1	1	1	1	1	7.05561e-294	0	0	1			1	1	1	1	1		1	1	1		1
M: D-Alanine	Other amino acids	2	9076	2.61955e-41	0.0284678	-1.01816	0.0640662	4.09601e-56	0.0335228	8.8592e-08	0.795691	2.51782e-05	0.831523	0.0408158	0.113088	0.222693	0.864026	1.54717e-07	0.00716178	0.0979319	0.912187			1.72535e-18	1.53379e-07	0.0394495	0.118147	1.86643e-06	0.041632	0.000171203	4.05376e-08	0.000862313	0.476774	1.07106e-07	2.73767e-05
M: D-Glutamine and D-glutamate	Other amino acids	1	8205	5.57028e-120	0.0756874	-0.861469	0.0649475	9.60722e-40	0.89941	0.146569	0.111045	1.44443e-19	0.579134	0.0331495	0.105603	0.342745	0.431348	0.493301	0.652175	0.249471	0.132676			2.83969e-81	4.99078e-09	1.04452e-11	0.000103963	0.132878	0.831011	0.169827	0.879902	0.00836423	0.379339	5.22808e-41	0.039199
M: Glutathione	Other amino acids	17	8440	1.20308e-242	0.135658	0.329543	0.0509347	1.03545e-10	4.58277e-09	0.0017066	0.0730506	0.0677471	0.0084506	4.49748e-29	0.253485	0.0135411	2.75922e-05	0.0850423	0.953201	0.0905741	0.810007			0.75919	0.0124088	0.873481	0.133352	4.89967e-08	6.90318e-07	0.0156035	8.73349e-180	5.21342e-05	4.95161e-08	3.47595e-21	2.11782e-06	0.0934806
M: Phosphonate and phosphinate	Other amino acids	6	247	1.62495e-44	0.645666	1.22026	0.0255315	1.67636e-117	0.454879	0.391954	0.0934383	0.800202	0.869948					7.88814e-10	0.996159	0.834222	1.54025e-19			0.827296	0.19377	3.5475e-20				0.0448938	9.01052e-15
M: Selenocompound	Other amino acids	1	6
M: Taurine and hypotaurine	Other amino acids	6	46	6.47435e-64	0.999852	1.30571	0.00285811	3.33276e-36	0.441587	2.37566e-35	0.58647	0.684747	0.945239						0.355383		1.52189e-33			0.00225469	0.0111645			6.71261e-34
M: Beta-Alanine	Other amino acids	4	57	0.00532347	0.460063	0.223035	0.703288	0.753496	0.997821			0.854937	0.774058	0.0328254		0.682249			0.816461	0.989262	0.620829			0.805124						0.00850706	0.0265131	0.679322		0.556551
M: Biotin	Cofactors/vitamins	7	3123	1.40106e-146	0.219737	0.752641	0.0887372	3.38905e-17	0.000483378	2.75615e-09	0.014187	1.31795e-05	0.38719	1.32916e-10	0.80924	0.602848	4.9625e-07	0.380288	0.437143	0.0280898	0.0940692			0.0106757	0.691729	0.919453	2.14638e-06	6.50547e-33	0.16887	0.00931346	1.55363e-18	0.225016	1.42004e-09	1.72072e-50	9.81529e-32
S: Folate	Cofactors/vitamins	20	8915	6.00174e-217	0.116999	0.479734	0.0273369	8.35965e-68	0.717183	0.0628449	1.73053e-14	0.321488	0.598899	1.17419e-06	0.888274	0.605078	0.118193	3.92501e-11	0.209624	3.27633e-06	0.0188306			0.199938	7.62224e-05	1.45282e-09	7.86748e-05	0.896641	1.31424e-13	1.73632e-32	3.51366e-05	4.74634e-49	5.26602e-07	3.53521e-09	0.00888706	0.0595851
M: Lipoic acid	Cofactors/vitamins	2	6
M: Nicotinate and nicotinamide	Cofactors/vitamins	36	9527	0	0.151218	-0.332109	0.0357466	1.87176e-20	0.143022	0.392869	0.0212278	6.4325e-05	0.0277179	0.0125624	0.145672	0.180222	0.039717	0.104286	0.00111547	0.940123	1.28966e-13			1.70498e-14	0.0198174	3.9314e-05	1.4975e-43	0.457024	0.00699862	0.000120772	0.800041	6.01244e-52	0.143972	0.171552	0.0876547	2.23383e-213
One carbon pool by folate	Cofactors/vitamins	5	8319	1.70352e-208	0.120229	0.289575	0.0567452	3.41605e-07	3.5427e-10	0.445012	0.60394	0.0177781	0.00626687	2.20411e-05	1.32786e-31	0.776817	0.274026	0.0892865	0.104098	1.28668e-13	0.212134			0.605772	0.267373	0.397046	4.68054e-62	0.610271	0.808631	8.23017e-05	0.904042	4.92041e-15	0.11322	1.04164e-06	0.000832096
S: Pantothenate and CoA	Cofactors/vitamins	22	9465	3.74201e-219	0.111558	-0.318821	0.0293098	2.14224e-27	0.0125848	4.27331e-09	0.519418	6.99089e-09	0.0140785	0.326577	0.0541823	0.80285	0.120833	3.27955e-07	0.429981	0.000415072	0.000433204			3.05167e-08	2.2804e-22	3.45805e-05	0.0212056	1.87599e-09	0.00358786	0.000528611	3.70178e-38	0.139892	0.000285225	1.07323e-24	5.59295e-50	3.7937e-83
M: Porphyrin and chlorophyll	Cofactors/vitamins	67	8175	5.82659e-59	0.0419374	-0.981635	0.062033	1.41375e-55	0.652938	9.38229e-05	0.724847	0.748164	0.622189	2.77409e-07	0.436149	0.440014	7.95315e-05	0.0104091	0.706734	0.0380566	0.197115			0.437405	0.168479	0.790668	0.00725094	0.901588	0.887054	0.0213489	0.000280222	0.255058	0.514368	9.12725e-14	1.59511e-26
M: Riboflavin	Cofactors/vitamins	14	9512	2.00236e-51	0.0326337	-0.595619	0.0466437	4.89145e-37	0.0253037	0.333187	0.0854477	0.00213643	0.748232	9.30585e-12	0.000671183	0.43463	0.0204621	0.358075	0.189153	0.551007	0.0161232			0.0171101	0.140138	1.14266e-07	0.00285561	0.602	4.97416e-13	0.00285151	2.37271e-07	1.83868e-05	0.596106	1.83752e-09	0.662401	0.56817
M: Thiamine	Cofactors/vitamins	11	6621	8.73637e-151	0.112867	-0.695535	0.0667154	2.98105e-25	0.367295	0.0639946	0.325582	0.642114	0.599732	0.0552325	0.324202	0.473086	0.00613939	1.87832e-09	0.594263	0.252685	0.673949			0.0429474	9.05257e-20	2.40644e-38	1.93145e-14	0.000152954	0.653166	5.84324e-05	7.93696e-44	2.18979e-29	0.00344249	1.62284e-13	2.26888e-12
S: Ubiquinone/terpenoid-quinone	Cofactors/vitamins	19	7512	0	0.352349	-0.0911189	0.0445809	0.0409984	1.24643e-05	0.00568839	0.469485	0.0441903	0.00993233	2.89405e-07	0.362976	0.268362	2.03162e-20	7.0342e-22	0.00950625	0.926404	3.22911e-12			0.692861	0.0894961	1.45125e-102	3.68715e-09	0.376552	9.52733e-179	1.88492e-07	2.98919e-64	0.588306	1.97032e-12	6.87929e-25	0.912122
M: Vitamin B6	Cofactors/vitamins	23	6691	1.57742e-204	0.145399	-0.762563	0.0619865	2.08176e-34	0.000210699	0.0701506	3.74102e-06	0.115961	0.877157	9.63455e-11	0.514565	0.00262419	2.28797e-10	2.04362e-08	0.619713	0.00870953	1.03446e-05			0.0862997	4.52894e-06	3.48696e-29	3.06324e-19	1.58995e-20	0.62718	0.0171389	0.766902	0.405487	4.82294e-12	0.203712	3.95397e-06	0.275533
B: Unsaturated fatty acids	Lipids	1	0
M: Ether lipid	Lipids	17	12
S: Fatty acid	Lipids	44	9252	2.02299e-216	0.112363	-1.00355	0.0546817	6.44192e-74	0.253592	0.587901	0.885003	0.0143764	0.844161	4.29174e-13	0.000731882	0.899437	0.423674	2.02547e-16	0.815293	0.0802948	1.92601e-11			6.22561e-05	0.530449	0.0559289	1.29531e-07	1.11052e-07	0.0253055	0.472303	0.00317641	1.05079e-20	1.69588e-12	5.51453e-06	4.00891e-119
D: Fatty acid	Lipids	5	1
Fatty acid elongation	Lipids	3	0
M: Glycerolipid	Lipids	13	7048	0	0.274635	0.356242	0.0346723	1.36998e-24	0.000363759	5.24614e-09	0.430237	0.0143849	0.270598	0.00768752	0.143696	0.709312	0.000134598	0.0171492	0.0343182	0.0646876	0.0079195			0.207907	0.435431	0.514042	0.000238407	0.00324143	3.89171e-07	3.89422e-33	3.02086e-24	2.37402e-05		3.14207e-42	2.0018e-50	1.54854e-09
M: Glycerophospholipid	Lipids	25	9435	0	0.150866	0.641862	0.017485	7.87074e-276	1.41154e-05	0.00195485	0.0438657	0.225757	0.18004	0.321046	0.0382595	0.721809	2.34894e-06	0.00074657	0.0912907	5.51988e-06	3.68852e-08			0.563319	0.0896019	1.27004e-37	5.5594e-09	8.69141e-30	1.50987e-28	0.182674	3.17762e-34	3.12562e-07	1.87307e-08	0.00046759	1.15551e-14	1.66507e-121
S: Primary bile acid	Lipids	12	0
M: Sphingolipid	Lipids	25	11
S: Steroid	Lipids	8	0
S: Glycosphingolipid	Glycans	13	30	1.99446e-11	0.997141	1.19033	0.0529759	0.0283142	0.893998	0.788745	0.544783	0.19993	0.357509	0.0281262		0.459723	0.68329	0.719805	0.361196	0.685645	0.179355				0.669565	0.84497			0.465043	0.723309	0.236784	0.207469
S: Lipopolysaccharide	Glycans	19	5485	1.04679e-10	0.0178765	-1.14648	0.0856572	3.19326e-40	0.256786	0.664138	0.223984	0.865232	0.252045	0.651845	0.653861	0.608508	0.688715	0.628782	0.46084	0.0906258	0.164565			0.901242	0.633753	0.318578	0.471208	0.00054484	0.0736634	0.997141	0.257744	0.505401	0.953751	2.12175e-13	0.000184929
S: N-Glycan	Glycans	1	0
S: Peptidoglycan	Glycans	6	9252	3.73864e-154	0.0836703	0.0418323	0.0230547	0.069636	4.83687e-06	1.31805e-09	0.156152	0.745538	0.0945983	0.383295	0.695716	0.865053	0.0355854	0.00379043	0.453904	0.636527	0.654136			0.163548	0.376842	6.02498e-06	0.000122129	0.111608	1.25321e-06	3.7002e-15	6.26694e-09	2.3501e-22	0.565536	1.70934e-73	6.76974e-52
Carbon fixation (photosynthetic)	Energy	6	9231	0	0.209722	0.102736	0.038475	0.00759412	0.0109656	7.78932e-16	0.00545213	0.549121	7.29025e-07	0.653324	0.0181852	0.856531	0.311446	0.0268344	0.239039	6.99604e-05	0.429922			0.000145056	2.86673e-09	0.129916	0.0697159	0.0283256	0.59966	2.83055e-07	0.326407	7.85029e-38	1.20102e-07	2.14162e-76	1.58926e-140	2.7334e-167
Carbon fixation (prokaryotes)	Energy	2	7823	0	0.255869	0.989975	0.0132091	0	0.631817	0.156064	0.0598753	0.301791	0.279916	1.34952e-31	0.0413111	0.59166	0.0210112	2.88246e-35	0.399785	0.238868	0.000270021			0.0155538	0.117311	2.05109e-28	0.962365	0.059095	1.41453e-73	0.00122423	0.23762	0.000639498	3.34934e-12	0.000472778	0.0117954
M: Methane	Energy	31	3125	0	0.883313	1.16567	0.0265423	0	0.72409	0.0384718	0.114116	0.488536	0.959238	0.0266583	0.0871819	0.83644	0.57589	0.824263	0.664294	0.618562	0.0601477			0.315859	0.542137	0.37075	0.504719	0.661996	0.17172	9.88477e-16	0.445958	0.474067	0.000115392	0.215278	0	0
M: Nitrogen	Energy	13	7987	7.93145e-222	0.131767	0.453823	0.025621	6.91484e-69	7.66851e-05	0.14474	0.905987	0.00403282	0.0387538	0.000163873	0.0866266	0.570939	0.302702	0.00289134	0.50393	0.157588	0.919797			9.56707e-10	0.14063	0.14115	0.549848	0.318109	0.000222992	0.00997609	0.00518376	3.69896e-41	0.000225954	0.000467155	7.29982e-55
M: Sulfur	Energy	11	3971	2.27491e-198	0.225717	0.292992	0.0489317	2.31735e-09	1.59466e-08	0.0749307	1.8102e-05	0.139034	0.00119678	7.3415e-20	0.993965	0.529702	7.95313e-06	1.03495e-07	0.433486	0.64024	9.32215e-17			0.594626	0.0036651	2.80468e-79	6.61388e-06	1.5418e-15	0.00398747	1.75641e-07	3.77426e-10	4.58366e-50	7.54504e-33	5.3099e-06
M: Amino sugar and nucleotide sugar	Carbohydrates	38	9465	4.94934e-111	0.062033	-0.642883	0.0512502	8.27088e-36	0.000497883	0.13355	0.734299	0.339102	0.450122	5.70435e-16	0.850633	0.712056	0.608412	0.6722	0.24913	0.260013	0.738233			0.156632	0.9638	1.78195e-19	0.159041	0.00169308	2.95956e-12	3.06365e-14	1.42602e-23	0.00804282	0.561442	3.72888e-07	1.88137e-08	4.62333e-35
M: Ascorbate and aldarate	Carbohydrates	30	1080	2.26168e-54	0.262239	0.639975	0.0716596	1.85322e-18	0.0522406	1.36805e-05	0.0104386	0.731868	0.174221	0.0451668	0.0864649	0.676134	0.411425	0.502499	0.930263	0.065578	0.0450425			0.00159953	0.0278578	0.00011285	0.427547	0.161714	5.46083e-11	0.0827003	4.3852e-21	0.102923	0.122004	0.544731
M: Butanoate	Carbohydrates	19	1590	3.22391e-52	0.17732	0.379537	0.0976735	0.000106272	0.0205516	0.260903	0.357729	0.792079	0.0115654	0.0214039	0.00706766	0.228887	0.0342395	0.000101388	0.18396	0.0403853	0.0524508			0.237274	0.362811	0.000714119	2.177e-06	4.34915e-15		2.40883e-05	0.723252	5.11755e-05		3.51219e-24
M: C5-Branched dibasic acid	Carbohydrates	1	0
Citrate cycle (TCA cycle)	Carbohydrates	7	7652	0	0.270488	0.679044	0.0209655	9.91423e-216	0.102937	0.430347	0.0897526	0.0256471	0.427767	9.25004e-11	0.107485	0.277834	0.293257	3.08775e-54	0.0938693	0.207636	0.0397499			0.0514948	0.00181934	3.6105e-07	0.00940056	2.07814e-05	0.660374	0.0702429	0.0396844	1.51709e-37	1.96456e-63	0.101288	5.33604e-66
M: Fructose and mannose	Carbohydrates	29	4869	0	0.319713	0.64429	0.031171	5.02159e-91	0.0514492	8.02283e-22	0.992391	0.369934	0.044326	0.525275	0.635337	0.245404	1.83451e-07	1.0303e-06	0.264304	0.870293	0.570747			2.49351e-18	4.48372e-05	0.00211374	0.0184676	0.00050377	0.129911	1.48442e-14	2.259e-13	2.31082e-76	2.91943e-07	1.68704e-09	2.75061e-194
M: Galactose	Carbohydrates	38	2257	7.57242e-53	0.131641	-0.279683	0.118036	0.0178982	0.000749155	7.39585e-05	0.596699	0.0701658	0.00295313	0.0899183	0.465713	0.770786	0.512385	0.821953	0.0712843	0.726486	0.100664			0.000155616	0.00177461	1.14814e-18	0.922173	0.000341565	0.00572077	0.371707	0.000393666	0.837119	0.191781	9.82951e-12
Glycolysis / Gluconeogenesis	Carbohydrates	11	9116	0	0.41939	1.0431	0.0106663	0	0.0002121	0.0435414	2.50328e-10	0.772929	0.29196	0.900667	0.984448	0.432993	0.787585	8.45232e-10	0.39637	0.443015	0.00282512			0.00414987	0.00102733	4.51479e-72	0.00187601	3.2896e-06	6.62994e-13	0.00164441	7.52677e-19	0.231719	3.83054e-37	0.126328	0.000415284	4.85391e-06
M: Glyoxylate and dicarboxylate	Carbohydrates	32	8023	4.08075e-168	0.103308	0.069727	0.0438647	0.111966	0.532229	1.57876e-07	0.766565	0.14595	7.09704e-10	0.0702908	0.597751	0.369884	0.00921405	2.5462e-09	0.210189	0.411245	0.748016			2.4772e-07	0.000159451	0.000110141	0.102427	8.1108e-20	0.26013	2.50123e-06	0.000108813	1.42462e-23	6.59701e-07	4.25905e-11	2.3927e-51
M: Inositol phosphate	Carbohydrates	21	2025	1.80959e-80	0.199839	0.800833	0.0405874	2.59321e-79	0.218447	5.71256e-06	0.0239052	0.0900724	0.897722	0.681298	0.516395	0.390232	0.00796881	0.873835	0.182568	0.0207718	0.458863			0.125297	0.380694	0.164086		1.05529e-42	0.0266847	0.601098	0.0731298	0.629541	6.79729e-07	0.0269522
I: Pentose and glucuronate	Carbohydrates	39	1477	1.04027e-128	0.369763	0.860359	0.0572312	1.42344e-47	0.0557541	0.415721	0.384988	0.533464	0.871494	0.0661852	0.816437	0.788589	0.912387	0.0815717	0.478424	0.20185	0.128609			0.00597257	4.61914e-05	0.322712	0.947526	0.279138		0.025277	1.21144e-09	0.00431541		0.0413778
Pentose phosphate pathway	Carbohydrates	21	8893	0	0.223462	-0.0144049	0.0411115	0.726057	0.0085133	6.02654e-36	1.62737e-05	0.195399	0.00340719	0.000613672	0.340374	0.318858	0.199177	0.00316209	0.0149248	2.82027e-05	0.258057			0.929613	2.35887e-05	0.264187	0.0103304	0.0460003	0.00864496	7.06999e-27	0.0702285	0.496433	0.000599168	1.42911e-113	7.5091e-286
M: Propanoate	Carbohydrates	23	5939	3.64215e-264	0.200431	0.187625	0.0576654	0.00114556	0.00229339	0.00281644	0.0215368	0.904943	0.0258603	0.153222	0.153754	0.272995	0.404984	3.28666e-34	1.06869e-05	0.60193	0.614922			1.86788e-16	0.0569047	6.56614e-17	0.254053	0.0390874	0.000406147	1.06788e-20	1.13351e-06	0.301379	2.46854e-08	9.98973e-14	1.47263e-58
M: Pyruvate	Carbohydrates	19	4838	1.4684e-284	0.255133	0.727974	0.0318862	1.27533e-109	0.186341	1.92951e-19	8.36516e-22	2.31587e-05	0.35785	0.0267958	0.00534819	0.3466	0.163824	3.16497e-10	0.000114324	1.36018e-05	0.257734			0.0588185	0.0484449	0.0461645	5.20209e-06	0.000292088	8.6175e-09	0.20399	1.76324e-18	0.666572	2.40506e-10	0.000163019	9.30088e-27
M: Starch and sucrose	Carbohydrates	22	2703	3.24501e-99	0.182522	0.372167	0.0714835	2.07238e-07	0.000215466	1.55472e-05	0.079462	0.90346	0.636915	4.18775e-05	0.0211996	0.408031	0.0208301	0.521173	0.0881593	0.241074	0.0742199			5.44505e-07	0.4654	0.529419	0.48261	3.89118e-16	3.69042e-16	6.94564e-21	4.86392e-09		7.66203e-27	6.33684e-06		0.261914
M: Caffeine	Other secondary	21	3
S: Flavone and flavonol	Other secondary	1	0
S: Flavonoid	Other secondary	16	1
S: Isoflavonoid	Other secondary	3	1
S: Isoquinoline alkaloid	Other secondary	2	0
S: Penicillin and cephalosporin	Other secondary	6	3
S: Phenylpropanoid	Other secondary	24	1
S: Streptomycin	Other secondary	3	2014	9.39746e-84	0.207128	0.421695	0.0580549	5.38372e-13	0.99786	0.00489767	0.546311	0.0166815	0.946388	0.344279	0.780801	0.406527	0.360354	0.120004	0.850731	0.0350227	0.291574			0.00923196	0.00467465	0.0020744		0.00326074	0.0212289	1.87373e-20	0.00330443	8.82473e-37		1.16804e-06		7.98927e-28
S: Tropane, piperidine, pyridine alkaloid	Other secondary	3	3103	2.9178e-80	0.136615	0.189494	0.0549238	0.000567885	0.0028125	1.527e-10	1.70458e-10	0.000549704	0.7314	0.537148	0.0474354	0.557778	0.67214	0.00111836	0.0305629	1.6579e-10	0.0131333			0.165889	0.093872	4.58233e-05	0.185866	0.838434	4.77106e-13	0.166582	0.0577677	0.607567	2.93349e-41	0.000103029	0.93452
Biomass	Biomass	291	39	5.77754e-05	0.80122	0.647481	0.100985	7.71632e-05	0.993114	0.325174	0.00467848	0.0982081	0.890418	0.980934		0.317475		0.112192	0.0466577	0.252633				0.00635355	0.114563			0.00802714		0.0111895				0.0357855
M: Alanine, aspartate, glutamate	Amino acids	8	6770	0	0.40181	0.594563	0.0228199	1.13837e-142	0.255505	0.0145608	0.467481	0.715253	0.0215594	6.83885e-36	0.06028	0.998037	0.0231822	1.78597e-18	0.60104	0.320811	0.94831			0.347513	0.207355	2.12411e-07	0.978864	1.67393e-12	0.195631	0.00452691	0.0010976	1.10534e-14	2.25684e-10	0.0582319	0	0.000127934
M: Arginine and proline	Amino acids	71	9213	0	0.194526	0.32757	0.0284059	1.48077e-30	1.16101e-07	0.261151	0.0164586	0.00050928	0.0315933	2.56332e-17	0.423841	0.365477	4.7806e-09	4.15722e-17	0.292546	0.000280246	0.501904			0.0849154	0.290594	1.48592e-07	0.643652	0.0942853	6.73115e-52	2.24875e-36	5.21091e-12	1.09048e-43	1.89929e-31	1.13278e-09	3.92049e-99
M: Cysteine and methionine	Amino acids	33	9527	1.41324e-263	0.130166	-0.31209	0.0385971	6.92877e-16	0.828629	0.11336	1.23486e-08	0.0718691	1.99542e-11	2.87782e-09	0.0711522	0.522846	0.963445	0.807803	0.203579	0.689471	0.280564			0.556627	0.357434	0.486609	0.0663875	1.81639e-07	0.154599	8.77788e-14	0.982307	1.51838e-05	1.56405e-45	8.39729e-25	3.49671e-49	2.03903e-150
M: Glycine, serine, threonine	Amino acids	25	9015	0	0.44855	0.319503	0.021483	1.92318e-49	0.519544	0.00280724	9.29308e-05	0.0173731	0.934894	1.76491e-13	0.577346	0.405274	0.0466237	0.0490373	0.526561	0.000901726	0.642588			0.000179656	0.355194	0.9139	0.0376596	0.0226896	0.985121	1.80268e-09	0.000193397	1.89272e-16	1.27005e-14	0.101629	0.219839	0
M: Histidine	Amino acids	26	6635	0	0.580629	0.872589	0.0250419	2.27185e-244	0.664861	0.752088	0.114762	0.057598	0.392622	1.65375e-09	0.0175012	0.803861	0.664318	0.0405414	0.59337	0.0716445	0.541567			0.0308863	0.0164229	0.814163	0.421704	0.000126352	0.343329	0.188468	2.17371e-05	0.203425	0.0150088	2.16381e-10
S: Lysine	Amino acids	19	9184	1.10849e-71	0.0439315	-0.727682	0.0565279	1.35256e-37	0.943566	0.127457	0.903007	0.548036	0.250957	2.87817e-07	0.848301	0.649811	0.677122	0.277164	0.700449	0.366401	0.0048218			0.00766518	1.05326e-05	0.00230856	0.0108644	4.54508e-26	0.509486	0.290358	0.0852351	0.000265657	1.32767e-05	2.27795e-38	6.43069e-15
D: Lysine	Amino acids	19	2094	2.73458e-60	0.157417	0.292888	0.0681479	1.80499e-05	5.08951e-08	1.30444e-09	2.73058e-07	0.21684	0.359349	0.028357	0.0935617	0.75622	0.825676	0.264237	0.481615	0.301546	0.11645			0.279951	4.86256e-07	0.000152407	0.00390418	0.00493993	1.47454e-07	0.11282	0.20061	0.117256	2.04204e-25	0.104983	0.0196986
M: Phenylalanine	Amino acids	29	746	6.13624e-16	0.153927	-0.989814	0.13783	1.73087e-12	0.368618	0.0035578	9.52948e-05	0.000974899	0.339565	7.09766e-08	0.793183	0.826502	0.860362	0.000259465	0.828754	0.840441	0.65882			0.000604433	0.878936	0.112676	0.839186	0.0925716		5.74579e-09	1.56034e-05	0.0398012		0.397736
S: Phenylalanine, tyrosine, tryptophan	Amino acids	27	8582	1.45838e-160	0.0931301	0.029774	0.0368349	0.418936	0.175769	7.4381e-12	0.434042	0.246438	0.0328215	0.203857	0.274218	0.877683	0.921831	0.929578	0.362485	0.0154419	0.000264741			0.553795	3.82116e-08	0.0208084	0.787905	2.4204e-68	0.615003	5.80957e-13	3.73691e-21	4.26669e-18	2.33371e-08	5.64649e-19	6.35467e-05
M: Tryptophan	Amino acids	26	852	6.84343e-50	0.297634	0.209801	0.103984	0.0439546	0.0800247	0.214193	0.0990033	0.551528	0.234403	0.0554854	0.412634	0.78677	0.589612	0.268173	0.481333	0.737626	0.0893264			0.904923	0.00402224	0.774187	7.90521e-08	1.42044e-06		0.000130883	7.5988e-45	0.447438		0.0768881
M: Tyrosine	Amino acids	39	500	0.00101325	0.0828278	-0.0161579	0.196766	0.934588	0.578101	0.018656	0.102824	0.577844	0.260769				0.000553243	0.133261	0.65202	0.551721	0.510783			0.644129	0.894105	0.18028	0.0574379	0.655968		0.415918	0.302032			0.316741
S: Valine, leucine, isoleucine	Amino acids	11	8493	0	0.184454	0.451928	0.0362837	2.66232e-35	7.85399e-09	7.18241e-09	0.02571	0.0175577	0.672895	7.05792e-45	0.323219	0.370718	0.0131946	2.70922e-06	0.454569	0.000366313	0.000291088			0.843726	0.162923	0.00224294	0.00217469	2.68382e-13	9.08033e-19	2.02415e-08	5.97842e-14	7.46596e-16	1.79281e-28	0.143784	7.88632e-79
D: Valine, leucine, isoleucine	Amino acids	21	5252	5.32582e-88	0.0883785	-0.841038	0.0736948	8.15317e-30	0.00635371	4.70294e-05	0.692781	0.521836	0.327513	1.84246e-08	0.390322	0.221803	0.0354745	1.08715e-11	0.503942	0.752142	0.0503183			0.714685	0.375731	4.10949e-07	0.00325261	0.000381943	8.19759e-12	0.0321475	1.92599e-06	2.95852e-13		5.84235e-08

## Sheet: Significant Coefficients
Row	superSystem	nRxns	N	pGOF	rSquared	Intercept	SEIntercept	pIntercept	Fresh water	Marine	Other	Soil	Host	Human	Psychrophile	Mesophile	Thermophile	Anaerobe	Aerobe	Facultative	Negative	Positive	Chlamydiae	Betaproteobacteria	Gammaproteobacteria	Firmicutes	Deinococcus-Thermus	Actinobacteria	Chlorobi	Deltaproteobacteria	Bacteroidetes	Epsilonproteobacteria	Aquificae	Alphaproteobacteria	Spirochaetes	Tenericutes
D: Aminobenzoate	Xenobiotics	25	198	2.95299e-08	0.338958	1.34151	0.159342	1.55968e-14																							-0.953214
D: Benzoate	Xenobiotics	29	1317	3.7243e-23	0.117858	0.230195	0.0982471	0.0192797	-0.138553		-0.400356							-0.281061			0.263949					-0.529585	-0.453614	-0.874563				-0.341021
D: Caprolactam	Xenobiotics	4	0	0	0	0	0	0
D: Chloroalkane and chloroalkene	Xenobiotics	6	6	0	0	0	0	0
D: Chlorocyclohexane and chlorobenzene	Xenobiotics	16	3	0	0	0	0	0
M: Drug - other enzymes	Xenobiotics	1	0	0	0	0	0	0
D: Ethylbenzene	Xenobiotics	8	3	0	0	0	0	0
D: Fluorobenzoate	Xenobiotics	20	1	0	0	0	0	0
Metabolism of xenobiotics by cytochrome P450	Xenobiotics	7	0	0	0	0	0	0
D: Naphthalene	Xenobiotics	11	90	4.18396e-14	0.693772	0.989077	0.105342	1.87717e-13		-0.92069	-0.631392																	0.505805						1.04757
D: Polycyclic aromatic hydrocarbon	Xenobiotics	10	130	2.48891e-05	0.318593	0.942761	0.221343	4.60789e-05	-0.336325		-0.675713							-1.31429
D: Styrene	Xenobiotics	8	442	9.27358e-06	0.132275	0.0670912	0.166475	0.687149																						-0.80952	-0.550088			0.484683
D: Toluene	Xenobiotics	16	3	0	0	0	0	0
D: Xylene	Xenobiotics	7	1	0	0	0	0	0
Unassigned	Unassigned	2522	9527	0	0.256189	0.0917501	0.0204063	7.0013e-06	0.0820424	0.0727088	0.0369607		-0.0369433	-0.0491579			-0.115743	-0.0865711								-0.126281	-0.290874	-0.186004	-0.119742	-0.171352	-0.212712	-0.202781	-0.262198	-0.315249	-0.881684	-1.42105
Pseudoexchanges	Pseudoexchanges	708	4717	0	0.469142	0.533211	0.0198238	2.54215e-148	0.0284648					-0.085674				-0.0804164		-0.0318653				0.0364439	-0.0859947	-0.0883961		-0.188061	-0.170393	-0.157112	-0.116702	-0.181413	-0.240858	-0.130145	-0.98635	-1.52863
M: Purine	Nucleotides	100	9527	0	0.230318	-0.0806707	0.0309429	0.00914596	0.0749445		0.104139		-0.0585817		0.155382			0.0481732	-0.0870196	0.0608962				-0.218683			0.193803			-0.275733	-0.136216	-0.519243	-0.593324	-0.62321	-1.18256	-1.60231
M: Pyrimidine	Nucleotides	81	9527	0	0.444495	0.451613	0.0191363	1.03169e-119		-0.0400194	0.0558948			0.0550355				-0.0489872	-0.134615	0.0342555	-0.107296			-0.192822	0.0382966	-0.118791	-0.0774324	-0.0571396	-0.494865	-0.33254	-0.0552289	-0.473774	-0.0900954	-0.307779	-1.13983	-2.22993
Siderophore group peptides	Terpenoids/polyketides	3	1111	1.68075e-13	0.0962	0.0439146	0.0791153	0.578961	-0.133549	0.307176	-0.153933						0.473305													-0.409626		-0.256475	-0.409641	-0.214001
B: Vancomycin group antibiotics	Terpenoids/polyketides	2	5	0	0	0	0	0
S: Carotenoid	Terpenoids/polyketides	6	10	0	0	0	0	0
D: Geraniol	Terpenoids/polyketides	12	1	0	0	0	0	0
S: Insect hormone	Terpenoids/polyketides	5	0	0	0	0	0	0
S: Monoterpenoid	Terpenoids/polyketides	1	1	0	0	0	0	0
S: Polyketide sugar unit	Terpenoids/polyketides	1	15	0	0	0	0	0
S: Terpenoid backbone	Terpenoids/polyketides	20	9252	0	0.1939	0.254735	0.0257177	5.15386e-23	0.0801344	0.0905708			-0.0432728	-0.0586367				0.0797836		-0.174538	-0.0608663			0.0943147		-0.528005			-0.133498	-0.144771	-0.408387	-0.0645503	0.123458	-0.268426	-0.618098
M: Cyanoamino acid	Other amino acids	15	773	0	0.928977	1.34825	0.016409	0										-1.76923	1.76923	-1.76923
M: D-Alanine	Other amino acids	2	9076	2.61955e-41	0.0284678	-1.01816	0.0640662	4.09601e-56	0.0819519	-0.261356		-0.159917		-0.124115				-0.248702	-0.114451					-0.391545	-0.220898	-0.12221		-0.334061	-0.231397	-0.265472	-0.444293	-0.194627		-0.255695	-0.389598
M: D-Glutamine and D-glutamate	Other amino acids	1	8205	5.57028e-120	0.0756874	-0.861469	0.0649475	9.60722e-40				-0.343488		0.126344										-0.875316	-0.252222	-0.39479	-0.438582					-0.159689		-0.640498	-0.187593
M: Glutathione	Other amino acids	17	8440	1.20308e-242	0.135658	0.329543	0.0509347	1.03545e-10	0.181057	0.120922			-0.077968	0.563688		0.241382	-0.427497								-0.0836333			-0.328366	0.442648	-0.150524	-1.79342	-0.194799	0.532204	-0.355637	0.345148
M: Phosphonate and phosphinate	Other amino acids	6	247	1.62495e-44	0.645666	1.22026	0.0255315	1.67636e-117										-0.201014			0.365081					-0.402801				-0.0798609	-0.293595
M: Selenocompound	Other amino acids	1	6	0	0	0	0	0
M: Taurine and hypotaurine	Other amino acids	6	46	6.47435e-64	0.999852	1.30571	0.00285811	3.33276e-36		-3.71251											3.51499			-0.0108876	0.00964546			-3.7952
M: Beta-Alanine	Other amino acids	4	57	0.00532347	0.460063	0.223035	0.703288	0.753496						-2.9618																-1.63005	-2.99501
M: Biotin	Cofactors/vitamins	7	3123	1.40106e-146	0.219737	0.752641	0.0887372	3.38905e-17	0.183167	0.373971	-0.164513	-0.227029		0.598997			-0.913679			-0.129865				0.152013			-0.58633	-1.16819		-0.235398	-0.870553		1.06504	-1.11297	-1.94826
S: Folate	Cofactors/vitamins	20	8915	6.00174e-217	0.116999	0.479734	0.0273369	8.35965e-68			-0.167311			0.122452				0.133285		0.0859977	0.0530846				0.0703197	-0.150131	0.191657		-0.354684	-0.356043	-0.135005	-0.364158	-0.262826	-0.121632	-0.124348
M: Lipoic acid	Cofactors/vitamins	2	6	0	0	0	0	0
M: Nicotinate and nicotinamide	Cofactors/vitamins	36	9527	0	0.151218	-0.332109	0.0357466	1.87176e-20			-0.0663936	-0.0841892	0.045238	-0.0831743			0.153247		-0.0765209		-0.218959			-0.191606	-0.05466	-0.134117	-0.896347		-0.170981	-0.151401		-0.497448				-2.00399
One carbon pool by folate	Cofactors/vitamins	5	8319	1.70352e-208	0.120229	0.289575	0.0567452	3.41605e-07	0.214832			0.0795615	-0.0909478	0.228219	-1.31967					0.284023							-1.88043			0.243624		-0.422495		-0.204871	-0.365304
S: Pantothenate and CoA	Cofactors/vitamins	22	9465	3.74201e-219	0.111558	-0.318821	0.0293098	2.14224e-27	0.0438191	0.131068		-0.100182	-0.0414558					-0.109609		-0.0696944	0.0858038			0.113323	-0.187566	-0.111194	0.1216	-0.191987	0.151133	-0.111832	-0.460625		0.206343	-0.225176	-0.635269	-1.05769
M: Porphyrin and chlorophyll	Cofactors/vitamins	67	8175	5.82659e-59	0.0419374	-0.981635	0.062033	1.41375e-55		-0.183392				0.322655			-0.48514	0.119863		0.0888335							0.290494			-0.157314	-0.267752			-0.344115	1.27611
M: Riboflavin	Cofactors/vitamins	14	9512	2.00236e-51	0.0326337	-0.595619	0.0466437	4.89145e-37	0.0623181			-0.0842488		0.296358	0.328553		0.224773				-0.0926084			-0.0774813		-0.225697	0.250292		-0.596997	-0.152979	-0.290961	-0.181952		-0.208558
M: Thiamine	Cofactors/vitamins	11	6621	8.73637e-151	0.112867	-0.695535	0.0667154	2.98105e-25									-0.389333	-0.289776						-0.0950807	-0.410843	-0.768235	-0.841868	-0.272159		-0.285966	-1.05086	-0.682848	0.401246	-0.393154	-0.871992
S: Ubiquinone/terpenoid-quinone	Cofactors/vitamins	19	7512	0	0.352349	-0.0911189	0.0445809	0.0409984	0.118157	0.0924386		0.0538795	-0.0681176	-0.243926			-0.805644	-0.354579	-0.0814371		-0.288822					-1.01516	0.467164		-2.25984	-0.261218	-0.910156		0.60833	-0.33684
M: Vitamin B6	Cofactors/vitamins	23	6691	1.57742e-204	0.145399	-0.762563	0.0619865	2.08176e-34	0.139198		-0.224786			0.393956		0.35308	-0.777703	-0.254547		-0.109429	-0.215689				-0.187366	-0.609244	-0.86839	-0.611923		0.163974			0.880666		-0.41392
B: Unsaturated fatty acids	Lipids	1	0	0	0	0	0	0
M: Ether lipid	Lipids	17	12	0	0	0	0	0
S: Fatty acid	Lipids	44	9252	2.02299e-216	0.112363	-1.00355	0.0546817	6.44192e-74				0.0792275		-0.370346	-0.381421			-0.331215			-0.313936			0.152833			0.521409	-0.318276	-0.216926		-0.19513	-0.466562	-0.750647	-0.185086	-1.86619
D: Fatty acid	Lipids	5	1	0	0	0	0	0
Fatty acid elongation	Lipids	3	0	0	0	0	0	0
M: Glycerolipid	Lipids	13	7048	0	0.274635	0.356242	0.0346723	1.36998e-24	0.0744502	-0.158492		0.0501801		0.0892536			-0.302532	-0.0600873	-0.0475194		-0.0739774						-0.219995	-0.104759	-0.299922	-0.448568	-0.46384	-0.150227		-0.37145	-0.879115	-0.508697
M: Glycerophospholipid	Lipids	25	9435	0	0.150866	0.641862	0.017485	7.87074e-276	0.0455029	-0.0413134	-0.0287754				0.0768064		-0.176219	-0.0432208		-0.0535255	0.0799781					-0.206088	-0.183634	-0.217687	-0.345551		-0.258558	-0.0819416	0.192634	0.0457661	-0.195754	-0.734566
S: Primary bile acid	Lipids	12	0	0	0	0	0	0
M: Sphingolipid	Lipids	25	11	0	0	0	0	0
S: Steroid	Lipids	8	0	0	0	0	0	0
S: Glycosphingolipid	Glycans	13	30	1.99446e-11	0.997141	1.19033	0.0529759	0.0283142						-2.2877
S: Lipopolysaccharide	Glycans	19	5485	1.04679e-10	0.0178765	-1.14648	0.0856572	3.19326e-40																				-0.737774						-0.467524	-0.445471
S: N-Glycan	Glycans	1	0	0	0	0	0	0
S: Peptidoglycan	Glycans	6	9252	3.73864e-154	0.0836703	0.0418323	0.0230547	0.069636	0.0633958	0.10674							-0.100447	-0.0491011								-0.0969943	0.159913		-0.198296	-0.199878	-0.162118	-0.205071		-0.314031	-0.509622
Carbon fixation (photosynthetic)	Energy	6	9231	0	0.209722	0.102736	0.038475	0.00759412	0.0587077	0.235909	0.0861073		-0.110359		-0.186925			0.06223		0.103046				0.101794	-0.14975			0.0919699		-0.217202		-0.452046	-0.393803	-0.534141	-1.72355	-2.48095
Carbon fixation (prokaryotes)	Energy	2	7823	0	0.255869	0.989975	0.0132091	0						-0.142406	0.0567812		0.0656627	-0.134123			-0.0456933			-0.0220526		-0.154821			-0.418213	0.0480908		-0.0403052	-0.180205	-0.034351	-0.0781651
M: Methane	Energy	31	3125	0	0.883313	1.16567	0.0265423	0		-0.0463186				-0.0566495																-0.206739			-0.19684		-3.45114	-4.56324
M: Nitrogen	Energy	13	7987	7.93145e-222	0.131767	0.453823	0.025621	6.91484e-69	0.0616052			-0.0442545	0.0311458	-0.0969474				-0.0576621						-0.10794					-0.161912	-0.0741506	-0.0882454	-0.310902	-0.210335	-0.0671256	-0.776572
M: Sulfur	Energy	11	3971	2.27491e-198	0.225717	0.292992	0.0489317	2.31735e-09	0.175977		-0.177788		-0.100122	-0.535689			0.547437	-0.268165			0.45264				0.093644	-1.15396	-0.407057	-0.688429	-0.324205	-0.330842	-0.384223	-0.923813	-1.52663	-0.163789
M: Amino sugar and nucleotide sugar	Carbohydrates	38	9465	4.94934e-111	0.062033	-0.642883	0.0512502	8.27088e-36	0.106679					-0.38664												-0.421603		-0.174025	-0.632794	-0.428516	-0.619467	-0.123722		-0.193881	-0.41823	-1.16624
M: Ascorbate and aldarate	Carbohydrates	30	1080	2.26168e-54	0.262239	0.639975	0.0716596	1.85322e-18		-0.251011	0.150629			0.335002							0.178036			-0.147346	-0.109583	-0.386935			-0.647486		-1.42642
M: Butanoate	Carbohydrates	19	1590	3.22391e-52	0.17732	0.379537	0.0976735	0.000106272	-0.153701				-0.168171	-0.454137	-0.505526		0.392577	-0.355512		0.161379						-0.341553	-0.947867	-1.06703		-0.53969		1.37966		-0.848015
M: C5-Branched dibasic acid	Carbohydrates	1	0	0	0	0	0	0
Citrate cycle (TCA cycle)	Carbohydrates	7	7652	0	0.270488	0.679044	0.0209655	9.91423e-216				0.028155		-0.142239				-0.272077			0.0401889				-0.0426295	-0.109336	0.0970459	-0.10475			0.0516825	-0.246043	-0.705029		-0.852935
M: Fructose and mannose	Carbohydrates	29	4869	0	0.319713	0.64429	0.031171	5.02159e-91		-0.262416			0.0373921				-0.351502	-0.108688						-0.18299	0.0878622	0.0777806	-0.116031	-0.103509		-0.330247	-0.30991	-0.541206	-0.454471	-0.185163	-1.67155
M: Galactose	Carbohydrates	38	2257	7.57242e-53	0.131641	-0.279683	0.118036	0.0178982	-0.255874	-0.444199			-0.215909											-0.317393	-0.261763	-0.810866		0.423823	-0.471469		-0.452699			0.840988
Glycolysis / Gluconeogenesis	Carbohydrates	11	9116	0	0.41939	1.0431	0.0106663	0	0.0233906	-0.016173	-0.053657							0.0469947			0.0258018			-0.0210667	0.0226968	-0.17255	-0.0587383	-0.0527767	-0.13366	-0.0363134	-0.112585		-0.260144		0.0536507	0.0839833
M: Glyoxylate and dicarboxylate	Carbohydrates	32	8023	4.08075e-168	0.103308	0.069727	0.0438647	0.111966		0.178901			-0.15895				-0.224301	-0.200647						0.154966	-0.108406	-0.156861		-0.434184		-0.227925	-0.201045	-0.418498	0.426325	-0.21898	-1.2709
M: Inositol phosphate	Carbohydrates	21	2025	1.80959e-80	0.199839	0.800833	0.0405874	2.59321e-79		0.141935	0.0790513						-0.242145			-0.0708256								-0.566327	-0.159914				0.404793	-0.0733113
I: Pentose and glucuronate	Carbohydrates	39	1477	1.04027e-128	0.369763	0.860359	0.0572312	1.42344e-47																-0.110433	0.169876					0.161485	-0.369451	0.339221		0.102678
Pentose phosphate pathway	Carbohydrates	21	8893	0	0.223462	-0.0144049	0.0411115	0.726057	0.0651646	0.399027	0.143427		-0.0702099	-0.130768				0.089508	-0.0662397	0.117003					-0.114892		0.189408	0.0898289	-0.190121	-0.485334			-0.275781	-0.703509	-2.37276
M: Propanoate	Carbohydrates	23	5939	3.64215e-264	0.200431	0.187625	0.0576654	0.00114556	0.105265	0.133309	0.106565		-0.0759112					-0.530717	0.165696					0.325354		-0.440139		-0.133292	0.328701	0.578497	-0.368488		0.787449	0.359873	-2.22582
M: Pyruvate	Carbohydrates	19	4838	1.4684e-284	0.255133	0.727974	0.0318862	1.27533e-109		-0.240643	-0.253449	0.0844103		0.068993	0.210614			-0.156573	-0.0848689	0.0978807					-0.0418284	-0.0620244	0.292867	0.138579	0.328301		-0.385011		0.612352	0.0966259	-0.709606
M: Starch and sucrose	Carbohydrates	22	2703	3.24501e-99	0.182522	0.372167	0.0714835	2.07238e-07	-0.172968	-0.267753				0.283279	-0.346347		-0.332855							-0.255289				-0.513691	-1.0377	-0.936148	-0.429261		-1.80479	-0.294163
M: Caffeine	Other secondary	21	3	0	0	0	0	0
S: Flavone and flavonol	Other secondary	1	0	0	0	0	0	0
S: Flavonoid	Other secondary	16	1	0	0	0	0	0
S: Isoflavonoid	Other secondary	3	1	0	0	0	0	0
S: Isoquinoline alkaloid	Other secondary	2	0	0	0	0	0	0
S: Penicillin and cephalosporin	Other secondary	6	3	0	0	0	0	0
S: Phenylpropanoid	Other secondary	24	1	0	0	0	0	0
S: Streptomycin	Other secondary	3	2014	9.39746e-84	0.207128	0.421695	0.0580549	5.38372e-13		0.154453		-0.087218								-0.0997692				-0.104555	-0.129921	-0.208329		0.318563	-0.196541	-0.71393	-0.184286	-1.00843		-0.212733		-1.16409
S: Tropane, piperidine, pyridine alkaloid	Other secondary	3	3103	2.9178e-80	0.136615	0.189494	0.0549238	0.000567885	-0.0965172	0.24905	0.258039	0.110419			0.219318			-0.127588	0.0754362	-0.232133	0.0996714					-0.18311			-0.538678				-1.45742	-0.17669
Biomass	Biomass	291	39	5.77754e-05	0.80122	0.647481	0.100985	7.71632e-05			0.338997								0.190193					-0.307448				-1.2014		-0.628084				-0.168883
M: Alanine, aspartate, glutamate	Amino acids	8	6770	0	0.40181	0.594563	0.0228199	1.13837e-142		-0.0411713			-0.031036	-0.265348			-0.0962605	-0.150068								-0.11212		-0.177826		-0.0687521	0.0848244	-0.166101	-0.285362		-3.53798	-0.237966
M: Arginine and proline	Amino acids	71	9213	0	0.194526	0.32757	0.0284059	1.48077e-30	0.0904238		-0.0549139	0.0583716	-0.0354007	-0.224535			-0.344049	-0.175779		0.0699789						-0.138508			-0.768572	-0.39449	-0.236767	-0.360438	-0.645994	-0.128662	-0.91416
M: Cysteine and methionine	Amino acids	33	9527	1.41324e-263	0.130166	-0.31209	0.0385971	6.92877e-16			-0.177326		-0.14897	-0.213834														-0.218537		-0.317467		-0.152365	-1.06747	-0.296263	-0.829002	-1.79905
M: Glycine, serine, threonine	Amino acids	25	9015	0	0.44855	0.319503	0.021483	1.92318e-49		-0.0490666	-0.0674621	0.0303024		-0.148051			-0.0877323	-0.0316425		0.0485565				-0.0560586			-0.0797274	-0.0527726		-0.142483	-0.0962218	-0.162981	-0.320156			-3.22466
M: Histidine	Amino acids	26	6635	0	0.580629	0.872589	0.0250419	2.27185e-244						0.159619	0.11258			-0.0388737						-0.0363878	-0.0391213			-0.103188			-0.122787		0.150015	-0.140349
S: Lysine	Amino acids	19	9184	1.10849e-71	0.0439315	-0.727682	0.0565279	1.35256e-37						-0.271393							0.138107			0.105202	-0.163754	-0.161866	0.291534	-0.65999				-0.188055	-0.480242	-0.548076	-0.641876
D: Lysine	Amino acids	19	2094	2.73458e-60	0.157417	0.292888	0.0681479	1.80499e-05	-0.226709	0.33116	0.276127			-0.164016											-0.226799	-0.229447	0.365286	0.261805	-0.474706				-1.39601		-0.799324
M: Phenylalanine	Amino acids	29	746	6.13624e-16	0.153927	-0.989814	0.13783	1.73087e-12		0.381285	0.54583	-0.305737		1.79648				-1.02015						-0.317196						1.76267	-0.708086	0.56569
S: Phenylalanine, tyrosine, tryptophan	Amino acids	27	8582	1.45838e-160	0.0931301	0.029774	0.0368349	0.418936		0.190291			-0.0458858							0.0606028	0.113569				-0.131644	0.0781815		-0.701045		-0.29085	-0.414598	-0.28758	-0.393337	-0.249243	-0.350319
M: Tryptophan	Amino acids	26	852	6.84343e-50	0.297634	0.209801	0.103984	0.0439546																	-0.210733		-0.813439	-0.682099		-0.749598	-1.51743
M: Tyrosine	Amino acids	39	500	0.00101325	0.0828278	-0.0161579	0.196766	0.934588		-0.550832							0.761408
S: Valine, leucine, isoleucine	Amino acids	11	8493	0	0.184454	0.451928	0.0362837	2.66232e-35	0.125556	-0.157665	0.0642991	0.0510368		-0.498989			0.179782	-0.126292		0.0879299	-0.111629					0.102811	0.196652	0.288539	-0.559692	0.221738	-0.325589	-0.264268	-0.768217		-1.18939
D: Valine, leucine, isoleucine	Amino acids	21	5252	5.32582e-88	0.0883785	-0.841038	0.0736948	8.15317e-30	-0.124208	0.250777				-0.512246			-0.308475	-0.457549								-0.341489	-0.354181	-0.281545	-1.27596	-0.191707	-0.424341	-0.969912		-0.301672
